# Supplementary material for: Protein-Coding Genes of Helicobacter pylori Predominantly Present Purifying Selection though Many Membrane Proteins Suffer from Selection Pressure: A Proposal to Analyze Bacterial Pangenomes
Source: Genes (Basel). 2021 Mar 6;12(3):377. doi: 10.3390/genes12030377 (PMC7998743; doi:10.3390/genes12030377)
Supplement: Supplementary file 1 [file genes-12-00377-s001.zip]

Archive with 5 entries (5 files):
- SupplFile_S1.txt
- SupplFile_S2.txt
- SupplTable_S1.xls
- SupplTable_S2.xls
- SupplTable_S3.xls
