# Supplementary material for: Protein-Coding Genes of Helicobacter pylori Predominantly Present Purifying Selection though Many Membrane Proteins Suffer from Selection Pressure: A Proposal to Analyze Bacterial Pangenomes
Source: Genes (Basel). 2021 Mar 6;12(3):377. doi: 10.3390/genes12030377 (PMC7998743; doi:10.3390/genes12030377)
Supplement: Supplementary file 1 [file genes-12-00377-s001.zip › SupplFile_S2.txt]

>hpylori01_00008
GGAGCGGTAGTTCAGCTGGTTAGAATATCTGCCTGTCACGCAGGGGGTCGCGGGTTCGAG
TCCCGTCCGCTCCGCCA
>hpylori01_00009
GGTCGCTTAGCTCAGTTGGTAGAGCGCTACCCTTACAAGGTAGATGTCATAAGTTCGAGT
CTTATAGCGACCACCA
>hpylori01_00011
GACCCGTTAGCTCAGCTGGTAGAGCAATTCCCTTTTAAGGAATGGGCCGTTGGTTCAAAT
CCAACACGGGTCACCA
>hpylori01_00073
GGTCGCGTAGCTCAGTTGGTAGAGCACTACCTTGACATGGTAGTGGCCGCTGGTTCAAGT
CCAGTCGTGGCCACCA
>hpylori01_00089
GGACAGGTGGGTGAGTTGGCTGAAACCACATCCCTGCTAAGGATGCGTAGCCGTCAAGGT
TACCGAGGGTTCGAATCCCTCCCTGTCCGCCA
>hpylori01_00248
GGGGTGTTAGCTCAGTTGGGAGAGTGCAACGCTGGCAGCGTTGAGGTCAGGGGTTCGAAC
CCCCTACACTCCACCA
>hpylori01_00325
GTGCTCGTAGCTCAGCTGAATAGAGCAACAGGTTGCGGTCCTGTAGGCCGGGGGTTTGAA
TCCCTCCGAGCACACCA
>hpylori01_00375
GGGGAGATGTCCGAGTGGTTGAAGGAGCACGCCTGGAACGCGTGTAAGGTGCAAGCCTTC
GAGGGTTCGAATCCCTCTCTCTCCGCCA
>hpylori01_00474
ATCTTTTTAGTGGAGGGCGATAGCGCGGGCGGGAGCGCTAAACAAGGGCGCGATAGGGTT
TTCCAAGCGATCTTGCCTTTAAAAGGTA
>hpylori01_00905
GCCCAGGTGGTGGAATTGGTAGACACAAGGGACTTAAAATCCCTCGGTAGCAATACCGTG
CCGGTTCAAGTCCGGCTTTGGGCACCA
>hpylori01_00907
CGGGAGATGGCTGAGTGGTTGAAAGCGGCGGTCTTGAAAACCGTTGAGGGTCATACCTCC
GGGGGTTCGAATCCCTCTCTCCCGGCCA
>hpylori01_01023
GTGGGAGTAGCTCAGTCGGTTAGAGCATCAGATTGTGGTCCTGAGGGTCGTGGGTTCAAT
TCCCATCTTCCACCCCA
>hpylori01_01078
GCGGAAGTGGCGAAATTGGTAGACGCACTAGACTTAGGATCTAGCGCCGTAAGGCATGAA
GGTTCGATTCCTTTCTTCCGCACCA
>hpylori01_01085
GGGGAATTAGCTCAGCTGGGAGAGCGCCTGCTTTGCACGCAGGAGGTCAGCGGTTCGATC
CCGCTATTCTCCACCA
>hpylori01_01196
AGGTCAGTAGCTCCAATGGTAGAGCGTCGGTCTCCAAAACCGGTTGTTGGGGGTTCGAGT
CCCTCCTGGCCTGCCA
>hpylori01_01200
GCGGGAATAGCTCAGTTGGCTAGAGCATCAGCCTTCCAAGCTGAGGGTCGCGGGTTCGAG
CCCCGTTTCCCGCTCCA
>hpylori01_01201
GGTGAGATACTCAAGTGGCCAACGAGGGCAGACTGTAAATCTGCTGACTATGTCTTCCGT
GGTTCGAATCCACGTCTCACCACCA
>hpylori01_01202
GCTGGCTTAGCTCAGTTGGTAGAGCAGCTGCCTTGTAAGCAGCAGGTCGGGGGTTCAAGT
CCCTTAGCCAGCTCCA
>hpylori01_01209
GCCGAAGTGGTGGAATTGGTAGACACGCTAGACTCAAAATCTGGTGGGAGCAATCCCGTG
TCGGTTCGAGTCCGACCTTCGGCACCA
>hpylori01_01491
GGCTTGATAGCTCAGTCGGTAGAGCAGAAGACTGAAAATCTTCGTGTCGGTGGTTCGATT
CCGCCTCAAGCCACCA
>hpylori156_00270
GCACTGGTGGTGGAATTTGGTAGACACGCCATCTTGAGGGGGTGGTGGGAGCAATCCCGT
GCGAGTTCGAGTCTCGCCCAGTGCACCA
>hpylori172_00928
CGGGGCGTAGCGCAGTCTGGTAGCGCACTTGGTTTGGGACCAAGGGGTCGAAGGTTCGAA
TCCTTTCGCCCCGACCA
