# Supplementary material for: Protein-Coding Genes of Helicobacter pylori Predominantly Present Purifying Selection though Many Membrane Proteins Suffer from Selection Pressure: A Proposal to Analyze Bacterial Pangenomes
Source: Genes (Basel). 2021 Mar 6;12(3):377. doi: 10.3390/genes12030377 (PMC7998743; doi:10.3390/genes12030377)
Supplement: Supplementary file 1 [file genes-12-00377-s001.zip › SupplTable_S1.xls]

## Sheet: Metadata
Strain	GenBank assembly accession	RefSeq accession	BioProject	Year	Country	No. Proteins	GC Content
hpylori01	GCA_000224555.1	NC_017379.1	PRJNA69919	2011	USA	1536	38.8231491994297 %
hpylori02	GCA_900478295.1	NZ_LS483488.1	PRJEB6403	2018	Australia	1602	38.8256073844528 %
hpylori03	GCA_003050665.1	NZ_CP028325.1	PRJNA231221	2018	USA	1591	38.8259132915858 %
hpylori04	GCA_004295525.1	NZ_AP017632.1	PRJDB4522	2019	Japan	1608	38.8273881519179 %
hpylori05	GCA_007843915.1	NZ_CP024948.1	PRJNA419269	2019	South Korea	1645	38.7095242397078 %
hpylori06	GCA_000185205.1	NC_017371.1	PRJNA53317	2011	USA	1587	39.1238259634633 %
hpylori07	GCA_006337405.1	NZ_CP032480.1	PRJNA490474	2019	Germany	1602	38.7237819000411 %
hpylori08	GCA_006338415.1	NZ_CP032911.1	PRJNA490474	2019	Germany	1598	38.7275137484353 %
hpylori09	GCA_000982695.1	NZ_CP011330.1	PRJNA281410	2015	USA	1562	39.0463539661062 %
hpylori10	GCA_000828955.1	NZ_AP014523.1	PRJDB1537	2014	Japan	1627	38.8070836699733 %
hpylori11	GCA_000392515.3	NC_021217.3	PRJNA196985	2013	Malasia	1596	38.8931553396338 %
hpylori12	GCA_006337485.1	NZ_CP032903.1	PRJNA490474	2019	Germany	1581	38.7631305006151 %
hpylori13	GCA_900176185.1	NZ_LT838273.1	PRJEB17945	2017	Germany	1586	39.0896719752793 %
hpylori14	GCA_006338045.1	NZ_CP032908.1	PRJNA490474	2019	Germany	1558	38.7730308332371 %
hpylori15	GCA_003636855.2	NZ_CP034147.1	PRJNA374603	2018	Australia	1573	38.7357739563596 %
hpylori16	GCA_007836855.1	NZ_CP024953.1	PRJNA419269	2019	South Korea	1579	38.7853714015803 %
hpylori17	GCA_000185185.1	NC_017372.1	PRJNA53321	2011	USA	1568	38.8974281557928 %
hpylori18	GCA_007794935.1	NZ_CP042211.1	PRJNA491697	2019	UK	1590	38.7787153824654 %
hpylori19	GCA_007844075.1	NZ_CP024951.1	PRJNA419269	2019	South Korea	1581	38.7883201222424 %
hpylori20	GCA_002952355.1	NZ_CP024016.1	PRJNA362878	2018	USA	1602	38.7926502915034 %
hpylori21	GCA_002952635.1	NZ_CP024075.1	PRJNA362878	2018	USA	1573	38.7936029667401 %
hpylori22	GCA_002952615.1	NZ_CP024077.1	PRJNA362878	2018	USA	1573	38.7944588475645 %
hpylori23	GCA_002952535.1	NZ_CP024078.1	PRJNA362878	2018	USA	1573	38.7938846572231 %
hpylori24	GCA_002952515.1	NZ_CP024079.1	PRJNA362878	2018	USA	1573	38.7942662504226 %
hpylori25	GCA_002952675.1	NZ_CP024071.1	PRJNA362878	2018	USA	1573	38.7940870408801 %
hpylori26	GCA_002952455.1	NZ_CP024021.1	PRJNA362878	2018	USA	1572	38.7944552468168 %
hpylori27	GCA_002952475.1	NZ_CP024022.1	PRJNA362878	2018	USA	1572	38.7942029124027 %
hpylori28	GCA_002952495.1	NZ_CP024023.1	PRJNA362878	2018	USA	1572	38.7944418591731 %
hpylori29	GCA_002952655.1	NZ_CP024072.1	PRJNA362878	2018	USA	1574	38.7939737516502 %
hpylori30	GCA_002952555.1	NZ_CP024076.1	PRJNA362878	2018	USA	1572	38.7928021892355 %
hpylori31	GCA_002952595.1	NZ_CP024073.1	PRJNA362878	2018	USA	1574	38.7938177154364 %
hpylori32	GCA_002951975.1	NZ_CP019700.1	PRJNA362878	2018	USA	1573	38.7877672786532 %
hpylori33	GCA_000196755.1	NC_014256.1	PRJEA41831	2010	Germany	1577	38.7844495541446 %
hpylori34	GCA_002952575.1	NZ_CP024074.1	PRJNA362878	2018	USA	1575	38.7943255208784 %
hpylori35	GCA_000021465.1	NC_011498.1	PRJNA32291	2008	Germany	1584	38.7861794092532 %
hpylori36	GCA_002906495.1	NZ_CP026325.1	PRJNA431311	2018	USA	1573	38.8861722585692 %
hpylori37	GCA_900120205.1	NZ_LT635471.1	PRJEB17945	2017	Germany	1578	39.0995124474372 %
hpylori38	GCA_900120315.1	NZ_LT635472.1	PRJEB17945	2017	Germany	1579	39.0996700634189 %
hpylori39	GCA_002953555.1	NZ_CP026515.1	PRJNA431311	2018	USA	1571	38.8871210827363 %
hpylori40	GCA_900120135.1	NZ_LT635459.1	PRJEB17945	2017	Germany	1573	39.1036546547303 %
hpylori41	GCA_900120225.1	NZ_LT635473.1	PRJEB17945	2017	Germany	1584	39.1048922707614 %
hpylori42	GCA_900120275.1	NZ_LT635478.1	PRJEB17945	2017	Germany	1574	39.1046179229898 %
hpylori43	GCA_900120055.1	NZ_LT635460.1	PRJEB17945	2017	Germany	1579	39.1045833847954 %
hpylori44	GCA_000307795.1	NC_018939.1	PRJNA175543	2012	Russia	1575	38.8729605993673 %
hpylori45	GCA_000307835.1	NC_018938.1	PRJNA175625	2012	Russia	1575	38.8733669486597 %
hpylori46	GCA_000307815.1	NC_018937.1	PRJNA175544	2012	Russia	1575	38.8726907103196 %
hpylori47	GCA_900149805.1	NZ_LT837687.1	PRJEB17945	2017	Germany	1576	39.1043616368774 %
hpylori48	GCA_000008525.1	NC_000915.1	PRJNA233	1997	USA	1577	38.8731835332194 %
hpylori49	GCA_900120185.1	NZ_LT635476.1	PRJEB17945	2017	Germany	1574	39.1046479976113 %
hpylori50	GCA_900120255.1	NZ_LT635456.1	PRJEB17945	2017	Germany	1578	39.1045561843867 %
hpylori51	GCA_900119995.1	NZ_LT635458.1	PRJEB17945	2017	Germany	1584	39.1038155562644 %
hpylori52	GCA_900120335.1	NZ_LT635477.1	PRJEB17945	2017	Germany	1581	39.1053131475938 %
hpylori53	GCA_000826985.1	NZ_CP010435.1	PRJNA270700	2015	Japan	1567	38.8749836595232 %
hpylori54	GCA_000829095.1	NZ_AP013354.1	PRJDB1447	2013	Japan	1567	38.8749836595232 %
hpylori55	GCA_900119955.1	NZ_LT635474.1	PRJEB17945	2017	Germany	1571	39.1052544786748 %
hpylori56	GCA_000827025.1	NZ_CP010436.1	PRJNA270699	2015	Japan	1571	38.8748775717431 %
hpylori57	GCA_000829135.1	NZ_AP013355.1	PRJDB1449	2013	Japan	1568	38.8749008877816 %
hpylori58	GCA_000829115.1	NZ_AP013356.1	PRJDB1448	2013	Japan	1568	38.8746904313059 %
hpylori59	GCA_001433495.1	NZ_CP012907.1	PRJNA264984	2015	Mexico	1600	38.807036401447 %
hpylori60	GCA_002906515.1	NZ_CP026323.1	PRJNA431311	2018	USA	1592	38.8890255381464 %
hpylori61	GCA_002906555.1	NZ_CP026324.1	PRJNA431311	2018	USA	1570	38.8863256606479 %
hpylori62	GCA_002906535.1	NZ_CP026326.1	PRJNA431311	2018	USA	1571	38.8810246322918 %
hpylori63	GCA_000277365.1	NC_017739.1	PRJNA94345	2012	USA	1541	38.7705849546052 %
hpylori64	GCA_000255955.1	NC_017063.1	PRJNA69915	2012	USA	1560	38.8764794511688 %
hpylori65	GCA_013122115.1	NZ_CP053396.1	PRJNA175046	2020	Russia	1570	38.639184860327 %
hpylori66	GCA_013122055.1	NZ_CP053394.1	PRJNA175046	2020	Russia	1575	38.6398593715667 %
hpylori67	GCA_007844035.1	NZ_CP024949.1	PRJNA419269	2019	South Korea	1559	38.9017264595556 %
hpylori68	GCA_000277405.1	NC_017741.1	PRJNA94347	2012	USA	1557	38.7726516361118 %
hpylori69	GCA_000333835.2	NZ_CP053256.1	PRJNA175046	2020	Russia	1571	38.6369026957368 %
hpylori70	GCA_013122035.1	NZ_CP053392.1	PRJNA175046	2020	Russia	1572	38.6420066629816 %
hpylori71	GCA_000277425.1	NC_017742.1	PRJNA95275	2012	USA	1540	39.0184170989682 %
hpylori72	GCA_000498335.1	NC_022911.1	PRJNA229079	2013	USA	1576	38.8752816222405 %
hpylori73	GCA_000498315.1	NC_022886.1	PRJNA224090	2013	USA	1572	38.8756493066534 %
hpylori74	GCA_001653415.1	NZ_CP011484.1	PRJNA245115	2016	Austria	1568	38.9444177025229 %
hpylori75	GCA_006337875.1	NZ_CP032907.1	PRJNA490474	2019	Germany	1534	38.8533895751732 %
hpylori76	GCA_000685705.1	NZ_CP007605.1	PRJNA245316	2014	USA	1570	38.8762311188263 %
hpylori77	GCA_000148855.1	NC_014560.1	PRJNA49025	2010	USA	1520	38.8990447217848 %
hpylori78	GCA_000392535.3	NC_021218.3	PRJNA196986	2013	Malasia	1573	38.6166375259567 %
hpylori79	GCA_010917675.1	NZ_CP048599.1	PRJNA604073	2020	Colombia	1549	38.9849732531875 %
hpylori80	GCA_000185245.1	NC_017361.1	PRJNA53319	2011	USA	1570	38.4247444233907 %
hpylori81	GCA_000021165.1	NC_011333.1	PRJNA31341	2008	USA	1575	38.8699306619972 %
hpylori82	GCA_000685625.1	NZ_CP007603.1	PRJNA245313	2014	USA	1537	38.9296730020884 %
hpylori83	GCA_006337285.1	NZ_CP032473.1	PRJNA490474	2019	Germany	1549	38.9108377289952 %
hpylori84	GCA_007843715.1	NZ_CP024947.1	PRJNA419269	2019	South Korea	1556	38.9014590944477 %
hpylori85	GCA_007844055.1	NZ_CP024950.1	PRJNA419269	2019	South Korea	1565	38.8712438686255 %
hpylori86	GCA_003939085.1	NZ_CP034314.1	PRJNA494842	2018	Belarus	1552	38.8494344733107 %
hpylori87	GCA_002983705.1	NZ_CP027404.1	PRJNA231221	2018	USA	1511	39.1824822663146 %
hpylori88	GCA_900638475.1	NZ_LR134517.1	PRJEB6403	2018	UK	1521	38.9770208263015 %
hpylori89	GCA_007836735.1	NZ_CP024952.1	PRJNA419269	2019	South Korea	1542	38.9274408804129 %
hpylori90	GCA_010917155.1	NZ_CP048601.1	PRJNA604073	2020	Colombia	1539	38.9851872129452 %
hpylori91	GCA_000008785.1	NC_000921.1	PRJNA234	1999	USA	1504	39.1887000549327 %
hpylori92	GCA_006337745.1	NZ_CP032905.1	PRJNA490474	2019	Germany	1564	38.9197898773351 %
hpylori93	GCA_010917555.1	NZ_CP048600.1	PRJNA604073	2020	Colombia	1549	39.0186463524968 %
hpylori94	GCA_006338945.1	NZ_CP032898.1	PRJNA490474	2019	Germany	1525	38.868769772323 %
hpylori95	GCA_000600085.1	NZ_CP006821.1	PRJNA215148	2014	Japan	1532	38.8109956194575 %
hpylori96	GCA_006338685.1	NZ_CP032471.1	PRJNA490474	2019	Germany	1522	38.8563686398015 %
hpylori97	GCA_003957395.1	NZ_CP025474.1	PRJNA422738	2018	South Korea	1557	38.7280893002622 %
hpylori98	GCA_006337265.1	NZ_CP032472.1	PRJNA490474	2019	Germany	1529	38.8667134347402 %
hpylori99	GCA_000148895.1	NC_017358.1	PRJNA49029	2010	USA	1534	38.8637615725101 %
hpylori100	GCA_000600225.1	NZ_CP006827.1	PRJNA215151	2014	Japan	1513	38.8257206208426 %
hpylori101	GCA_000600165.1	NZ_CP006824.1	PRJNA215149	2014	Japan	1534	38.828713547159 %
hpylori102	GCA_006337425.1	NZ_CP032900.1	PRJNA490474	2019	Germany	1546	38.939941778704 %
hpylori103	GCA_000600045.1	NZ_CP006820.1	PRJNA215147	2014	Japan	1524	38.8065358324578 %
hpylori104	GCA_900638505.1	NZ_LR134519.1	PRJEB6403	2018	UK	1545	38.9526805144392 %
hpylori105	GCA_007843535.1	NZ_CP024946.1	PRJNA419269	2019	South Korea	1531	38.9005409256247 %
hpylori106	GCA_001549715.1	NZ_AP014710.1	PRJDB3430	2015	China	1610	38.6925509950516 %
hpylori107	GCA_000148875.1	NC_014555.1	PRJNA49027	2010	USA	1530	38.9102155995139 %
hpylori108	GCA_001549875.1	NZ_AP014713.1	PRJDB3430	2015	China	1637	38.6397518794326 %
hpylori109	GCA_006339065.1	NZ_CP032899.1	PRJNA490474	2019	Germany	1540	38.923311288125 %
hpylori110	GCA_000224535.1	NC_017378.1	PRJNA69917	2011	USA	1529	38.9047370741292 %
hpylori111	GCA_000185225.1	NC_017362.1	PRJNA53323	2011	USA	1552	38.8652095816778 %
hpylori112	GCA_001433515.1	NZ_CP012905.1	PRJNA264984	2015	Mexico	1529	39.0077460834341 %
hpylori113	GCA_006338545.1	NZ_CP032912.1	PRJNA490474	2019	Germany	1530	39.0700302599889 %
hpylori114	GCA_002005525.1	NZ_CP009259.1	PRJNA256258	2017	USA	1508	39.0104760597756 %
hpylori115	GCA_001991095.1	NZ_CP018823.1	PRJNA306775	2017	USA	1506	39.0079517992192 %
hpylori116	GCA_001653375.1	NZ_CP011482.1	PRJNA245115	2016	Austria	1550	38.825065241874 %
hpylori117	GCA_000213135.1	NC_017375.1	PRJNA34609	2011	USA	1558	38.7225752522836 %
hpylori118	GCA_000277385.1	NC_017740.1	PRJNA94507	2012	USA	1514	38.8638445329947 %
hpylori119	GCA_000348865.1	NC_020508.1	PRJDB693	2013	Japan	1536	38.7300764497713 %
hpylori120	GCA_000315955.1	NC_019560.1	PRJNA69923	2012	USA	1530	38.729192451677 %
hpylori121	GCA_001653395.1	NZ_CP011483.1	PRJNA245115	2016	Austria	1563	38.6687776532742 %
hpylori122	GCA_006337345.1	NZ_CP032477.1	PRJNA490474	2019	Germany	1522	38.9950410392473 %
hpylori123	GCA_006337625.1	NZ_CP032904.1	PRJNA490474	2019	Germany	1525	39.000501184024 %
hpylori124	GCA_006337465.1	NZ_CP032902.1	PRJNA490474	2019	Germany	1541	38.9539323378299 %
hpylori125	GCA_000270065.1	NC_017367.1	PRJDA50595	2011	Japan	1527	38.7275125139372 %
hpylori126	GCA_000020245.1	NC_010698.2	PRJNA29045	2008	USA	1517	38.9147230918816 %
hpylori127	GCA_000224575.1	NC_017376.1	PRJNA69921	2011	USA	1510	38.9953626391363 %
hpylori128	GCA_008326525.1	NZ_AP019730.1	PRJNA244276	2019	Japan	1549	38.7315633115508 %
hpylori129	GCA_000685665.1	NZ_CP007604.1	PRJNA245284	2014	USA	1503	38.9639784245805 %
hpylori130	GCA_000685745.1	NZ_CP007606.1	PRJNA245314	2014	USA	1505	38.9640521327605 %
hpylori131	GCA_004295545.1	NZ_AP017633.1	PRJDB4521	2019	Japan	1509	39.0235596286489 %
hpylori132	GCA_006338815.1	NZ_CP032474.1	PRJNA490474	2019	Germany	1518	38.9964661751326 %
hpylori133	GCA_000600205.1	NZ_CP006826.1	PRJNA215153	2014	Japan	1536	38.8036954531679 %
hpylori134	GCA_000600145.1	NZ_CP006823.1	PRJNA215152	2014	Japan	1532	38.7950865787335 %
hpylori135	GCA_006338285.1	NZ_CP032910.1	PRJNA490474	2019	Germany	1514	39.1147982881341 %
hpylori136	GCA_000259235.1	NC_017733.1	PRJNA95277	2012	USA	1506	39.0421278141609 %
hpylori137	GCA_006339365.1	NZ_CP032913.1	PRJNA490474	2019	Germany	1504	38.9694712414511 %
hpylori138	GCA_000013245.1	NC_008086.1	PRJNA16183	2006	USA	1505	39.0667581719535 %
hpylori139	GCA_000600185.1	NZ_CP006825.1	PRJNA215154	2014	Japan	1529	38.8202811433816 %
hpylori140	GCA_000392475.3	NC_021216.3	PRJNA196984	2013	Malasia	1515	38.818828159835 %
hpylori141	GCA_000439295.2	NC_021882.2	PRJNA196983	2013	Malasia	1515	38.8193113517093 %
hpylori142	GCA_000392455.3	NC_021215.3	PRJNA196982	2013	Malasia	1511	38.8216276120354 %
hpylori143	GCA_000348885.1	NC_020509.1	PRJDB694	2013	Japan	1511	38.7721600866472 %
hpylori144	GCA_000011725.1	NC_017382.1	PRJNA9627	2009	South Korea	1512	38.7693606230117 %
hpylori145	GCA_006337325.1	NZ_CP032476.1	PRJNA490474	2019	Germany	1509	39.1064106961362 %
hpylori146	GCA_000093185.1	NC_017355.1	PRJNA36609	2010	USA	1509	38.944437341596 %
hpylori147	GCA_000817025.1	NZ_CP010013.1	PRJNA265917	2015	China	1529	38.7049763847226 %
hpylori148	GCA_006337385.1	NZ_CP032479.1	PRJNA490474	2019	Germany	1487	39.0479510756671 %
hpylori149	GCA_006338145.1	NZ_CP032909.1	PRJNA490474	2019	Germany	1482	39.047918221793 %
hpylori150	GCA_003640585.1	NZ_CP031558.1	PRJNA485550	2018	Vietnam	1541	38.7822138583467 %
hpylori151	GCA_006337305.1	NZ_CP032475.1	PRJNA490474	2019	Germany	1498	39.1083294064068 %
hpylori152	GCA_006337445.1	NZ_CP032901.1	PRJNA490474	2019	Germany	1499	39.1151623591027 %
hpylori153	GCA_000270045.1	NC_017366.1	PRJDA50593	2011	Japan	1503	38.8568545161721 %
hpylori154	GCA_002356595.1	NZ_CP023448.1	PRJNA384245	2017	USA	1536	38.8878012558677 %
hpylori155	GCA_000091345.1	NC_012973.1	PRJNA39685	2009	France	1501	39.1592114959937 %
hpylori156	GCA_002222575.1	NZ_CP022409.1	PRJNA393647	2017	China	1505	38.8352602013163 %
hpylori157	GCA_000270005.1	NC_017368.1	PRJDA50589	2011	Japan	1507	38.8844984667376 %
hpylori158	GCA_000270025.1	NC_017365.1	PRJDA50591	2011	Japan	1496	38.8025394807725 %
hpylori159	GCA_001653455.1	NZ_CP011486.1	PRJNA245115	2016	Austria	1480	38.7211442326674 %
hpylori160	GCA_000023805.1	NC_017354.1	PRJNA39507	2009	South Korea	1508	38.9409023052907 %
hpylori161	GCA_000178935.2	NC_017360.1	PRJNA34603	2010	USA	1497	38.8670766697199 %
hpylori162	GCA_902381665.1	NZ_LR698956.1	PRJEB33885	2019	USA	1497	38.8670766697199 %
hpylori163	GCA_003855475.1	NZ_CP034071.1	PRJNA506489	2018	China	1490	38.9095485645913 %
hpylori164	GCA_000192335.1	NC_017381.1	PRJNA62771	2011	India	1506	39.2934749224485 %
hpylori165	GCA_000148915.1	NC_017359.1	PRJNA49453	2010	USA	1461	39.091587616502 %
hpylori166	GCA_000600125.1	NZ_CP006822.1	PRJNA215150	2014	Japan	1492	38.9725747928018 %
hpylori167	GCA_000148665.1	NC_017357.1	PRJNA50869	2010	India	1509	39.2987908362189 %
hpylori168	GCA_000192315.1	NC_017374.1	PRJNA62769	2011	India	1501	39.3010635315759 %
hpylori169	GCA_006339235.1	NZ_CP032906.1	PRJNA490474	2019	Germany	1444	39.1496895885896 %
hpylori170	GCA_006337365.1	NZ_CP032478.1	PRJNA490474	2019	Germany	1444	39.15481435069 %
hpylori171	GCA_004088155.1	NZ_CP035105.1	PRJNA512253	2019	China	1459	38.9061571811199 %
hpylori172	GCA_001653475.1	NZ_CP011487.1	PRJNA245115	2016	Austria	1487	38.7798491625584 %
hpylori173	GCA_004088075.1	NZ_CP035106.1	PRJNA512257	2019	China	1451	38.9608589042923 %
hpylori174	GCA_001653435.1	NZ_CP011485.1	PRJNA245115	2016	Austria	1425	38.9516101270784 %
hpylori175	GCA_000317875.1	NC_019563.1	PRJNA69925	2012	USA	1411	39.2050028847493 %
hpylori176	GCA_002952375.1	CP024017.1	PRJNA362878	2018	USA	1619	38.792399545325 %
hpylori177	GCA_002952335.1	CP024015.1	PRJNA362878	2018	USA	1628	38.7922012758942 %
hpylori178	GCA_000262655.1	CP003419.1	PRJNA79003	2012	China	1699	38.5725341433732 %
hpylori179	GCA_000590775.1	CP006691.1	PRJNA209860	2013	USA	1579	38.5660757297263 %
hpylori180	GCA_001549855.1	AP014711.1	PRJDB3430	2015	China	1659	38.9157077698648 %
