# Supplementary material for: Protein-Coding Genes of Helicobacter pylori Predominantly Present Purifying Selection though Many Membrane Proteins Suffer from Selection Pressure: A Proposal to Analyze Bacterial Pangenomes
Source: Genes (Basel). 2021 Mar 6;12(3):377. doi: 10.3390/genes12030377 (PMC7998743; doi:10.3390/genes12030377)
Supplement: Supplementary file 1 [file genes-12-00377-s001.zip › SupplTable_S2.xls]

## Sheet: Clusters of orthologs
Gene_name	Cluster_reference	Other_cluster_genes
unknown347	hpylori11_00402
dppB	hpylori01_00295	hpylori02_01473;hpylori03_00642;hpylori04_01481;hpylori05_01171;hpylori06_00322;hpylori07_01175;hpylori08_01167;hpylori106_01031;hpylori108_01128;hpylori110_00296;hpylori111_00301;hpylori116_00257;hpylori117_00355;hpylori118_00330;hpylori119_00323;hpylori12_01171;hpylori120_00295;hpylori121_00961;hpylori125_00363;hpylori126_00295;hpylori128_00382;hpylori133_00310;hpylori134_00312;hpylori138_00306…
HPHPP25_1359	hpylori05_00490
trxA	hpylori01_00783	hpylori02_01038;hpylori03_00209;hpylori04_01040;hpylori05_00942;hpylori06_00819;hpylori07_00960;hpylori08_00951;hpylori09_00199;hpylori10_01494;hpylori100_00555;hpylori101_00558;hpylori102_00900;hpylori103_00556;hpylori104_00950;hpylori105_00994;hpylori106_00513;hpylori107_00800;hpylori108_00538;hpylori109_00999;hpylori11_00614;hpylori110_00783;hpylori111_00803;hpylori112_00516;hpylori113_00826;h…
unknown714	hpylori59_01447
unknown827	hpylori90_01473	hpylori85_00500
uvrA	hpylori06_00699	hpylori09_00319;hpylori10_01373;hpylori100_00672;hpylori101_00676;hpylori103_00673;hpylori107_00620;hpylori109_00877;hpylori11_00423;hpylori113_00711;hpylori12_00787;hpylori129_00638;hpylori13_00163;hpylori130_00638;hpylori136_00623;hpylori137_00833;hpylori138_00691;hpylori15_01180;hpylori155_00641;hpylori164_00680;hpylori167_00685;hpylori168_00679;hpylori36_00717;hpylori37_00733;hpylori38_00735;…
unknown501	hpylori150_01107
HPF38_1200	hpylori107_01153	hpylori108_00159;hpylori143_01153;hpylori161_01383;hpylori162_01383;hpylori117_01221;hpylori143_01152;hpylori161_01382;hpylori162_01382
scoB	hpylori01_00653	hpylori02_00904;hpylori03_00076;hpylori04_00907;hpylori05_00770;hpylori06_00691;hpylori102_00764;hpylori104_00818;hpylori110_00625;hpylori113_00698;hpylori116_00630;hpylori118_00691;hpylori120_00648;hpylori126_00645;hpylori128_00774;hpylori132_00739;hpylori133_00693;hpylori136_00637;hpylori139_00687;hpylori145_00833;hpylori146_00657;hpylori151_00604;hpylori152_00604;hpylori153_00653;hpylori154_00…
htpG	hpylori01_00203	hpylori107_00206;hpylori110_00206;hpylori134_00220;hpylori106_01125;hpylori108_01221;hpylori116_00168;hpylori117_00263;hpylori118_00238;hpylori119_00233;hpylori120_00209;hpylori121_01050;hpylori125_00238;hpylori126_00204;hpylori128_00292;hpylori133_00220;hpylori139_00220;hpylori140_00349;hpylori141_00349;hpylori142_00347;hpylori143_00224;hpylori144_00226;hpylori146_00208;hpylori147_00231;hpylori1…
mod3	hpylori01_01378	hpylori14_01542;hpylori07_01500;hpylori08_01494;hpylori77_01348;hpylori97_00125;hpylori171_00126;hpylori173_00128;hpylori112_01355;hpylori112_01354;hpylori140_00789;hpylori141_00790;hpylori142_00787;hpylori150_01457;hpylori156_00121;hpylori75_01519;hpylori146_01331;hpylori144_01335;hpylori113_00124;hpylori68_01356;hpylori02_01586;hpylori03_00752;hpylori04_01592;hpylori135_00128;hpylori128_01379;h…
AA974_06105	hpylori172_01237
trl	hpylori01_00904	hpylori118_00936;hpylori120_00898;hpylori63_00900;hpylori68_00953;hpylori150_01062;hpylori126_00937;hpylori157_00950;hpylori146_00908;hpylori160_00945;hpylori96_00537;hpylori98_00539;hpylori99_00963;hpylori121_00349;hpylori97_00517;hpylori116_00894;hpylori158_00415;hpylori107_00918;hpylori110_00896;hpylori165_00882;hpylori180_00426;hpylori12_00553;hpylori108_00424;hpylori140_01181;hpylori141_0118…
dapD	hpylori02_00837	hpylori03_00010;hpylori04_00839;hpylori07_00683;hpylori08_00678;hpylori10_01291;hpylori100_00749;hpylori101_00753;hpylori102_00701;hpylori104_00754;hpylori105_00792;hpylori109_00799;hpylori11_00495;hpylori112_00715;hpylori113_00638;hpylori116_00698;hpylori12_00866;hpylori122_00782;hpylori123_00780;hpylori124_00675;hpylori127_00628;hpylori132_00677;hpylori137_00752;hpylori138_00610;hpylori169_0079…
dsbC	hpylori01_01066	hpylori110_01012;hpylori125_01076;hpylori128_01130;hpylori140_01082;hpylori141_01083;hpylori142_01080;hpylori144_01042;hpylori150_01160;hpylori153_00339;hpylori157_01053;hpylori161_01242;hpylori162_01242;hpylori163_00409;hpylori166_01012;hpylori173_00415;hpylori78_01162;hpylori106_00303;hpylori171_00414;hpylori175_01115;hpylori143_01012;hpylori155_01009;hpylori107_01013;hpylori127_01036;hpylori02…
HPPC_08100	hpylori107_01557
unknown110	hpylori05_01352
iamA	hpylori02_00066	hpylori95_01426;hpylori165_01353;hpylori68_01447;hpylori159_01290;hpylori179_01415;hpylori80_01347;hpylori05_00068;hpylori03_00872;hpylori04_00067;hpylori06_01480;hpylori07_00067;hpylori08_00067;hpylori09_01136;hpylori10_00431;hpylori100_01409;hpylori101_01427;hpylori102_00069;hpylori103_01420;hpylori104_00064;hpylori105_00068;hpylori106_01586;hpylori107_01374;hpylori108_01607;hpylori109_00064;hp…
rplD	hpylori01_01313	hpylori05_00151;hpylori07_00151;hpylori08_00150;hpylori100_01327;hpylori101_01345;hpylori103_01337;hpylori106_00054;hpylori107_01253;hpylori108_00057;hpylori110_01255;hpylori111_01272;hpylori114_01273;hpylori115_01272;hpylori116_01230;hpylori117_01320;hpylori118_01284;hpylori119_01311;hpylori120_01249;hpylori121_00023;hpylori125_01319;hpylori126_01284;hpylori127_01288;hpylori128_00040;hpylori131_…
HPPN120_02365	hpylori110_00460
unknown613	hpylori172_01073
unknown463	hpylori13_00999	hpylori37_01565;hpylori38_01566;hpylori40_01560;hpylori41_01571;hpylori42_01561;hpylori43_01566;hpylori47_01563;hpylori49_01561;hpylori50_01564;hpylori51_01571;hpylori52_01568;hpylori55_01558;hpylori74_01559
unknown310	hpylori116_01252
unknown117	hpylori05_01648
unknown287	hpylori113_01281
unknown626	hpylori172_01514
glnQ	hpylori01_01163	hpylori106_00204;hpylori107_01106;hpylori108_00207;hpylori117_01174;hpylori118_01136;hpylori119_01163;hpylori120_01102;hpylori121_00167;hpylori125_01172;hpylori126_01138;hpylori143_01106;hpylori153_01139;hpylori156_00314;hpylori160_01135;hpylori161_01335;hpylori162_01335;hpylori171_00320;hpylori175_01189;hpylori77_01102;hpylori97_00325;hpylori110_01107;hpylori128_01226;hpylori154_01185;hpylori165…
OUM_0898	hpylori06_00740
rplU	hpylori01_00292	hpylori02_01476;hpylori03_00645;hpylori04_01484;hpylori05_01174;hpylori06_00319;hpylori07_01178;hpylori08_01170;hpylori09_00695;hpylori10_00918;hpylori100_00337;hpylori101_00339;hpylori102_01213;hpylori103_00338;hpylori104_00451;hpylori105_00461;hpylori106_01034;hpylori107_00293;hpylori108_01131;hpylori109_00486;hpylori11_00951;hpylori110_00293;hpylori111_00298;hpylori112_00296;hpylori113_01169;h…
unknown854	hpylori97_00858
unknown850	hpylori97_00844
unknown810	hpylori86_00906
unknown607	hpylori172_00647
U064_1260	hpylori01_00390	hpylori05_01066;hpylori106_00933;hpylori108_01027;hpylori110_00389;hpylori117_00450;hpylori120_00384;hpylori126_00393;hpylori140_00165;hpylori141_00165;hpylori142_00165;hpylori144_00410;hpylori146_00388;hpylori147_00440;hpylori150_00535;hpylori165_00385;hpylori166_00412;hpylori175_00620;hpylori178_00454;hpylori78_00539;hpylori107_00389;hpylori119_00418;hpylori133_00402;hpylori134_00403;hpylori118…
unknown124	hpylori05_01665
HPSA20_0521	hpylori179_00490	hpylori179_01115
tsaD	hpylori02_00190	hpylori03_00995;hpylori04_00191;hpylori105_00148;hpylori113_01495;hpylori117_01591;hpylori144_01545;hpylori163_01447;hpylori165_01491;hpylori63_01576;hpylori68_01591;hpylori72_01609;hpylori73_01605;hpylori76_01603;hpylori92_01549;hpylori94_01453;hpylori116_01559;hpylori120_01544;hpylori121_01510;hpylori128_01581;hpylori175_01312;hpylori97_01520;hpylori140_00587;hpylori141_00587;hpylori142_00586;h…
speE	hpylori01_00791	hpylori02_01046;hpylori03_00217;hpylori04_01048;hpylori103_00548;hpylori106_00505;hpylori107_00808;hpylori110_00791;hpylori111_00811;hpylori116_00491;hpylori117_00570;hpylori118_00824;hpylori120_00790;hpylori121_00458;hpylori125_00877;hpylori126_00505;hpylori128_00599;hpylori138_00818;hpylori140_00047;hpylori141_00047;hpylori142_00047;hpylori143_00529;hpylori144_00526;hpylori146_00798;hpylori147_…
omp13	hpylori175_00704
unknown275	hpylori111_01512	hpylori163_01505;hpylori116_01317
unknown325	hpylori118_00548	hpylori99_00579
rpmG	hpylori01_01197	hpylori02_00604;hpylori03_01408;hpylori04_00606;hpylori05_00271;hpylori06_01199;hpylori07_00269;hpylori08_00268;hpylori09_01374;hpylori10_00183;hpylori100_01210;hpylori101_01227;hpylori102_00340;hpylori103_01220;hpylori104_01304;hpylori105_01337;hpylori106_00171;hpylori107_01138;hpylori108_00173;hpylori109_01342;hpylori11_01075;hpylori110_01141;hpylori111_01156;hpylori112_01161;hpylori113_00314;h…
unknown277	hpylori112_00619	hpylori148_00715;hpylori149_00712;hpylori65_00817;hpylori66_00820;hpylori69_00817;hpylori70_00818;hpylori120_00675;hpylori122_00874;hpylori123_00872;hpylori59_00648;hpylori169_00705;hpylori170_00554;hpylori67_01281;hpylori155_00625;hpylori161_00864;hpylori162_00864;hpylori129_00652;hpylori130_00652;hpylori15_01166
unknown513	hpylori155_01437
icfA	hpylori01_00004	hpylori107_00004;hpylori126_00004;hpylori133_01572;hpylori134_01568;hpylori140_00579;hpylori141_00579;hpylori142_00578;hpylori146_00004;hpylori154_00033;hpylori163_01439;hpylori165_00004;hpylori166_01527;hpylori173_01403;hpylori175_00004;hpylori180_01456;hpylori63_00004;hpylori99_00004;hpylori68_00004;hpylori77_00004;hpylori110_00004;hpylori120_00004;hpylori16_01531;hpylori176_01556;hpylori177_01…
mod1	hpylori01_01486	hpylori82_01483;hpylori169_00008;hpylori164_01451;hpylori112_01475;hpylori79_01203;hpylori67_00009;hpylori137_00009;hpylori151_00009;hpylori152_00009;hpylori156_00009;hpylori155_01441;hpylori81_01518;hpylori115_01452;hpylori131_00010;hpylori84_00009;hpylori36_01546;hpylori39_01544;hpylori60_01565;hpylori61_01543;hpylori62_01544;hpylori167_01454;hpylori15_00395;hpylori74_01428;hpylori51_01339;hpyl…
AK968_03625	hpylori01_01520	hpylori110_01500;hpylori118_01501;hpylori126_01501;hpylori165_01440;hpylori119_01523;hpylori125_01513;hpylori128_01531;hpylori140_00636;hpylori141_00636;hpylori142_00634;hpylori154_01530;hpylori158_01466;hpylori160_01491;hpylori163_01497;hpylori63_01524;hpylori68_01537;hpylori99_01519;hpylori108_01504;hpylori150_00042;hpylori161_00143;hpylori162_00143;hpylori178_01651;hpylori156_01515;hpylori144_…
nuoL	hpylori01_01269	hpylori07_00197;hpylori08_00196;hpylori10_00254;hpylori106_00095;hpylori120_01206;hpylori126_01242;hpylori146_01224;hpylori165_01185;hpylori175_01363;hpylori117_01278;hpylori118_01241;hpylori119_01268;hpylori125_01277;hpylori133_01254;hpylori134_01246;hpylori139_01246;hpylori144_01244;hpylori150_01366;hpylori156_00213;hpylori157_01250;hpylori173_00218;hpylori97_00221;hpylori68_01246;hpylori99_012…
mrr	hpylori01_00362	hpylori133_00372;hpylori134_00374;hpylori139_00374;hpylori126_00364;hpylori165_00355;hpylori108_01057;hpylori150_00506;hpylori17_00325;hpylori111_00371;hpylori16_01134;hpylori176_01139;hpylori177_01179;hpylori18_01135;hpylori19_00797;hpylori20_01152;hpylori21_01130;hpylori22_01130;hpylori23_01130;hpylori24_01130;hpylori25_01130;hpylori26_01130;hpylori27_01130;hpylori28_01130;hpylori29_01130;hpylo…
dps	hpylori01_00238	hpylori09_00749;hpylori106_01090;hpylori107_00240;hpylori109_00432;hpylori110_00240;hpylori111_00246;hpylori113_01223;hpylori116_00203;hpylori117_00295;hpylori118_00272;hpylori119_00267;hpylori124_01268;hpylori125_00272;hpylori126_00239;hpylori133_00254;hpylori134_00254;hpylori145_01237;hpylori146_00241;hpylori147_00267;hpylori151_01226;hpylori152_01225;hpylori153_00263;hpylori154_00304;hpylori15…
dprA	hpylori01_00329	hpylori107_00331;hpylori108_01094;hpylori110_00330;hpylori117_00389;hpylori118_00364;hpylori120_00327;hpylori125_00397;hpylori128_00416;hpylori143_00351;hpylori144_00352;hpylori147_00358;hpylori153_00999;hpylori154_00397;hpylori161_00565;hpylori162_00565;hpylori163_01090;hpylori165_00319;hpylori166_00353;hpylori175_00715;hpylori180_01078;hpylori63_00330;hpylori68_00392;hpylori97_01167;hpylori84_0…
rpmF	hpylori01_00192	hpylori02_00431;hpylori03_01236;hpylori04_00432;hpylori05_01309;hpylori07_01323;hpylori08_01317;hpylori102_01312;hpylori105_00361;hpylori106_01180;hpylori107_00196;hpylori108_01234;hpylori109_00384;hpylori110_00196;hpylori111_00201;hpylori113_01267;hpylori116_01066;hpylori117_00250;hpylori118_00194;hpylori12_01277;hpylori120_00196;hpylori121_01064;hpylori122_00409;hpylori123_00408;hpylori124_0131…
secG	hpylori01_01253	hpylori146_01208;hpylori126_01226;hpylori110_01195;hpylori63_01216;hpylori68_01230;hpylori78_01349;hpylori121_00082;hpylori156_00229;hpylori106_00111;hpylori119_01252;hpylori128_00099;hpylori157_01233;hpylori166_01507;hpylori174_01131;hpylori144_01228;hpylori133_01238;hpylori134_01230;hpylori139_01230;hpylori153_01227;hpylori154_01275;hpylori158_00145;hpylori109_01400;hpylori99_01247;hpylori147_0…
unknown376	hpylori122_00002	hpylori123_00002
unknown373	hpylori121_01465	hpylori153_01489;hpylori157_01496;hpylori160_01495;hpylori171_01466;hpylori180_01515;hpylori84_00169;hpylori178_01655;hpylori173_01455
rimO	hpylori01_00692	hpylori110_00693;hpylori118_00728;hpylori120_00688;hpylori121_00560;hpylori125_00774;hpylori126_00603;hpylori128_00700;hpylori143_00628;hpylori144_00624;hpylori146_00695;hpylori154_00685;hpylori156_00818;hpylori160_00639;hpylori161_00848;hpylori162_00848;hpylori163_00720;hpylori165_00604;hpylori175_00986;hpylori178_00728;hpylori63_00687;hpylori68_00662;hpylori99_00754;hpylori117_00673;hpylori108_…
hofF	hpylori01_00747	hpylori110_00747;hpylori118_00780;hpylori126_00548;hpylori165_00549;hpylori63_00741;hpylori68_00609;hpylori99_00806;hpylori117_00615;hpylori127_00787;hpylori147_00811;hpylori150_00901;hpylori156_00874;hpylori157_00591;hpylori171_00667;hpylori97_00945;hpylori02_01002;hpylori03_00174;hpylori04_01005;hpylori10_01459;hpylori100_00590;hpylori102_00862;hpylori106_00555;hpylori111_00766;hpylori119_00822…
rpoD	hpylori02_00290	hpylori03_01095;hpylori04_00291;hpylori12_01385;hpylori16_01400;hpylori176_01407;hpylori177_01442;hpylori178_00120;hpylori18_01404;hpylori19_00530;hpylori20_01415;hpylori21_01394;hpylori22_01394;hpylori23_01394;hpylori24_01394;hpylori25_01394;hpylori26_01393;hpylori27_01393;hpylori28_01393;hpylori29_01395;hpylori30_01393;hpylori31_01395;hpylori32_01394;hpylori33_01393;hpylori34_01396;hpylori67_01…
AA974_06945	hpylori172_01413
unknown164	hpylori09_00655	hpylori87_01001;hpylori91_00339
unknown8	hpylori01_00264	hpylori02_01505;hpylori03_00673;hpylori04_01512;hpylori07_01206;hpylori08_01198;hpylori100_00308;hpylori101_00310;hpylori103_00310;hpylori105_00433;hpylori106_01062;hpylori108_01161;hpylori110_00263;hpylori116_00226;hpylori117_00320;hpylori118_00299;hpylori119_00292;hpylori120_00264;hpylori121_00992;hpylori125_00331;hpylori126_00264;hpylori127_00301;hpylori128_00351;hpylori129_00263;hpylori130_00…
unknown493	hpylori14_00518
murF	hpylori01_00698	hpylori110_00699;hpylori126_00597;hpylori165_00598;hpylori68_00656;hpylori99_00760;hpylori106_00606;hpylori128_00694;hpylori144_00618;hpylori161_00842;hpylori162_00842;hpylori173_00714;hpylori120_00694;hpylori175_00992;hpylori119_00769;hpylori160_00633;hpylori163_00714;hpylori116_00581;hpylori146_00701;hpylori178_00722;hpylori171_00718;hpylori118_00734;hpylori63_00693;hpylori107_00715;hpylori10_0…
AA971_03175	hpylori116_00641	hpylori143_00691;hpylori156_00769
omp346	hpylori175_00450
Hac	prophage	II	orf11:	hpylori157_00484	hpylori157_00500;hpylori160_00880;hpylori166_00482;hpylori106_00460;hpylori139_00518;hpylori134_00518;hpylori117_00522;hpylori144_00482;hpylori63_00835;hpylori147_00907;hpylori71_00860
BB394_00830	hpylori164_00718	hpylori167_00725;hpylori168_00717
glcD	hpylori01_00479	hpylori02_00715;hpylori03_01518;hpylori04_00717;hpylori05_00584;hpylori09_00509;hpylori10_01159;hpylori100_00859;hpylori101_00865;hpylori102_00580;hpylori103_00861;hpylori104_00638;hpylori106_00839;hpylori107_00481;hpylori108_00876;hpylori109_00677;hpylori11_00765;hpylori110_00479;hpylori111_00490;hpylori114_01045;hpylori115_00708;hpylori116_00814;hpylori118_00511;hpylori119_00507;hpylori120_0050…
CSUIS_1105	hpylori64_00562
jhp_0813	hpylori09_00147	hpylori87_01508;hpylori91_00842;hpylori174_00804;hpylori90_00472
AC783_00210	hpylori106_00961	hpylori144_00384;hpylori153_00966;hpylori163_01058;hpylori180_01035;hpylori156_01067;hpylori78_00512;hpylori157_00390
horL	hpylori01_01508	hpylori110_01488;hpylori120_01471;hpylori126_01488;hpylori146_01371;hpylori153_01471;hpylori63_01511;hpylori93_00295;hpylori171_01484;hpylori147_01498;hpylori160_01478;hpylori156_01526;hpylori178_01638;hpylori133_01512;hpylori134_01507;hpylori139_01506;hpylori68_01522;hpylori99_01505;hpylori121_01447;hpylori125_01502;hpylori165_01427;hpylori106_01501;hpylori108_01519;hpylori117_01526;hpylori118_0…
unknown632	hpylori174_00362
OUG_1224	hpylori104_01026
ybeY	hpylori01_01152	hpylori110_01096;hpylori106_00215;hpylori117_01163;hpylori128_01215;hpylori161_01324;hpylori162_01324;hpylori163_00324;hpylori180_00227;hpylori78_01248;hpylori178_01280;hpylori85_00448;hpylori100_01166;hpylori101_01184;hpylori103_01177;hpylori143_01095;hpylori156_00326;hpylori144_01127;hpylori92_00371;hpylori111_01112;hpylori124_00380;hpylori125_01159;hpylori171_00331;hpylori107_01095;hpylori119_…
unknown401	hpylori127_01396
thlA	hpylori01_00651	hpylori146_00655;hpylori110_00627;hpylori119_00722;hpylori133_00691;hpylori134_00688;hpylori95_00692;hpylori97_00822;hpylori120_00646;hpylori175_00736;hpylori118_00689;hpylori126_00647;hpylori165_00646;hpylori68_00706;hpylori166_00647;hpylori99_00715;hpylori144_00667;hpylori150_00776;hpylori153_00655;hpylori128_00772;hpylori143_00698;hpylori107_00635;hpylori160_00684;hpylori161_00892;hpylori162_0…
hcpA2	hpylori158_00985	hpylori165_00327
pz3sb	hpylori05_01297	hpylori82_00601;hpylori63_01500;hpylori68_00239
trmD	hpylori01_01138	hpylori100_01151;hpylori101_01168;hpylori103_01162;hpylori107_01083;hpylori108_00231;hpylori11_01018;hpylori110_01082;hpylori112_01103;hpylori116_01019;hpylori117_01148;hpylori118_01111;hpylori119_01140;hpylori120_01075;hpylori121_00190;hpylori122_01282;hpylori123_01281;hpylori125_01147;hpylori126_01114;hpylori127_01111;hpylori136_01076;hpylori146_01097;hpylori154_01160;hpylori157_01124;hpylori15…
unknown675	hpylori179_01213
lpxC	hpylori01_00389	hpylori02_01375;hpylori03_00546;hpylori04_01381;hpylori107_00388;hpylori175_00619;hpylori147_00439;hpylori155_00388;hpylori171_01016;hpylori68_00450;hpylori78_00538;hpylori99_00453;hpylori06_00412;hpylori09_00600;hpylori108_01028;hpylori13_01445;hpylori144_00409;hpylori15_01471;hpylori154_00458;hpylori164_00394;hpylori167_00395;hpylori168_00396;hpylori37_00398;hpylori38_00398;hpylori40_00396;hpyl…
ppiC	hpylori01_00168	hpylori07_01348;hpylori08_01342;hpylori107_00173;hpylori110_00172;hpylori116_00160;hpylori127_00204;hpylori128_00252;hpylori134_00184;hpylori139_00185;hpylori144_00189;hpylori156_01270;hpylori166_00194;hpylori17_00164;hpylori172_00145;hpylori67_01318;hpylori86_00176;hpylori99_00166;hpylori106_01205;hpylori119_00194;hpylori121_01087;hpylori125_00201;hpylori140_00386;hpylori141_00386;hpylori142_003…
nuoK	hpylori01_01268	hpylori02_00531;hpylori03_01336;hpylori04_00533;hpylori05_00198;hpylori06_01269;hpylori07_00198;hpylori08_00197;hpylori09_01305;hpylori10_00253;hpylori100_01281;hpylori101_01300;hpylori102_00270;hpylori103_01292;hpylori104_01415;hpylori105_01408;hpylori106_00096;hpylori107_01210;hpylori108_00103;hpylori109_01415;hpylori11_01145;hpylori110_01210;hpylori112_01233;hpylori113_00243;hpylori114_01225;h…
pseC	hpylori01_01077	hpylori140_01071;hpylori141_01072;hpylori142_01069;hpylori153_01056;hpylori173_00404;hpylori118_01051;hpylori163_00398;hpylori68_01053;hpylori99_01074;hpylori63_01010;hpylori108_00293;hpylori128_01141;hpylori150_01172;hpylori160_01051;hpylori180_00306;hpylori117_01091;hpylori161_01253;hpylori162_01253;hpylori126_01053;hpylori165_00996;hpylori14_01240;hpylori106_00291;hpylori146_01037;hpylori143_0…
unknown42	hpylori01_01134	hpylori126_01385;hpylori165_01328;hpylori108_01635;hpylori68_01421
unknown261	hpylori10_00518	hpylori15_00476
hopA	hpylori01_00224	hpylori63_00226;hpylori99_00286;hpylori126_00225;hpylori110_00226;hpylori118_00258;hpylori68_00287;hpylori165_00215;hpylori171_01180;hpylori78_00379;hpylori77_00235;hpylori114_00222;hpylori115_00223;hpylori131_01241;hpylori10_00846;hpylori96_01221;hpylori134_00240;hpylori166_00249;hpylori98_01225;hpylori71_00230;hpylori100_00269;hpylori101_00273;hpylori103_00266;hpylori119_00252;hpylori95_00276;h…
unknown305	hpylori116_01073
uvrD	hpylori01_01448	hpylori118_01422;hpylori126_01423;hpylori146_01442;hpylori165_01366;hpylori175_00112;hpylori63_01414;hpylori68_01460;hpylori71_01430;hpylori99_01443;hpylori110_01399;hpylori156_00051;hpylori171_00052;hpylori117_01446;hpylori147_01428;hpylori140_00716;hpylori141_00716;hpylori142_00714;hpylori157_01418;hpylori180_01614;hpylori161_00068;hpylori162_00068;hpylori116_01393;hpylori106_01571;hpylori108_0…
ackA	hpylori01_00862	hpylori110_00857;hpylori175_00499;hpylori71_00884;hpylori157_00910;hpylori158_00456;hpylori78_01030;hpylori174_00824;hpylori133_00901;hpylori134_00896;hpylori139_00894;hpylori166_00859;hpylori178_01009;hpylori108_00464;hpylori143_00884;hpylori147_00929;hpylori154_00956;hpylori161_01108;hpylori162_01108;hpylori171_00548;hpylori173_00549;hpylori172_00837;hpylori106_00439;hpylori125_00941;hpylori159…
OUO_1076	hpylori01_01150	hpylori110_01094;hpylori161_01322;hpylori162_01322;hpylori156_00328;hpylori178_01278;hpylori120_01089;hpylori124_00382;hpylori92_00373;hpylori14_01315;hpylori143_01093;hpylori180_00230;hpylori111_01110;hpylori106_00218;hpylori174_01032;hpylori85_00450;hpylori144_01125;hpylori78_01246;hpylori117_01161;hpylori128_01212;hpylori74_01183;hpylori163_00326;hpylori100_01163;hpylori101_01181;hpylori103_01…
apaH	hpylori01_01031	hpylori05_00427;hpylori06_01041;hpylori07_00423;hpylori08_00422;hpylori09_01529;hpylori10_00013;hpylori100_01050;hpylori101_01065;hpylori103_01060;hpylori104_01144;hpylori105_01176;hpylori106_00331;hpylori107_00985;hpylori108_00333;hpylori109_01184;hpylori11_00223;hpylori110_00983;hpylori111_01000;hpylori112_01001;hpylori113_00472;hpylori114_00757;hpylori115_00996;hpylori117_01053;hpylori118_0101…
unknown332	hpylori118_01048	hpylori63_01007;hpylori99_01071
pz38w	hpylori121_01226
unknown268	hpylori111_00048
HPV225_0163	hpylori01_00143	hpylori05_01365;hpylori06_00150;hpylori07_01373;hpylori08_01367;hpylori09_00844;hpylori10_00757;hpylori104_00303;hpylori105_00310;hpylori106_01233;hpylori107_00148;hpylori108_01282;hpylori109_00337;hpylori11_00032;hpylori110_00147;hpylori111_00151;hpylori112_00150;hpylori113_01331;hpylori114_00142;hpylori115_00143;hpylori117_00200;hpylori118_00144;hpylori119_00166;hpylori12_01328;hpylori120_00147…
BCM300_00118	hpylori112_00112	hpylori148_01250;hpylori149_01244;hpylori93_00615
unknown840	hpylori93_01491
ubiE	hpylori01_01453	hpylori100_01428;hpylori101_01445;hpylori102_00043;hpylori103_01438;hpylori112_01437;hpylori114_01414;hpylori115_01412;hpylori12_00049;hpylori129_01374;hpylori130_01376;hpylori131_00050;hpylori155_01403;hpylori169_00044;hpylori170_00043;hpylori178_01579;hpylori35_01487;hpylori81_01478;hpylori83_00046;hpylori11_01367;hpylori132_00042;hpylori134_01444;hpylori136_01414;hpylori14_00045;hpylori145_000…
JM68_04770	hpylori106_01362
OUI_1193	hpylori05_00333	hpylori100_01146;hpylori101_01163;hpylori103_01157;hpylori95_01166;hpylori16_00333;hpylori176_00339;hpylori177_00333;hpylori18_00335;hpylori19_00335;hpylori21_00333;hpylori22_00333;hpylori23_00333;hpylori24_00333;hpylori25_00333;hpylori26_00333;hpylori27_00333;hpylori28_00333;hpylori29_00333;hpylori30_00333;hpylori31_00333;hpylori32_00333;hpylori33_00333;hpylori34_00333;hpylori148_00333;hpylori14…
rplQ	hpylori01_01288	hpylori02_00507;hpylori03_01312;hpylori04_00509;hpylori05_00176;hpylori06_01290;hpylori07_00175;hpylori08_00174;hpylori09_01284;hpylori10_00276;hpylori100_01302;hpylori101_01321;hpylori102_00245;hpylori103_01313;hpylori104_01439;hpylori105_01430;hpylori106_00078;hpylori107_01229;hpylori108_00082;hpylori109_01438;hpylori11_01168;hpylori110_01230;hpylori111_01247;hpylori112_01255;hpylori113_00214;h…
unknown792	hpylori80_01607
OUC_1566	hpylori112_01246
unknown58	hpylori02_00092	hpylori03_00897;hpylori04_00092;hpylori06_01422;hpylori07_01283;hpylori08_01277;hpylori109_00102;hpylori111_01487;hpylori116_00407;hpylori12_01454;hpylori121_01190;hpylori129_01434;hpylori13_01522;hpylori130_01436;hpylori15_00521;hpylori16_00506;hpylori17_00726;hpylori176_00510;hpylori177_00511;hpylori18_00508;hpylori19_01425;hpylori20_00523;hpylori21_00504;hpylori22_00504;hpylori23_00504;hpylori…
HMPREF0462_0726	hpylori172_00654
rplC	hpylori01_01314	hpylori02_00482;hpylori03_01287;hpylori04_00483;hpylori05_00150;hpylori06_01316;hpylori07_00150;hpylori08_00149;hpylori09_01258;hpylori10_00301;hpylori100_01328;hpylori101_01346;hpylori102_00219;hpylori103_01338;hpylori104_01465;hpylori105_01456;hpylori106_00053;hpylori107_01254;hpylori108_00056;hpylori109_01463;hpylori11_01193;hpylori110_01256;hpylori111_01273;hpylori112_01280;hpylori113_00188;h…
cheZ	hpylori06_00170	hpylori75_00319;hpylori124_01348;hpylori86_00171;hpylori13_01220;hpylori37_00172;hpylori38_00172;hpylori40_00171;hpylori41_00172;hpylori42_00172;hpylori43_00172;hpylori47_00172;hpylori49_00172;hpylori50_00173;hpylori51_00173;hpylori52_00172;hpylori55_00172;hpylori79_00813;hpylori80_00165;hpylori91_00169;hpylori88_00328;hpylori09_00824;hpylori87_00832;hpylori127_00199;hpylori71_00171;hpylori84_003…
ACM28_02705	hpylori106_00535	hpylori163_00647;hpylori140_00017;hpylori141_00017;hpylori142_00017;hpylori140_00018;hpylori141_00018;hpylori142_00018;hpylori117_00598;hpylori147_00829;hpylori119_00839;hpylori133_00805;hpylori134_00801;hpylori139_00801;hpylori166_00763;hpylori172_00514;hpylori180_00572;hpylori78_00693;hpylori121_00486;hpylori125_00848;hpylori161_00777;hpylori162_00777;hpylori180_00574;hpylori180_00573
fliP	hpylori10_01352	hpylori100_00691;hpylori101_00695;hpylori155_00662;hpylori84_00879;hpylori95_00699;hpylori13_00136;hpylori05_00764;hpylori06_00677;hpylori09_00338;hpylori114_00859;hpylori115_00894;hpylori131_00571;hpylori136_00644;hpylori159_00628;hpylori167_00661;hpylori168_00657;hpylori174_00645;hpylori37_00706;hpylori38_00708;hpylori40_00700;hpylori41_00702;hpylori42_00702;hpylori43_00702;hpylori47_00700;hpyl…
unknown771	hpylori78_00733	hpylori92_00783
unknown578	hpylori164_00863	hpylori167_00872;hpylori168_00864
OA23_06480	hpylori59_01316
ribA	hpylori01_00761	hpylori100_00577;hpylori101_00580;hpylori103_00578;hpylori106_00539;hpylori107_00775;hpylori110_00760;hpylori118_00795;hpylori121_00489;hpylori144_00557;hpylori146_00765;hpylori147_00825;hpylori150_00915;hpylori156_00887;hpylori63_00754;hpylori68_00596;hpylori78_00696;hpylori95_00580;hpylori99_00819;hpylori140_00013;hpylori141_00013;hpylori142_00013;hpylori116_00521;hpylori117_00602;hpylori119_00…
mutS	hpylori02_00832	hpylori03_00005;hpylori04_00834;hpylori67_00780;hpylori135_00639;hpylori16_00776;hpylori176_00781;hpylori177_00818;hpylori18_00778;hpylori19_01153;hpylori20_00795;hpylori21_00773;hpylori22_00773;hpylori23_00773;hpylori24_00773;hpylori25_00773;hpylori26_00773;hpylori27_00773;hpylori28_00773;hpylori29_00773;hpylori30_00773;hpylori31_00773;hpylori32_00775;hpylori33_00773;hpylori34_00775;hpylori92_00…
pyrB	hpylori02_01411	hpylori03_00580;hpylori04_01417;hpylori05_01100;hpylori67_01122;hpylori12_01108;hpylori138_00368;hpylori59_00385;hpylori36_01106;hpylori39_01105;hpylori44_01108;hpylori45_01107;hpylori46_01107;hpylori48_01110;hpylori53_01099;hpylori54_01099;hpylori56_01103;hpylori57_01100;hpylori58_01100;hpylori60_01122;hpylori61_01104;hpylori62_01107;hpylori84_00573;hpylori89_01120;hpylori102_00458;hpylori11_008…
horE	hpylori01_00445	hpylori02_01321;hpylori03_00492;hpylori04_01326;hpylori06_00464;hpylori07_01032;hpylori08_01023;hpylori09_00546;hpylori10_01070;hpylori101_00490;hpylori102_00544;hpylori104_00598;hpylori105_00606;hpylori106_00878;hpylori107_00441;hpylori108_00919;hpylori109_00638;hpylori11_00803;hpylori110_00444;hpylori111_00453;hpylori112_00445;hpylori113_01011;hpylori114_00439;hpylori115_00440;hpylori116_00427;…
csd3	hpylori01_00476	hpylori11_00768;hpylori110_00476;hpylori119_00504;hpylori128_00952;hpylori133_00534;hpylori134_00536;hpylori144_00847;hpylori145_00991;hpylori146_00471;hpylori147_00529;hpylori151_00761;hpylori152_00760;hpylori153_00509;hpylori161_01071;hpylori162_01071;hpylori171_00922;hpylori173_00912;hpylori68_00882;hpylori99_00537;hpylori156_00592;hpylori157_00872;hpylori163_00943;hpylori78_00988;hpylori97_00…
ybgC	hpylori01_00469	hpylori110_00469;hpylori68_00889;hpylori99_00529;hpylori126_00834;hpylori02_00703;hpylori03_01507;hpylori04_00706;hpylori05_00571;hpylori07_00810;hpylori08_00804;hpylori10_01096;hpylori102_00569;hpylori104_00624;hpylori105_00627;hpylori107_00471;hpylori108_00891;hpylori109_00665;hpylori11_00776;hpylori111_00478;hpylori113_00986;hpylori114_01056;hpylori115_00697;hpylori116_00825;hpylori120_00493;h…
ACM27_04305	hpylori07_00590	hpylori08_00587
yhbN	hpylori01_01555	hpylori107_01539;hpylori110_01535;hpylori120_01528;hpylori121_01495;hpylori126_01534;hpylori133_00021;hpylori143_01527;hpylori144_01530;hpylori146_01516;hpylori150_00077;hpylori153_01520;hpylori161_00179;hpylori162_00179;hpylori165_01476;hpylori171_01436;hpylori63_01560;hpylori134_00021;hpylori139_00021;hpylori158_01503;hpylori166_00021;hpylori17_01587;hpylori83_01551;hpylori86_01554;hpylori119_0…
panD	hpylori01_00036	hpylori10_00641;hpylori100_00037;hpylori101_00036;hpylori102_01490;hpylori103_00036;hpylori105_00190;hpylori106_00016;hpylori107_00037;hpylori112_00037;hpylori113_01453;hpylori116_00025;hpylori117_01357;hpylori119_01349;hpylori12_01504;hpylori120_00036;hpylori121_01296;hpylori125_01355;hpylori127_00037;hpylori128_01367;hpylori132_01463;hpylori133_01539;hpylori135_01439;hpylori138_00038;hpylori139…
LA55_660	hpylori146_01092
unknown278	hpylori112_00800	hpylori129_00478;hpylori130_00478;hpylori93_00448;hpylori114_01016;hpylori115_00737;hpylori131_00722
xerH	hpylori05_00756	hpylori107_00651;hpylori109_00845;hpylori11_00450;hpylori07_00637;hpylori08_00632;hpylori114_00869;hpylori115_00884;hpylori131_00582;hpylori136_00654;hpylori138_00659;hpylori15_01208;hpylori67_00832;hpylori74_00714;hpylori10_01344;hpylori59_00688;hpylori94_00797;hpylori96_00799;hpylori98_00800;hpylori85_00813;hpylori14_00841;hpylori145_00847;hpylori151_00618;hpylori152_00618;hpylori155_00670;hpyl…
unknown563	hpylori15_00480
ACM27_05965	hpylori88_01507
cybH	hpylori01_00598	hpylori02_00845;hpylori03_00017;hpylori04_00846;hpylori05_00716;hpylori100_00743;hpylori101_00747;hpylori102_00707;hpylori103_00744;hpylori108_00746;hpylori110_00601;hpylori118_00631;hpylori126_00703;hpylori132_00683;hpylori133_00635;hpylori146_00600;hpylori153_00631;hpylori156_00721;hpylori16_00787;hpylori165_00696;hpylori171_00820;hpylori176_00792;hpylori177_00829;hpylori18_00789;hpylori180_007…
gltS	hpylori01_01474	hpylori02_00023;hpylori03_00829;hpylori04_00024;hpylori05_00024;hpylori06_01522;hpylori07_00023;hpylori08_00023;hpylori09_01096;hpylori10_00472;hpylori100_01450;hpylori101_01467;hpylori102_00021;hpylori103_01460;hpylori104_00023;hpylori105_00022;hpylori106_01543;hpylori107_01416;hpylori108_01562;hpylori109_00024;hpylori11_01343;hpylori110_01428;hpylori111_01440;hpylori112_01459;hpylori113_00022;h…
pz9b	hpylori01_00982	hpylori78_00321;hpylori175_01395;hpylori94_01553;hpylori96_01550;hpylori98_01557;hpylori05_00831;hpylori68_01369;hpylori126_00852;hpylori99_00253;hpylori36_01022;hpylori39_01021;hpylori44_01024;hpylori45_01023;hpylori46_01023;hpylori48_01024;hpylori53_01015;hpylori54_01015;hpylori56_01019;hpylori57_01016;hpylori58_01016;hpylori60_01038;hpylori61_01020;hpylori62_01023;hpylori17_01552;hpylori100_01…
feoA	hpylori01_00551	hpylori02_00798;hpylori03_01599;hpylori04_00799;hpylori07_00726;hpylori08_00720;hpylori104_00712;hpylori105_00751;hpylori106_00758;hpylori107_00555;hpylori109_00757;hpylori11_00537;hpylori110_00554;hpylori113_00596;hpylori116_00738;hpylori117_00823;hpylori118_00585;hpylori119_00623;hpylori120_00550;hpylori121_00697;hpylori124_00635;hpylori126_00750;hpylori133_00584;hpylori134_00587;hpylori137_007…
unknown620	hpylori172_01316
HPGAM_01045	hpylori06_00203
AA977_05260	hpylori159_01055
Hac	prophage	II	orf24:	hpylori05_01641	hpylori106_01342;hpylori140_01461;hpylori141_01461;hpylori142_01457;hpylori99_00197
fliO	hpylori02_00795	hpylori03_01596;hpylori04_00796;hpylori143_00773;hpylori125_00628;hpylori147_00605;hpylori78_00915;hpylori105_00748;hpylori67_00704;hpylori110_00551;hpylori01_00548;hpylori118_00582;hpylori126_00753;hpylori165_00746;hpylori68_00808;hpylori146_00550;hpylori119_00620;hpylori171_00870;hpylori133_00581;hpylori139_00582;hpylori144_00772;hpylori63_00544;hpylori160_00789;hpylori154_00840;hpylori89_00895…
hflK	hpylori01_00219	hpylori178_00280;hpylori68_00282;hpylori99_00281;hpylori137_00641;hpylori154_00285;hpylori106_01109;hpylori126_00220;hpylori165_00210;hpylori173_01171;hpylori139_00235;hpylori84_01074;hpylori85_00606;hpylori144_00242;hpylori166_00244;hpylori145_00652;hpylori151_00423;hpylori152_00424;hpylori109_01053;hpylori137_01004;hpylori86_00895;hpylori114_00459;hpylori115_00458;hpylori131_01003;hpylori16_010…
unknown90	hpylori05_00509
orf4L	hpylori80_01584
gpsA	hpylori01_00923	hpylori02_01178;hpylori03_00349;hpylori04_01181;hpylori05_00477;hpylori06_00957;hpylori07_00516;hpylori08_00512;hpylori09_00061;hpylori10_01633;hpylori100_00959;hpylori101_00971;hpylori102_01043;hpylori103_00966;hpylori104_01093;hpylori105_01129;hpylori106_00377;hpylori107_00937;hpylori108_00403;hpylori109_01134;hpylori11_00267;hpylori110_00915;hpylori111_00943;hpylori112_00906;hpylori113_00533;h…
ccoP	hpylori01_00141	hpylori110_00145;hpylori117_00198;hpylori118_00142;hpylori120_00145;hpylori126_00141;hpylori128_00224;hpylori140_00414;hpylori141_00414;hpylori142_00412;hpylori146_00147;hpylori147_00166;hpylori150_00278;hpylori153_00162;hpylori154_00203;hpylori156_01298;hpylori157_00166;hpylori158_01184;hpylori160_00164;hpylori161_00379;hpylori162_00379;hpylori165_00134;hpylori171_01266;hpylori173_01256;hpylori1…
unknown82	hpylori02_01397	hpylori03_00568;hpylori04_01404
unknown548	hpylori159_00935	hpylori179_00980;hpylori80_00954
horI	hpylori01_01104	hpylori120_01040;hpylori110_01050;hpylori128_01168;hpylori140_01044;hpylori141_01045;hpylori142_01042;hpylori161_01279;hpylori162_01279;hpylori78_01201;hpylori68_01080;hpylori99_01101;hpylori180_00280;hpylori143_01050;hpylori126_01080;hpylori165_01023;hpylori173_00376;hpylori158_00285;hpylori157_01092;hpylori147_01102;hpylori117_01117;hpylori95_01136;hpylori150_01200;hpylori121_00221;hpylori163_0…
HPHPP25_0468	hpylori06_00202
mfd	hpylori02_00149	hpylori03_00954;hpylori04_00150;hpylori84_00156;hpylori104_00103;hpylori102_01574;hpylori132_01546;hpylori83_01577;hpylori137_00101;hpylori67_01541;hpylori81_01554;hpylori72_01575;hpylori73_01571;hpylori76_01569;hpylori116_01526;hpylori105_00105;hpylori07_01602;hpylori08_01596;hpylori94_01487;hpylori96_01484;hpylori98_01491;hpylori138_01491;hpylori36_01565;hpylori39_01563;hpylori44_01563;hpylori4…
OUS_1157	hpylori155_00601
jhp_0408	hpylori01_00426	hpylori100_00468;hpylori107_00424;hpylori110_00426;hpylori117_00485;hpylori118_00459;hpylori126_00427;hpylori146_00422;hpylori165_00419;hpylori68_00486;hpylori63_00424;hpylori99_00489;hpylori113_01029;hpylori84_00644;hpylori121_00831;hpylori125_00496;hpylori147_00475;hpylori150_00571;hpylori156_01002;hpylori158_00895;hpylori160_00453;hpylori161_00663;hpylori162_00663;hpylori178_00492;hpylori180_0…
rpsD	hpylori01_01290	hpylori02_00505;hpylori03_01310;hpylori04_00507;hpylori05_00174;hpylori06_01292;hpylori07_00173;hpylori08_00172;hpylori09_01282;hpylori10_00278;hpylori100_01304;hpylori101_01323;hpylori102_00243;hpylori103_01315;hpylori104_01441;hpylori105_01432;hpylori106_00076;hpylori107_01231;hpylori108_00080;hpylori109_01440;hpylori11_01170;hpylori110_01232;hpylori111_01249;hpylori112_01257;hpylori113_00212;h…
unknown486	hpylori147_01278
yhdN	hpylori01_01185	hpylori02_00616;hpylori03_01420;hpylori04_00618;hpylori05_00283;hpylori07_00281;hpylori08_00280;hpylori105_01325;hpylori109_01330;hpylori112_01149;hpylori114_01144;hpylori115_01143;hpylori131_00320;hpylori135_00329;hpylori14_01349;hpylori155_01125;hpylori36_01215;hpylori39_01213;hpylori44_01216;hpylori45_01216;hpylori46_01215;hpylori48_01218;hpylori53_01207;hpylori54_01207;hpylori56_01211;hpylori…
queE	hpylori01_00889	hpylori110_00883;hpylori120_00886;hpylori125_00969;hpylori175_00684;hpylori63_00884;hpylori68_00940;hpylori97_00530;hpylori99_00947;hpylori118_00919;hpylori133_00929;hpylori134_00924;hpylori139_00921;hpylori143_00911;hpylori154_00983;hpylori166_00886;hpylori126_00925;hpylori165_00869;hpylori119_00963;hpylori121_00362;hpylori128_01021;hpylori144_00908;hpylori161_01136;hpylori162_01136;hpylori180_0…
unknown788	hpylori80_00979
HPNQ4076_0253	hpylori88_01158
tmk	hpylori01_01444	hpylori118_01418;hpylori165_01362;hpylori68_01456;hpylori146_01446;hpylori99_01439;hpylori126_01419;hpylori71_01434;hpylori110_01395;hpylori120_01403;hpylori156_00055;hpylori65_00056;hpylori66_00057;hpylori69_00057;hpylori70_00056;hpylori144_01406;hpylori97_00056;hpylori150_01526;hpylori154_01451;hpylori161_00064;hpylori162_00064;hpylori106_01575;hpylori121_01377;hpylori125_01434;hpylori178_01570…
purU	hpylori01_01406	hpylori02_01616;hpylori03_00782;hpylori04_01622;hpylori111_01365;hpylori175_00228;hpylori178_01525;hpylori65_01572;hpylori66_01577;hpylori69_01573;hpylori70_01574;hpylori71_01475;hpylori84_01571;hpylori85_00471;hpylori12_00101;hpylori138_01361;hpylori154_01410;hpylori120_01364;hpylori153_01362;hpylori173_00096;hpylori05_00100;hpylori14_01571;hpylori81_01429;hpylori11_01296;hpylori165_01322;hpylor…
unknown443	hpylori136_01362	hpylori16_00102;hpylori177_00102;hpylori18_00102;hpylori19_00102;hpylori20_00102;hpylori21_00102;hpylori22_00102;hpylori23_00102;hpylori24_00102;hpylori25_00102;hpylori26_00102;hpylori27_00102;hpylori28_00102;hpylori29_00102;hpylori30_00102;hpylori31_00102;hpylori32_00102;hpylori33_00102;hpylori34_00102;hpylori82_01388;hpylori15_00431
unknown314	hpylori116_01436
HPAG1_1357	hpylori146_01361
C2840_02095	hpylori01_01029	hpylori103_01058;hpylori107_00983;hpylori110_00981;hpylori117_01051;hpylori118_01011;hpylori120_00973;hpylori126_01013;hpylori146_00996;hpylori153_00368;hpylori154_01058;hpylori158_00352;hpylori165_00956;hpylori166_00982;hpylori178_01160;hpylori65_01188;hpylori66_01194;hpylori68_01014;hpylori69_01191;hpylori70_01190;hpylori84_01206;hpylori97_00448;hpylori172_00936;hpylori144_01013;hpylori128_0110…
trpC	hpylori01_00272	hpylori118_00307;hpylori120_00272;hpylori146_00273;hpylori68_00334;hpylori99_00334;hpylori110_00271;hpylori126_00272;hpylori165_00262;hpylori63_00274;hpylori107_00273;hpylori156_01160;hpylori71_00277;hpylori140_00281;hpylori141_00281;hpylori142_00280;hpylori147_00300;hpylori144_00295;hpylori163_01145;hpylori07_01198;hpylori08_01190;hpylori158_01051;hpylori117_00328;hpylori96_01174;hpylori103_0031…
unknown839	hpylori93_01439
KHP_0988	hpylori01_01075	hpylori158_00314;hpylori133_01062;hpylori100_01086;hpylori107_01022;hpylori117_01089;hpylori121_00249;hpylori125_01085;hpylori128_01139;hpylori134_01057;hpylori139_01054;hpylori143_01021;hpylori144_01051;hpylori146_01035;hpylori147_01073;hpylori153_01054;hpylori156_00404;hpylori163_00400;hpylori165_00994;hpylori171_00405;hpylori173_00406;hpylori97_00408;hpylori108_00295;hpylori161_01251;hpylori16…
unknown191	hpylori103_01047	hpylori119_01030;hpylori160_01000;hpylori163_00453
HPY1786_04520	hpylori59_01302
panC	hpylori01_00006	hpylori165_00006;hpylori146_00006;hpylori107_00006;hpylori63_00006;hpylori68_00006;hpylori175_00006;hpylori99_00006;hpylori157_00006;hpylori143_00006;hpylori124_01514;hpylori147_00006;hpylori122_00220;hpylori123_00221;hpylori121_01522;hpylori35_00006;hpylori133_01570;hpylori134_01566;hpylori139_01563;hpylori166_01525;hpylori95_00006;hpylori153_00006;hpylori97_01510;hpylori156_01456;hpylori110_000…
jhp_0592	hpylori01_00611	hpylori146_00613;hpylori120_00608;hpylori110_00665;hpylori78_00799;hpylori107_00678;hpylori84_00840;hpylori116_00677;hpylori154_00773;hpylori161_00933;hpylori162_00933;hpylori140_01393;hpylori141_01393;hpylori142_01389;hpylori119_00683;hpylori172_00674;hpylori143_00659;hpylori102_00722;hpylori132_00698;hpylori83_00722;hpylori147_00724;hpylori150_00817;hpylori174_00678;hpylori118_00644;hpylori126_…
luxS	hpylori02_00309	hpylori01_00104;hpylori03_01114;hpylori04_00310;hpylori05_01406;hpylori09_00883;hpylori106_01273;hpylori108_01323;hpylori110_00107;hpylori117_00160;hpylori118_00105;hpylori119_00127;hpylori120_00108;hpylori121_01155;hpylori125_00135;hpylori126_00102;hpylori128_00186;hpylori143_00125;hpylori145_01372;hpylori146_00107;hpylori147_00128;hpylori150_00238;hpylori151_01361;hpylori152_01361;hpylori156_01…
hypAIVR	hpylori01_01344	hpylori110_01289;hpylori68_01325;hpylori99_01340;hpylori106_01378;hpylori126_01318;hpylori165_01262;hpylori140_00528;hpylori141_00528;hpylori142_00527;hpylori63_01309;hpylori146_01299;hpylori178_00063;hpylori163_01389;hpylori78_00171;hpylori150_00151;hpylori108_01394;hpylori118_01318;hpylori160_00053;hpylori117_00056;hpylori161_00257;hpylori162_00257;hpylori139_01329;hpylori157_00054;hpylori153_0…
MWE_1165	hpylori178_01112	hpylori63_00944;hpylori146_00954
unknown148	hpylori07_00584	hpylori08_00581
unknown570	hpylori160_01369
unknown402	hpylori128_01250
fliI	hpylori01_01394	hpylori02_01602;hpylori03_00768;hpylori04_01608;hpylori05_00114;hpylori06_01399;hpylori07_00112;hpylori08_00111;hpylori09_01178;hpylori10_00381;hpylori100_01365;hpylori101_01383;hpylori102_00114;hpylori103_01375;hpylori104_01545;hpylori105_01530;hpylori106_01634;hpylori107_01332;hpylori108_01656;hpylori109_01539;hpylori11_01282;hpylori110_01341;hpylori111_01353;hpylori112_01373;hpylori113_00107;h…
HPIN_05995	hpylori102_01317	hpylori132_01289;hpylori83_01318;hpylori17_01145
HPAKL86_06555	hpylori175_01324
dnaJ	hpylori01_01327	hpylori106_00040;hpylori108_00039;hpylori110_01270;hpylori116_01243;hpylori117_01335;hpylori118_01299;hpylori119_01325;hpylori120_01263;hpylori121_00009;hpylori125_01333;hpylori126_01298;hpylori128_01344;hpylori133_01319;hpylori139_01310;hpylori140_00825;hpylori141_00826;hpylori142_00823;hpylori143_01267;hpylori144_01301;hpylori146_01280;hpylori150_01423;hpylori153_01300;hpylori154_01347;hpylori1…
asd	hpylori01_01181	hpylori10_00167;hpylori110_01126;hpylori120_01120;hpylori121_00150;hpylori125_01190;hpylori126_01155;hpylori128_00171;hpylori133_01166;hpylori140_00969;hpylori141_00970;hpylori142_00967;hpylori144_01158;hpylori146_01138;hpylori163_00296;hpylori165_01099;hpylori173_00304;hpylori178_01311;hpylori63_01146;hpylori68_01156;hpylori78_01279;hpylori99_01177;hpylori117_01191;hpylori97_00308;hpylori154_012…
OUM_0296	hpylori111_00213	hpylori86_00210;hpylori77_00216;hpylori85_01302;hpylori15_00045
ilvE	hpylori01_01437	hpylori107_01377;hpylori110_01388;hpylori118_01411;hpylori126_01413;hpylori144_01399;hpylori150_01520;hpylori99_01433;hpylori146_01453;hpylori173_00062;hpylori165_01356;hpylori63_01403;hpylori68_01450;hpylori178_01563;hpylori120_01397;hpylori116_01403;hpylori100_01412;hpylori106_01583;hpylori128_01443;hpylori153_01397;hpylori156_00062;hpylori171_00062;hpylori133_01433;hpylori134_01428;hpylori139_…
glyS	hpylori01_00934	hpylori165_00913;hpylori71_00953;hpylori90_01082;hpylori99_00991;hpylori146_00938;hpylori139_00962;hpylori157_00983;hpylori77_00941;hpylori175_00966;hpylori68_00984;hpylori106_00367;hpylori134_00965;hpylori117_01013;hpylori121_00318;hpylori133_00970;hpylori144_00946;hpylori154_01024;hpylori118_00969;hpylori120_00926;hpylori126_00971;hpylori63_00928;hpylori150_01090;hpylori171_00479;hpylori173_004…
BGL87_07260	hpylori05_01633	hpylori59_01328;hpylori10_00542
jhp_1295	hpylori01_01377	hpylori93_00921;hpylori13_00982;hpylori37_01549;hpylori38_01550;hpylori40_01544;hpylori41_01555;hpylori42_01545;hpylori43_01550;hpylori47_01547;hpylori49_01545;hpylori50_01548;hpylori51_01555;hpylori52_01552;hpylori55_01542;hpylori88_01480;hpylori155_01326;hpylori35_01403;hpylori15_00496;hpylori06_01380;hpylori09_01200;hpylori136_01330;hpylori87_00459;hpylori91_01339;hpylori90_00299;hpylori79_014…
unknown239	hpylori108_00013
hldE	hpylori01_00819	hpylori108_00507;hpylori110_00815;hpylori118_00850;hpylori126_00481;hpylori134_00854;hpylori139_00853;hpylori140_00071;hpylori141_00071;hpylori142_00071;hpylori146_00827;hpylori150_00973;hpylori163_00594;hpylori165_00473;hpylori171_00589;hpylori175_00560;hpylori63_00814;hpylori68_00541;hpylori99_00881;hpylori166_00816;hpylori125_00899;hpylori120_00813;hpylori160_00510;hpylori128_00574;hpylori133_…
znuA	hpylori01_00676	hpylori146_00683;hpylori110_00680;hpylori126_00620;hpylori118_00716;hpylori99_00743;hpylori165_00618;hpylori63_00673;hpylori68_00677;hpylori17_00584;hpylori127_00721;hpylori120_00674;hpylori06_00714;hpylori172_00602;hpylori179_00709;hpylori80_00665;hpylori159_00666;hpylori103_00660;hpylori106_00625;hpylori119_00749;hpylori121_00573;hpylori125_00763;hpylori144_00640;hpylori147_00742;hpylori153_007…
kefA	hpylori01_01020	hpylori107_00974;hpylori110_00972;hpylori146_00987;hpylori165_00947;hpylori71_01021;hpylori90_01168;hpylori05_00439;hpylori06_01030;hpylori09_01541;hpylori100_01039;hpylori101_01054;hpylori104_01131;hpylori112_00990;hpylori113_00483;hpylori114_00769;hpylori115_00984;hpylori12_00484;hpylori122_01169;hpylori123_01169;hpylori124_01086;hpylori129_00938;hpylori13_00961;hpylori130_00940;hpylori131_0048…
trpE	hpylori01_01280	hpylori110_01222;hpylori180_00090;hpylori118_01252;hpylori146_01235;hpylori63_01243;hpylori68_01259;hpylori99_01276;hpylori126_01253;hpylori165_01197;hpylori153_01254;hpylori11_01161;hpylori10_00266;hpylori100_01293;hpylori101_01312;hpylori103_01304;hpylori95_01309;hpylori107_01222;hpylori119_01279;hpylori120_01217;hpylori121_00055;hpylori175_00068;hpylori85_00316;hpylori15_00636;hpylori102_00258…
unknown859	hpylori99_00199
OUK_1578	hpylori01_01281	hpylori110_01223;hpylori118_01253;hpylori165_01198;hpylori126_01254;hpylori68_01260;hpylori99_01277;hpylori63_01244;hpylori144_01256;hpylori158_00117;hpylori128_00071;hpylori121_00054;hpylori108_00088;hpylori120_01218;hpylori107_01223;hpylori161_01451;hpylori162_01451;hpylori153_01255;hpylori178_01415;hpylori117_01290;hpylori150_01379;hpylori78_01377;hpylori171_00203;hpylori154_01303;hpylori147_0…
jhp_0205	hpylori01_00213	hpylori10_00834;hpylori103_00256;hpylori105_00383;hpylori106_01115;hpylori113_01247;hpylori118_00248;hpylori12_01252;hpylori120_00217;hpylori126_00214;hpylori145_01261;hpylori146_00216;hpylori151_01250;hpylori152_01249;hpylori156_01218;hpylori165_00204;hpylori166_00238;hpylori171_01190;hpylori178_00274;hpylori64_01100;hpylori86_00219;hpylori95_00266;hpylori138_00226;hpylori72_00562;hpylori73_0056…
unknown547	hpylori159_00934	hpylori179_00979;hpylori80_00953
kdsA	hpylori01_00003	hpylori106_01432;hpylori110_00003;hpylori120_00003;hpylori133_01573;hpylori146_00003;hpylori154_00032;hpylori158_00003;hpylori161_00201;hpylori162_00201;hpylori165_00003;hpylori171_01414;hpylori173_01404;hpylori180_01457;hpylori63_00003;hpylori71_00003;hpylori124_01517;hpylori125_00003;hpylori175_00003;hpylori68_00003;hpylori77_00003;hpylori09_00991;hpylori112_00003;hpylori114_00003;hpylori115_00…
imp	hpylori09_01358	hpylori01_01214;hpylori02_00588;hpylori03_01392;hpylori04_00590;hpylori05_00253;hpylori06_01215;hpylori07_00252;hpylori08_00251;hpylori10_00200;hpylori107_01156;hpylori108_00156;hpylori112_01178;hpylori117_01224;hpylori121_00119;hpylori125_01223;hpylori126_01187;hpylori13_00581;hpylori136_01149;hpylori160_01188;hpylori164_01175;hpylori167_01180;hpylori168_01171;hpylori37_01150;hpylori38_01151;hpy…
fliW	hpylori01_01144	hpylori02_00656;hpylori03_01460;hpylori04_00658;hpylori100_01157;hpylori101_01174;hpylori103_01168;hpylori106_00224;hpylori107_01089;hpylori11_01024;hpylori110_01088;hpylori117_01154;hpylori118_01117;hpylori120_01081;hpylori121_00184;hpylori125_01153;hpylori126_01120;hpylori128_01206;hpylori133_01131;hpylori134_01125;hpylori139_01125;hpylori153_01122;hpylori154_01166;hpylori156_00334;hpylori165_0…
polA	hpylori01_01439	hpylori126_01415;hpylori146_01451;hpylori165_01358;hpylori107_01379;hpylori110_01390;hpylori160_01405;hpylori99_01435;hpylori118_01413;hpylori68_01452;hpylori63_01405;hpylori143_01368;hpylori78_01519;hpylori106_01581;hpylori144_01401;hpylori153_01399;hpylori175_01413;hpylori133_01435;hpylori134_01430;hpylori139_01427;hpylori161_00058;hpylori162_00058;hpylori121_01372;hpylori120_01399;hpylori140_0…
unknown404	hpylori128_01535
kdsB	hpylori02_01546	hpylori03_00714;hpylori04_01553;hpylori114_00223;hpylori115_00224;hpylori131_01240;hpylori36_00230;hpylori39_00231;hpylori44_00234;hpylori45_00233;hpylori46_00233;hpylori48_00234;hpylori53_00232;hpylori54_00232;hpylori56_00232;hpylori57_00232;hpylori58_00231;hpylori60_00238;hpylori61_00231;hpylori62_00233;hpylori77_00236;hpylori98_01224;hpylori145_01250;hpylori151_01239;hpylori152_01238;hpylori12…
yhdJ	hpylori01_00308	hpylori100_00353;hpylori101_00355;hpylori103_00354;hpylori106_01018;hpylori107_00310;hpylori110_00309;hpylori117_00368;hpylori118_00343;hpylori119_00336;hpylori121_00948;hpylori125_00376;hpylori126_00309;hpylori128_00395;hpylori133_00323;hpylori134_00325;hpylori139_00325;hpylori143_00330;hpylori146_00310;hpylori147_00337;hpylori150_00451;hpylori157_00334;hpylori158_01013;hpylori161_00544;hpylori1…
hp908_1005	hpylori01_00994	hpylori118_00216;hpylori120_01328;hpylori126_00862;hpylori178_00668;hpylori178_01726;hpylori35_00469;hpylori68_01380;hpylori99_00243;hpylori78_00331;hpylori74_01026;hpylori65_01147;hpylori66_01153;hpylori69_01150;hpylori70_01149;hpylori100_01012;hpylori101_01026;hpylori103_01018;hpylori95_01031;hpylori84_00113;hpylori148_01510;hpylori149_01505;hpylori107_01482;hpylori02_00410;hpylori03_01215;hpyl…
kpsF	hpylori01_01401	hpylori110_01348;hpylori118_01373;hpylori119_01392;hpylori120_01359;hpylori126_01373;hpylori146_01358;hpylori165_01317;hpylori63_01364;hpylori68_01410;hpylori99_01394;hpylori106_01627;hpylori108_01649;hpylori133_01392;hpylori143_01324;hpylori147_01377;hpylori180_01674;hpylori134_01387;hpylori139_01385;hpylori166_01355;hpylori117_01393;hpylori121_01329;hpylori125_01388;hpylori128_01403;hpylori140_…
narK	hpylori02_01457	hpylori03_00626;hpylori04_01465;hpylori05_01156;hpylori06_00336;hpylori07_01161;hpylori08_01153;hpylori09_00678;hpylori10_00936;hpylori100_00356;hpylori101_00358;hpylori102_01196;hpylori103_00357;hpylori104_00468;hpylori105_00478;hpylori109_00505;hpylori11_00934;hpylori111_00317;hpylori112_00313;hpylori113_01152;hpylori114_00310;hpylori115_00311;hpylori119_00339;hpylori12_01157;hpylori122_00521;h…
omp1606	hpylori01_00374	hpylori02_01390;hpylori03_00561;hpylori04_01396;hpylori05_01082;hpylori07_01100;hpylori08_01092;hpylori09_00615;hpylori10_01001;hpylori100_00417;hpylori101_00419;hpylori103_00418;hpylori104_00528;hpylori105_00536;hpylori106_00949;hpylori107_00373;hpylori108_01043;hpylori109_00568;hpylori11_00872;hpylori110_00373;hpylori111_00384;hpylori112_00376;hpylori113_01081;hpylori114_00370;hpylori115_00371;…
unknown436	hpylori135_01157
rplT	hpylori01_00122	hpylori106_01255;hpylori108_01304;hpylori109_00316;hpylori110_00126;hpylori117_00178;hpylori118_00123;hpylori119_00145;hpylori120_00126;hpylori121_01173;hpylori125_00118;hpylori126_00122;hpylori128_01247;hpylori133_00140;hpylori134_00137;hpylori139_00138;hpylori140_00468;hpylori141_00468;hpylori142_00466;hpylori143_00142;hpylori144_00142;hpylori146_00127;hpylori147_00147;hpylori150_00221;hpylori1…
unknown737	hpylori68_01252	hpylori99_01269
OUI_1682	hpylori114_01447	hpylori115_01445;hpylori131_00017
HPPC_07640	hpylori107_01465
unknown520	hpylori156_00633	hpylori156_00638
unknown303	hpylori116_01070
unknown660	hpylori175_00909
unknown628	hpylori173_00884
prtC	hpylori01_00162	hpylori108_01263;hpylori121_01094;hpylori128_00245;hpylori140_00393;hpylori141_00393;hpylori142_00391;hpylori147_00187;hpylori153_00183;hpylori163_01259;hpylori171_01245;hpylori173_01235;hpylori154_00224;hpylori137_00351;hpylori86_00170;hpylori106_01213;hpylori02_00369;hpylori03_01174;hpylori04_00370;hpylori07_01354;hpylori08_01348;hpylori110_00166;hpylori113_01312;hpylori119_00186;hpylori125_001…
jhp_1071	hpylori02_00668	hpylori03_01472;hpylori04_00670;hpylori113_00376;hpylori81_01152;hpylori16_00332;hpylori127_01107;hpylori176_00338;hpylori177_00332;hpylori18_00334;hpylori19_00334;hpylori21_00332;hpylori22_00332;hpylori23_00332;hpylori24_00332;hpylori25_00332;hpylori26_00332;hpylori27_00332;hpylori28_00332;hpylori29_00332;hpylori30_00332;hpylori31_00332;hpylori32_00332;hpylori33_00332;hpylori34_00332;hpylori82_0…
OUG_0119	hpylori02_00584	hpylori03_01388;hpylori04_00586;hpylori17_01230;hpylori05_00249;hpylori127_01189;hpylori16_00248;hpylori176_00254;hpylori177_00248;hpylori18_00249;hpylori19_00249;hpylori20_00248;hpylori21_00248;hpylori22_00248;hpylori23_00248;hpylori24_00248;hpylori25_00248;hpylori26_00248;hpylori27_00248;hpylori28_00248;hpylori29_00248;hpylori30_00248;hpylori31_00248;hpylori32_00248;hpylori33_00248;hpylori34_00…
unknown276	hpylori111_01539
pz11sb	hpylori05_01290	hpylori82_00594;hpylori63_01492;hpylori68_00254;hpylori64_00804;hpylori78_00312;hpylori144_00976;hpylori06_01439;hpylori109_00088;hpylori13_01535;hpylori15_00541;hpylori16_00518;hpylori176_00522;hpylori177_00524;hpylori18_00520;hpylori19_01413;hpylori20_00535;hpylori21_00516;hpylori22_00516;hpylori23_00516;hpylori24_00516;hpylori25_00516;hpylori26_00516;hpylori27_00516;hpylori28_00516;hpylori29_0…
unknown211	hpylori106_00359	hpylori180_00382;hpylori78_01109;hpylori157_00991
HPCPY3281_0935	hpylori166_00724
cdsA	hpylori01_00208	hpylori107_00211;hpylori110_00211;hpylori118_00243;hpylori133_00224;hpylori153_00232;hpylori165_00201;hpylori63_00211;hpylori68_00225;hpylori120_00213;hpylori125_00243;hpylori134_00224;hpylori175_00337;hpylori140_00344;hpylori141_00344;hpylori142_00342;hpylori143_00229;hpylori144_00231;hpylori154_00274;hpylori156_01223;hpylori160_00237;hpylori161_00446;hpylori162_00446;hpylori163_01211;hpylori173…
dcd	hpylori01_01071	hpylori02_01262;hpylori03_00433;hpylori04_01265;hpylori05_00395;hpylori06_01073;hpylori07_00391;hpylori08_00390;hpylori09_01497;hpylori10_00048;hpylori100_01082;hpylori101_01097;hpylori102_01145;hpylori103_01092;hpylori104_01176;hpylori105_01208;hpylori106_00297;hpylori107_01018;hpylori109_01216;hpylori11_00190;hpylori110_01017;hpylori111_01032;hpylori112_01035;hpylori116_01485;hpylori118_01045;h…
dpnA	hpylori01_00049	hpylori108_01384;hpylori110_00050;hpylori146_00049;hpylori156_01395;hpylori178_00073;hpylori63_00048;hpylori99_00049;hpylori143_00065;hpylori175_01391;hpylori150_00161;hpylori161_00267;hpylori162_00267;hpylori173_01339;hpylori180_01393;hpylori160_00062;hpylori133_01525;hpylori166_01221;hpylori154_00092;hpylori106_01368;hpylori78_00161;hpylori153_00065;hpylori59_00050;hpylori118_00050;hpylori126_0…
babC	hpylori175_01194
unknown302	hpylori116_00938	hpylori17_00963
unknown828	hpylori90_01517
N204_01925	hpylori108_00702
AA977_05175	hpylori159_01038	hpylori179_01126;hpylori80_01063
unknown57	hpylori02_00079	hpylori03_00884;hpylori04_00079;hpylori104_00076;hpylori105_00080;hpylori137_00075;hpylori65_00077;hpylori66_00078;hpylori69_00078;hpylori70_00077;hpylori75_00076;hpylori84_00079;hpylori86_01503;hpylori88_00080;hpylori85_00078;hpylori138_01462
priA	hpylori02_01247	hpylori03_00418;hpylori04_01250;hpylori116_00980;hpylori137_01155;hpylori14_01216;hpylori111_01017;hpylori155_00999;hpylori122_01197;hpylori123_01197;hpylori145_01093;hpylori151_01081;hpylori152_01082;hpylori35_01050;hpylori81_01071;hpylori86_01042;hpylori94_00446;hpylori96_00445;hpylori97_00429;hpylori98_00447;hpylori84_01225;hpylori129_00966;hpylori13_00932;hpylori130_00968;hpylori15_00864;hpyl…
X568_07260	hpylori02_00257	hpylori03_01062;hpylori04_00258
unknown340	hpylori119_00799	hpylori158_00591;hpylori140_01530;hpylori141_01530;hpylori142_01526;hpylori178_00651;hpylori156_00853;hpylori154_00649;hpylori128_00664
radA	hpylori01_00217	hpylori02_00456;hpylori03_01261;hpylori04_00457;hpylori10_00838;hpylori106_01111;hpylori108_01207;hpylori110_00220;hpylori116_00182;hpylori117_00276;hpylori118_00252;hpylori119_00246;hpylori120_00221;hpylori125_00252;hpylori126_00218;hpylori128_00306;hpylori133_00233;hpylori134_00233;hpylori138_00230;hpylori139_00233;hpylori140_00335;hpylori141_00335;hpylori142_00333;hpylori143_00238;hpylori144_0…
BGL80_04755	hpylori05_01320	hpylori06_00195
cagT	hpylori01_00501	hpylori02_00730;hpylori03_01533;hpylori04_00732;hpylori05_00598;hpylori07_00777;hpylori08_00771;hpylori09_00486;hpylori10_01174;hpylori100_00837;hpylori101_00843;hpylori102_00604;hpylori103_00839;hpylori105_00653;hpylori106_00811;hpylori107_00504;hpylori108_00850;hpylori109_00692;hpylori11_00750;hpylori110_00503;hpylori111_00512;hpylori113_00950;hpylori114_01030;hpylori115_00723;hpylori116_00790;…
hcpB	hpylori125_00400	hpylori154_00400
pbp3	hpylori02_00164	hpylori03_00969;hpylori04_00165;hpylori07_01594;hpylori08_01588;hpylori100_01520;hpylori101_01540;hpylori103_01530;hpylori11_01471;hpylori111_01541;hpylori12_01572;hpylori122_00182;hpylori123_00183;hpylori124_01554;hpylori59_01606;hpylori72_01581;hpylori73_01577;hpylori75_00117;hpylori76_01575;hpylori81_01569;hpylori85_00120;hpylori88_00122;hpylori129_01508;hpylori130_01510;hpylori169_01436;hpylo…
unknown409	hpylori12_00098
unknown135	hpylori06_01113	hpylori74_01140;hpylori13_00874;hpylori37_01441;hpylori38_01443;hpylori40_01436;hpylori41_01446;hpylori42_01438;hpylori43_01440;hpylori47_01439;hpylori49_01437;hpylori50_01438;hpylori51_01446;hpylori52_01444;hpylori55_01435
unknown553	hpylori159_01257	hpylori80_01288;hpylori179_01351
unknown631	hpylori174_00257
AA977_01540	hpylori159_00302	hpylori80_00305;hpylori179_00324
nth2	hpylori06_00598	hpylori79_01074;hpylori74_00643;hpylori124_00652;hpylori82_00769;hpylori86_00614;hpylori88_00672;hpylori109_00774;hpylori59_00760;hpylori93_00361;hpylori104_00729;hpylori02_00813;hpylori03_01614;hpylori04_00814;hpylori100_00771;hpylori103_00773;hpylori136_00723;hpylori64_00689;hpylori71_00579;hpylori85_00885;hpylori95_00783;hpylori13_00056;hpylori37_00626;hpylori38_00628;hpylori40_00619;hpylori41…
unknown63	hpylori02_00508	hpylori03_01313;hpylori04_00510;hpylori84_01457;hpylori148_00173;hpylori149_00172;hpylori11_01167;hpylori15_00630
HPSA50_1557	hpylori179_00327	hpylori80_00308;hpylori159_00307
unknown753	hpylori72_00376	hpylori73_00375;hpylori76_00374
pz18sb	hpylori01_00979	hpylori63_01484;hpylori68_00262;hpylori05_01283;hpylori110_01462;hpylori112_00963;hpylori120_00443;hpylori77_01312;hpylori82_00587;hpylori71_00985;hpylori02_00101;hpylori03_00906;hpylori04_00101;hpylori09_00007;hpylori09_01596;hpylori111_01495;hpylori15_00530;hpylori64_00812;hpylori67_00759;hpylori84_00100;hpylori85_01031;hpylori116_00399;hpylori94_01520;hpylori96_01517;hpylori98_01524;hpylori12_…
HMU00640	hpylori116_01348
unknown170	hpylori101_00412	hpylori103_00411;hpylori95_00414
unknown385	hpylori125_00810
ACM27_04315	hpylori106_01341	hpylori140_01459;hpylori141_01459;hpylori142_01455
ecoRVR	hpylori01_01362	hpylori102_00254;hpylori110_01306;hpylori118_01334;hpylori126_01333;hpylori132_00250;hpylori165_01277;hpylori171_00632;hpylori173_00629;hpylori83_00246;hpylori89_00156;hpylori92_00241;hpylori136_01302;hpylori145_00473;hpylori151_00245;hpylori152_00247;hpylori113_00225;hpylori81_01307;hpylori112_01318;hpylori155_01289;hpylori113_00227;hpylori81_01305;hpylori113_00226;hpylori135_00230;hpylori81_013…
ompR1	hpylori01_00398	hpylori02_01366;hpylori03_00537;hpylori04_01372;hpylori05_01058;hpylori06_00420;hpylori07_01076;hpylori08_01068;hpylori09_00592;hpylori10_01025;hpylori100_00441;hpylori101_00444;hpylori102_00499;hpylori103_00442;hpylori104_00553;hpylori105_00560;hpylori106_00924;hpylori107_00397;hpylori108_01017;hpylori109_00592;hpylori11_00848;hpylori110_00399;hpylori111_00408;hpylori112_00400;hpylori113_01057;h…
hopX	hpylori01_00250	hpylori110_00251;hpylori99_00311;hpylori68_00312;hpylori72_00597;hpylori73_00596;hpylori76_00594;hpylori103_00291;hpylori108_01175;hpylori117_00306;hpylori119_00278;hpylori121_01004;hpylori125_00283;hpylori128_00337;hpylori140_00303;hpylori141_00303;hpylori142_00302;hpylori143_00270;hpylori153_00274;hpylori154_00316;hpylori160_00277;hpylori161_00487;hpylori162_00487;hpylori171_01155;hpylori173_01…
HP_0444	hpylori02_00394	hpylori03_01199;hpylori04_00395;hpylori36_00450;hpylori39_00452;hpylori44_00454;hpylori45_00453;hpylori46_00453;hpylori48_00453;hpylori53_00452;hpylori54_00452;hpylori56_00453;hpylori57_00452;hpylori58_00452;hpylori60_00463;hpylori61_00451;hpylori62_00454;hpylori100_01024;hpylori101_01038;hpylori103_01031;hpylori95_01042;hpylori121_01182;hpylori125_00110;hpylori140_00474;hpylori141_00474;hpylori1…
pheA	hpylori01_00287	hpylori110_00288;hpylori120_00287;hpylori121_00969;hpylori125_00355;hpylori126_00287;hpylori128_00374;hpylori133_00302;hpylori134_00304;hpylori139_00304;hpylori140_00266;hpylori141_00266;hpylori142_00265;hpylori146_00288;hpylori153_00312;hpylori154_00353;hpylori157_00313;hpylori158_01034;hpylori161_00523;hpylori162_00523;hpylori163_01130;hpylori165_00277;hpylori166_00313;hpylori171_01118;hpylori1…
unknown123	hpylori05_01663
unknown806	hpylori85_00717
HPMKF10_0660	hpylori110_00703	hpylori68_00652;hpylori143_00618;hpylori97_00896;hpylori17_00560;hpylori147_00765;hpylori125_00784;hpylori171_00713;hpylori78_00758;hpylori180_00645;hpylori154_00675;hpylori163_00710;hpylori106_00602;hpylori153_00733;hpylori158_00616;hpylori173_00710;hpylori180_00646;hpylori117_00663;hpylori108_00634;hpylori92_00807;hpylori178_00717;hpylori133_00744;hpylori134_00740;hpylori139_00738;hpylori174_00…
unknown534	hpylori159_00113	hpylori179_00122;hpylori80_00113
flgN	hpylori01_01426	hpylori02_00075;hpylori03_00880;hpylori04_00075;hpylori05_00076;hpylori06_01472;hpylori07_00075;hpylori08_00075;hpylori09_01144;hpylori10_00421;hpylori100_01401;hpylori101_01419;hpylori102_00077;hpylori103_01412;hpylori104_00072;hpylori105_00076;hpylori106_01595;hpylori107_01366;hpylori108_01617;hpylori109_00072;hpylori110_01376;hpylori111_01389;hpylori112_01410;hpylori113_00072;hpylori114_01388;…
pth	hpylori01_01467	hpylori165_01385;hpylori106_01551;hpylori108_01570;hpylori133_01463;hpylori134_01458;hpylori139_01457;hpylori144_01429;hpylori160_01434;hpylori166_01286;hpylori78_01546;hpylori99_01462;hpylori119_01459;hpylori125_01457;hpylori150_01551;hpylori157_01437;hpylori171_00033;hpylori173_00032;hpylori97_00033;hpylori178_01594;hpylori36_01522;hpylori39_01521;hpylori44_01521;hpylori45_01521;hpylori46_01521…
HPMKM5_0655	hpylori86_00741
jhp_0541	hpylori01_00560	hpylori107_00571;hpylori150_00711;hpylori171_00859;hpylori117_00814;hpylori128_00867;hpylori140_01342;hpylori141_01342;hpylori142_01339;hpylori156_00683;hpylori157_00785;hpylori158_00758;hpylori161_00986;hpylori162_00986;hpylori172_00727;hpylori180_00812;hpylori119_00632;hpylori143_00762;hpylori125_00639;hpylori121_00688;hpylori144_00761;hpylori178_00879;hpylori147_00617;hpylori165_00734;hpylori1…
unknown415	hpylori12_00730	hpylori95_00615
tcyA	hpylori01_00898	hpylori126_00931;hpylori165_00876;hpylori175_00488;hpylori63_00894;hpylori160_00939;hpylori74_00968;hpylori153_00439;hpylori81_00933;hpylori138_00923;hpylori86_00954;hpylori110_00890;hpylori118_00930;hpylori146_00902;hpylori99_00957;hpylori120_00892;hpylori68_00947;hpylori128_01028;hpylori147_00964;hpylori157_00944;hpylori14_01132;hpylori100_00935;hpylori101_00946;hpylori103_00942;hpylori136_0090…
hcpE	hpylori01_00230	hpylori107_00232;hpylori118_00264;hpylori126_00231;hpylori68_00293;hpylori99_00292;hpylori146_00233;hpylori165_00221;hpylori63_00232;hpylori106_01098;hpylori103_00272;hpylori108_01194;hpylori117_00287;hpylori121_01023;hpylori128_00318;hpylori139_00247;hpylori140_00323;hpylori141_00323;hpylori142_00321;hpylori143_00251;hpylori147_00259;hpylori150_00373;hpylori153_00255;hpylori154_00296;hpylori163_…
msrA	hpylori02_00457	hpylori03_01262;hpylori04_00458;hpylori100_00264;hpylori101_00267;hpylori103_00261;hpylori12_01247;hpylori136_00216;hpylori137_00405;hpylori174_00219;hpylori90_00002;hpylori14_00373;hpylori85_01288;hpylori59_00241;hpylori129_00218;hpylori130_00218;hpylori05_01249;hpylori75_00375;hpylori84_00433;hpylori111_00227;hpylori145_01256;hpylori151_01245;hpylori152_01244;hpylori67_01259;hpylori169_01135;hp…
SAMN05660299_01114	hpylori67_01493	hpylori10_00605;hpylori65_00191;hpylori66_00192;hpylori69_00192;hpylori70_00191;hpylori15_00254;hpylori120_01549;hpylori112_01563;hpylori155_01538;hpylori14_00156;hpylori44_01611;hpylori45_01611;hpylori46_01611;hpylori48_01613;hpylori53_01603;hpylori54_01603;hpylori56_01607;hpylori57_01604;hpylori58_01604;hpylori88_00154;hpylori77_01557;hpylori81_01601;hpylori59_01637;hpylori75_00150;hpylori104_0…
dppA	hpylori01_00294	hpylori107_00295;hpylori90_00971;hpylori10_00920;hpylori36_00298;hpylori39_00300;hpylori44_00303;hpylori45_00302;hpylori46_00301;hpylori48_00302;hpylori53_00300;hpylori54_00300;hpylori56_00300;hpylori57_00300;hpylori58_00299;hpylori60_00308;hpylori61_00299;hpylori62_00301;hpylori59_00316;hpylori126_00294;hpylori128_00381;hpylori146_00295;hpylori165_00284;hpylori63_00297;hpylori68_00356;hpylori116…
folC	hpylori02_00153	hpylori03_00958;hpylori04_00154;hpylori17_01568;hpylori116_01522;hpylori113_01534;hpylori36_01569;hpylori39_01567;hpylori44_01567;hpylori45_01567;hpylori46_01567;hpylori48_01569;hpylori53_01559;hpylori54_01559;hpylori56_01563;hpylori57_01560;hpylori58_01560;hpylori60_01588;hpylori61_01566;hpylori62_01567;hpylori92_01588;hpylori84_00160;hpylori94_01491;hpylori96_01488;hpylori98_01495;hpylori133_00…
OUI_0991	hpylori75_00699	hpylori80_01476
hslU	hpylori01_00486	hpylori107_00488;hpylori110_00486;hpylori118_00517;hpylori120_00511;hpylori126_00818;hpylori146_00481;hpylori165_00799;hpylori175_00792;hpylori63_00481;hpylori68_00871;hpylori99_00547;hpylori108_00869;hpylori117_00893;hpylori121_00767;hpylori125_00563;hpylori128_00942;hpylori139_00546;hpylori140_01267;hpylori141_01268;hpylori142_01265;hpylori143_00836;hpylori144_00837;hpylori147_00539;hpylori150_…
HPV225_0778	hpylori146_00731	hpylori97_00923
AC783_03640	hpylori175_01437
wbyL	hpylori01_00101	hpylori110_00102;hpylori126_00099;hpylori63_00102;hpylori68_00102;hpylori99_00099;hpylori118_00102;hpylori165_00093;hpylori175_00370;hpylori163_01321;hpylori120_00105;hpylori146_00104;hpylori157_00126;hpylori160_00125;hpylori119_00124;hpylori161_00342;hpylori162_00342;hpylori106_01276;hpylori171_01306;hpylori09_00886;hpylori105_00264;hpylori87_00770;hpylori89_01406;hpylori91_00107;hpylori117_0015…
unknown209	hpylori106_00026
HMPREF1420_01113	hpylori07_01461	hpylori08_01455
hp908_1505	hpylori179_01471	hpylori80_01404
HP_0117	hpylori01_00116	hpylori140_00462;hpylori141_00462;hpylori142_00460;hpylori146_00119;hpylori171_01291;hpylori163_01306;hpylori118_00116;hpylori63_00117;hpylori106_01262;hpylori108_01311;hpylori121_01166;hpylori144_00136;hpylori180_01319;hpylori78_00086;hpylori126_00115;hpylori133_00134;hpylori134_00131;hpylori165_00108;hpylori17_00112;hpylori68_00118;hpylori99_00114;hpylori178_00142;hpylori128_00174;hpylori158_01…
Hac_0696	hpylori01_00683	hpylori117_00679;hpylori110_00687;hpylori156_00811;hpylori134_00722;hpylori146_00690;hpylori165_00611;hpylori140_01490;hpylori141_01490;hpylori142_01486;hpylori158_00634;hpylori120_00683;hpylori175_00982;hpylori128_00707;hpylori68_00670;hpylori166_00682;hpylori119_00756;hpylori125_00770;hpylori99_00750;hpylori150_00839;hpylori178_00737;hpylori118_00723;hpylori126_00612;hpylori63_00682;hpylori124_…
unknown316	hpylori116_01513	hpylori147_01518;hpylori174_01304;hpylori158_01471;hpylori163_01492;hpylori150_00046
unknown59	hpylori02_00123	hpylori03_00928;hpylori04_00123;hpylori79_00198;hpylori16_00527;hpylori176_00531;hpylori177_00534;hpylori18_00529;hpylori19_01404;hpylori20_00544;hpylori21_00525;hpylori22_00525;hpylori23_00525;hpylori24_00525;hpylori25_00525;hpylori26_00525;hpylori27_00525;hpylori28_00525;hpylori29_00525;hpylori30_00525;hpylori31_00525;hpylori32_00526;hpylori33_00525;hpylori34_00525;hpylori92_01091;hpylori07_013…
rplY	hpylori01_01466	hpylori02_00035;hpylori03_00841;hpylori04_00036;hpylori05_00033;hpylori07_00034;hpylori08_00034;hpylori104_00032;hpylori105_00034;hpylori109_00033;hpylori110_01417;hpylori112_01450;hpylori114_01427;hpylori115_01425;hpylori124_00033;hpylori125_01456;hpylori127_01440;hpylori129_01387;hpylori13_00792;hpylori130_01389;hpylori131_00037;hpylori133_01462;hpylori134_01457;hpylori135_00033;hpylori137_0003…
KHP_0930	hpylori06_01444	hpylori13_01541;hpylori37_00494;hpylori38_00494;hpylori40_00492;hpylori41_00493;hpylori42_00493;hpylori43_00493;hpylori47_00492;hpylori49_00494;hpylori50_00495;hpylori51_00497;hpylori52_00496;hpylori55_00493;hpylori79_00194;hpylori129_01416;hpylori130_01418;hpylori10_01149;hpylori15_00548;hpylori116_00393;hpylori35_01350;hpylori92_01087;hpylori02_00119;hpylori03_00924;hpylori04_00119;hpylori12_01…
BB451_04755	hpylori35_01099
unknown348	hpylori11_00406
pglG	hpylori01_00153	hpylori02_00360;hpylori03_01165;hpylori04_00361;hpylori05_01355;hpylori07_01363;hpylori08_01357;hpylori100_00203;hpylori101_00203;hpylori102_01370;hpylori103_00198;hpylori104_00313;hpylori106_01222;hpylori107_00158;hpylori108_01272;hpylori109_00347;hpylori110_00157;hpylori111_00161;hpylori112_00160;hpylori113_01321;hpylori114_00152;hpylori115_00153;hpylori116_00145;hpylori117_00210;hpylori118_001…
nadD	hpylori02_00464	hpylori03_01269;hpylori04_00465;hpylori77_01271;hpylori111_01291;hpylori107_01271;hpylori72_00270;hpylori73_00269;hpylori76_00268;hpylori84_01500;hpylori86_01319;hpylori124_00194;hpylori104_01482;hpylori109_01481;hpylori122_01472;hpylori123_01472;hpylori75_01479;hpylori163_00150;hpylori89_00178;hpylori110_01274;hpylori126_01303;hpylori146_01284;hpylori165_01247;hpylori112_01297;hpylori90_01346;hp…
hp908_0879	hpylori01_00829	hpylori118_00860;hpylori126_00471;hpylori154_00548;hpylori128_00564;hpylori140_00081;hpylori141_00081;hpylori142_00081;hpylori146_00837;hpylori157_00513;hpylori163_00584;hpylori63_00824;hpylori68_00531;hpylori99_00891;hpylori110_00825;hpylori133_00868;hpylori134_00864;hpylori139_00863;hpylori106_00472;hpylori116_00457;hpylori121_00424;hpylori125_00909;hpylori144_00494;hpylori147_00896;hpylori160_…
tagE	hpylori01_01534	hpylori106_01477;hpylori110_01514;hpylori117_01555;hpylori118_01514;hpylori119_01536;hpylori120_01509;hpylori125_01526;hpylori126_01514;hpylori128_01545;hpylori133_00043;hpylori134_00043;hpylori139_00043;hpylori140_00622;hpylori141_00622;hpylori142_00620;hpylori143_01506;hpylori146_01494;hpylori147_01528;hpylori150_00056;hpylori157_01506;hpylori158_01481;hpylori161_00158;hpylori162_00158;hpylori1…
unknown476	hpylori144_01548
cag8	hpylori02_00734	hpylori03_01537;hpylori04_00736;hpylori05_00603;hpylori07_00781;hpylori08_00775;hpylori09_00490;hpylori10_01178;hpylori100_00841;hpylori101_00847;hpylori102_00600;hpylori103_00843;hpylori104_00657;hpylori105_00657;hpylori107_00500;hpylori109_00696;hpylori11_00746;hpylori110_00499;hpylori111_00508;hpylori113_00954;hpylori114_01026;hpylori115_00727;hpylori116_00794;hpylori118_00528;hpylori12_00970;…
jhp_0683	hpylori01_00705	hpylori107_00721;hpylori110_00706;hpylori118_00741;hpylori126_00590;hpylori99_00767;hpylori158_00613;hpylori173_00708;hpylori97_00899;hpylori134_00742;hpylori139_00740;hpylori166_00701;hpylori65_00790;hpylori66_00793;hpylori69_00790;hpylori70_00791;hpylori172_00574;hpylori121_00548;hpylori154_00672;hpylori171_00710;hpylori120_00701;hpylori113_00750;hpylori124_00792;hpylori16_00903;hpylori176_0090…
unknown229	hpylori107_00451
CG709_16205	hpylori02_00379	hpylori03_01184;hpylori04_00380;hpylori175_01236;hpylori77_00178;hpylori74_00232;hpylori90_00056;hpylori156_01266;hpylori180_01253;hpylori84_00382;hpylori10_00788;hpylori64_00178;hpylori64_00177;hpylori10_00787
ddl	hpylori01_00696	hpylori106_00608;hpylori117_00669;hpylori125_00778;hpylori147_00759;hpylori150_00848;hpylori173_00716;hpylori175_00990;hpylori119_00767;hpylori143_00624;hpylori154_00681;hpylori95_00647;hpylori156_00822;hpylori97_00890;hpylori140_01498;hpylori141_01498;hpylori142_01494;hpylori110_00697;hpylori10_01409;hpylori71_00719;hpylori126_00599;hpylori146_00699;hpylori165_00600;hpylori139_00732;hpylori144_0…
HPAKL86_07254	hpylori175_01444
hemL	hpylori01_00302	hpylori02_01466;hpylori03_00635;hpylori04_01474;hpylori06_00329;hpylori09_00685;hpylori10_00928;hpylori100_00347;hpylori101_00349;hpylori102_01203;hpylori103_00348;hpylori104_00461;hpylori105_00471;hpylori107_00303;hpylori108_01121;hpylori11_00941;hpylori110_00303;hpylori114_00301;hpylori115_00302;hpylori117_00362;hpylori118_00337;hpylori120_00302;hpylori121_00954;hpylori122_00514;hpylori123_0051…
unknown596	hpylori171_00557	hpylori173_00557
ccoG	hpylori01_01476	hpylori110_01430;hpylori144_01440;hpylori160_01444;hpylori178_01604;hpylori118_01451;hpylori126_01454;hpylori165_01397;hpylori68_01489;hpylori99_01472;hpylori116_01361;hpylori65_00020;hpylori66_00021;hpylori69_00021;hpylori70_00020;hpylori108_01560;hpylori119_01471;hpylori125_01468;hpylori128_01486;hpylori140_00684;hpylori141_00684;hpylori142_00682;hpylori143_01408;hpylori147_01459;hpylori150_015…
unknown597	hpylori171_00941
unknown2	hpylori01_00056	hpylori110_00056;hpylori107_00054;hpylori17_00052;hpylori106_01332;hpylori108_01378;hpylori117_00070;hpylori119_00071;hpylori121_01277;hpylori125_00069;hpylori128_01301;hpylori140_00514;hpylori141_00514;hpylori142_00513;hpylori143_00074;hpylori144_00077;hpylori146_00053;hpylori147_00071;hpylori153_00069;hpylori154_00097;hpylori157_00070;hpylori158_01282;hpylori160_00067;hpylori161_00271;hpylori16…
N203_04445	hpylori109_00850	hpylori138_00666;hpylori128_00762;hpylori78_00832;hpylori154_00738;hpylori117_00736;hpylori157_00713;hpylori158_00676;hpylori125_00725;hpylori156_00767;hpylori171_00786;hpylori139_00676;hpylori140_01425;hpylori141_01425;hpylori142_01421;hpylori143_00689;hpylori180_00717;hpylori133_00679;hpylori173_00779;hpylori84_00876
secY	hpylori01_01296	hpylori02_00500;hpylori03_01305;hpylori04_00501;hpylori05_00168;hpylori06_01298;hpylori07_00168;hpylori08_00167;hpylori09_01276;hpylori10_00283;hpylori100_01310;hpylori101_01328;hpylori102_00237;hpylori103_01320;hpylori104_01447;hpylori105_01438;hpylori106_00071;hpylori107_01236;hpylori108_00074;hpylori109_01445;hpylori11_01175;hpylori110_01238;hpylori111_01255;hpylori112_01262;hpylori113_00206;h…
pz22w	hpylori02_00102	hpylori03_00907;hpylori04_00102;hpylori06_01430;hpylori116_00398;hpylori12_01445;hpylori64_00811;hpylori71_00986;hpylori72_00222;hpylori73_00221;hpylori76_00220;hpylori79_00181;hpylori85_01030;hpylori15_00531;hpylori111_01496;hpylori106_01153;hpylori108_00952;hpylori11_01420;hpylori143_01441;hpylori97_00725
capJ	hpylori01_01014	hpylori07_00441;hpylori08_00440;hpylori10_01660;hpylori102_01094;hpylori106_00350;hpylori108_00356;hpylori109_01166;hpylori110_00964;hpylori116_00945;hpylori117_01033;hpylori118_00996;hpylori119_01023;hpylori120_00958;hpylori121_00306;hpylori125_01028;hpylori126_00998;hpylori128_01084;hpylori132_01067;hpylori133_01009;hpylori134_01004;hpylori138_00974;hpylori139_01001;hpylori14_01182;hpylori140_0…
jhp_0899	hpylori116_00918	hpylori02_01180;hpylori03_00351;hpylori04_01183;hpylori10_01639;hpylori72_00703;hpylori73_00701;hpylori76_00699;hpylori05_00474;hpylori15_00929;hpylori11_00263;hpylori06_00960;hpylori90_01076;hpylori164_00940;hpylori09_00057;hpylori87_00051;hpylori91_00932;hpylori13_00435;hpylori37_01004;hpylori38_01005;hpylori40_00998;hpylori41_01005;hpylori42_01001;hpylori43_01000;hpylori47_01003;hpylori49_0100…
unknown780	hpylori79_01518
AA977_01270	hpylori159_00249	hpylori179_00263;hpylori80_00251
lldP	hpylori02_00340	hpylori03_01145;hpylori04_00341;hpylori05_01375;hpylori06_00141;hpylori07_01382;hpylori08_01376;hpylori10_00748;hpylori100_00184;hpylori102_01389;hpylori103_00179;hpylori105_00301;hpylori107_00139;hpylori11_00023;hpylori110_00138;hpylori111_00142;hpylori112_00141;hpylori115_00134;hpylori116_00126;hpylori12_01337;hpylori122_00350;hpylori123_00350;hpylori124_01377;hpylori131_01330;hpylori136_00133;…
HPPC_08234	hpylori107_01567	hpylori79_01559;hpylori120_01558;hpylori97_00127;hpylori119_01364;hpylori119_01363
AA976_05635	hpylori15_00473	hpylori74_01136
neuA	hpylori01_00804	hpylori110_00803;hpylori118_00837;hpylori165_00491;hpylori175_00572;hpylori63_00797;hpylori99_00863
nrdA	hpylori01_00640	hpylori02_00892;hpylori03_00064;hpylori04_00894;hpylori05_00760;hpylori06_00673;hpylori07_00633;hpylori08_00628;hpylori09_00342;hpylori10_01348;hpylori100_00695;hpylori101_00699;hpylori102_00753;hpylori103_00697;hpylori105_00843;hpylori106_00676;hpylori107_00647;hpylori108_00703;hpylori109_00849;hpylori11_00446;hpylori110_00635;hpylori111_00654;hpylori112_00661;hpylori113_00688;hpylori114_00865;h…
unknown345	hpylori11_00387
cmoA	hpylori02_01246	hpylori03_00417;hpylori04_01249;hpylori137_01154;hpylori16_00414;hpylori176_00419;hpylori177_00413;hpylori18_00415;hpylori19_00415;hpylori20_00432;hpylori21_00413;hpylori22_00413;hpylori23_00413;hpylori24_00413;hpylori25_00413;hpylori26_00413;hpylori27_00413;hpylori28_00413;hpylori29_00413;hpylori30_00413;hpylori31_00413;hpylori32_00414;hpylori33_00413;hpylori34_00413;hpylori65_01206;hpylori66_01…
HPF211_0637	hpylori166_00686
unknown355	hpylori120_00111	hpylori175_00364
jhp_0681	hpylori01_00702	hpylori120_00699;hpylori146_00707;hpylori171_00712;hpylori163_00709;hpylori153_00734;hpylori153_00735;hpylori01_00703;hpylori68_00651;hpylori110_00704;hpylori107_00719;hpylori99_00765;hpylori165_00593;hpylori126_00592;hpylori117_00661;hpylori154_00674;hpylori161_00837;hpylori162_00837;hpylori157_00637;hpylori125_00786;hpylori160_00629;hpylori119_00775;hpylori128_00690;hpylori143_00617;hpylori147_…
175_ICEHptfs4b_18	hpylori17_01172
fliG	hpylori01_00344	hpylori02_01425;hpylori03_00594;hpylori04_01432;hpylori05_01118;hpylori06_00366;hpylori07_01133;hpylori08_01125;hpylori09_00647;hpylori10_00970;hpylori100_00385;hpylori101_00386;hpylori102_01168;hpylori103_00386;hpylori104_00498;hpylori105_00506;hpylori106_00981;hpylori107_00345;hpylori108_01079;hpylori109_00536;hpylori11_00903;hpylori110_00344;hpylori111_00350;hpylori112_00348;hpylori113_01112;h…
unknown746	hpylori71_01377
unknown428	hpylori133_01405	hpylori134_01400;hpylori139_01397
hsdS1	hpylori101_00478	hpylori95_00479;hpylori157_00459;hpylori112_00434;hpylori154_00501;hpylori160_00460;hpylori15_01428;hpylori93_00487
HPSA20_0954	hpylori179_00895
flgD	hpylori01_00865	hpylori101_00915;hpylori106_00436;hpylori59_00875;hpylori12_00592;hpylori88_00816;hpylori02_01119;hpylori03_00290;hpylori04_01121;hpylori171_00545;hpylori97_00563;hpylori126_00899;hpylori150_01022;hpylori160_00905;hpylori157_00913;hpylori125_00944;hpylori164_00880;hpylori167_00887;hpylori168_00882;hpylori93_01507;hpylori140_01218;hpylori141_01219;hpylori142_01216;hpylori161_01111;hpylori162_01111…
fbp	hpylori01_01517	hpylori106_01493;hpylori107_01461;hpylori110_01497;hpylori118_01498;hpylori125_01510;hpylori126_01498;hpylori133_01521;hpylori144_01493;hpylori146_01379;hpylori150_00039;hpylori157_01489;hpylori158_01463;hpylori165_01437;hpylori175_00073;hpylori178_01648;hpylori63_01521;hpylori68_01534;hpylori78_00284;hpylori99_01516;hpylori171_01473;hpylori97_01573;hpylori172_01376;hpylori108_01507;hpylori128_01…
unknown638	hpylori174_00818
unknown217	hpylori106_01344
recJ	hpylori01_00340	hpylori118_00375;hpylori125_00409;hpylori126_00342;hpylori63_00341;hpylori68_00398;hpylori146_00341;hpylori16_01157;hpylori176_01161;hpylori177_01201;hpylori18_01157;hpylori19_00775;hpylori20_01174;hpylori21_01152;hpylori22_01152;hpylori23_01152;hpylori24_01152;hpylori25_01152;hpylori26_01152;hpylori27_01152;hpylori28_01152;hpylori29_01153;hpylori30_01152;hpylori31_01153;hpylori32_01152;hpylori33…
OUI_0774	hpylori09_00347	hpylori87_01307;hpylori91_00642;hpylori13_00126;hpylori37_00696;hpylori38_00698;hpylori40_00690;hpylori41_00692;hpylori42_00692;hpylori43_00692;hpylori47_00690;hpylori49_00692;hpylori50_00693;hpylori51_00699;hpylori52_00693;hpylori55_00691;hpylori79_01035;hpylori13_00125;hpylori37_00695;hpylori38_00697;hpylori40_00689;hpylori41_00691;hpylori42_00691;hpylori43_00691;hpylori47_00689;hpylori49_00691…
unknown516	hpylori155_01469
hp908_0572	hpylori02_00778	hpylori03_01580;hpylori04_00780;hpylori07_00745;hpylori08_00739;hpylori100_00806;hpylori101_00811;hpylori103_00808;hpylori105_00732;hpylori127_00569;hpylori17_00776;hpylori67_00688;hpylori72_00867;hpylori73_00864;hpylori76_00863;hpylori84_00759;hpylori86_00578;hpylori95_00819;hpylori138_00547;hpylori118_00566;hpylori120_00531;hpylori126_00769;hpylori135_00584;hpylori146_00534;hpylori148_00863;hpy…
unknown818	hpylori88_00788
unknown750	hpylori72_00082	hpylori73_00082;hpylori76_00081
yajR	hpylori02_00628	hpylori03_01432;hpylori04_00630;hpylori86_01162;hpylori121_00157;hpylori01_01173;hpylori106_00194;hpylori108_00195;hpylori110_01117;hpylori116_01052;hpylori117_01184;hpylori118_01146;hpylori119_01173;hpylori120_01112;hpylori122_01315;hpylori123_01314;hpylori125_01182;hpylori126_01148;hpylori127_01145;hpylori128_01236;hpylori129_01085;hpylori130_01088;hpylori133_01159;hpylori134_01153;hpylori139_0…
NY40_0077	hpylori10_00076	hpylori159_01019;hpylori01_01096;hpylori126_01072;hpylori165_01015;hpylori118_01070;hpylori63_01029;hpylori68_01072;hpylori99_01093;hpylori134_01076;hpylori175_01161;hpylori128_01160;hpylori140_01052;hpylori141_01053;hpylori142_01050;hpylori147_01094;hpylori150_01192;hpylori156_00381;hpylori163_00379;hpylori173_00384;hpylori78_01193;hpylori97_00387;hpylori106_00272;hpylori178_01224;hpylori157_010…
unknown447	hpylori137_00548
unknown580	hpylori164_01480	hpylori167_01483;hpylori168_01477
lz1	hpylori01_00334	hpylori110_00335;hpylori125_00403;hpylori106_00992;hpylori78_00485;hpylori117_00395;hpylori107_00337;hpylori158_00986;hpylori154_00403;hpylori150_00477;hpylori144_00357;hpylori108_01089;hpylori171_01071;hpylori128_00422;hpylori160_00361;hpylori140_00220;hpylori141_00220;hpylori142_00220;hpylori89_01174;hpylori173_01058;hpylori05_01128;hpylori145_01142;hpylori151_01129;hpylori152_01130;hpylori72_0…
unknown19	hpylori01_00635	hpylori146_00639;hpylori156_00761;hpylori150_00791;hpylori163_00777;hpylori128_00756;hpylori117_00728;hpylori97_00805;hpylori158_00684;hpylori36_00687;hpylori39_00690;hpylori48_00691;hpylori53_00687;hpylori54_00687;hpylori56_00690;hpylori57_00688;hpylori58_00688;hpylori60_00706;hpylori61_00689;hpylori62_00692;hpylori153_00669;hpylori121_00614;hpylori127_00678;hpylori78_00824;hpylori161_00905;hpyl…
moaC	hpylori01_00757	hpylori02_01011;hpylori03_00183;hpylori04_01014;hpylori05_00916;hpylori07_00934;hpylori08_00925;hpylori100_00581;hpylori101_00584;hpylori103_00582;hpylori105_00967;hpylori110_00756;hpylori116_00525;hpylori135_00817;hpylori14_00962;hpylori145_00731;hpylori146_00761;hpylori151_00503;hpylori152_00503;hpylori153_00789;hpylori155_00542;hpylori160_00572;hpylori164_00773;hpylori167_00782;hpylori168_0077…
gluP	hpylori01_01166	hpylori02_00635;hpylori03_01439;hpylori04_00637;hpylori05_00302;hpylori06_01169;hpylori10_00151;hpylori100_01180;hpylori102_00369;hpylori103_01191;hpylori104_01274;hpylori107_01109;hpylori108_00204;hpylori109_01313;hpylori11_01045;hpylori110_01110;hpylori112_01130;hpylori113_00346;hpylori114_01126;hpylori115_01125;hpylori117_01177;hpylori118_01139;hpylori12_00346;hpylori120_01105;hpylori122_01308…
BB437_05585	hpylori148_00909	hpylori149_00906
coaX	hpylori01_00823	hpylori126_00477;hpylori133_00862;hpylori139_00857;hpylori166_00820;hpylori68_00537;hpylori106_00479;hpylori118_00854;hpylori134_00858;hpylori156_00948;hpylori63_00818;hpylori97_01022;hpylori158_00495;hpylori112_00478;hpylori12_00636;hpylori138_00845;hpylori169_00572;hpylori170_00688;hpylori72_01159;hpylori73_01155;hpylori76_01155;hpylori81_00859;hpylori165_00469;hpylori75_01036;hpylori82_00478;h…
rho	hpylori01_00517	hpylori02_00762;hpylori03_01564;hpylori04_00764;hpylori05_00633;hpylori06_00542;hpylori07_00761;hpylori08_00755;hpylori09_00470;hpylori10_01209;hpylori100_00821;hpylori101_00826;hpylori102_00620;hpylori103_00823;hpylori104_00677;hpylori105_00717;hpylori106_00792;hpylori107_00520;hpylori108_00832;hpylori109_00722;hpylori11_00572;hpylori110_00520;hpylori111_00529;hpylori112_00792;hpylori113_00561;h…
pnp	hpylori01_01212	hpylori10_00198;hpylori100_01224;hpylori106_00156;hpylori110_01155;hpylori117_01222;hpylori118_01184;hpylori120_01150;hpylori125_01221;hpylori126_01185;hpylori143_01154;hpylori146_01168;hpylori147_01203;hpylori165_01128;hpylori175_00257;hpylori63_01176;hpylori68_01186;hpylori97_00277;hpylori99_01206;hpylori108_00158;hpylori119_01211;hpylori121_00121;hpylori133_01196;hpylori134_01189;hpylori139_01…
unknown154	hpylori07_00841	hpylori08_00834
unknown386	hpylori125_00856
unknown138	hpylori06_01379
mobA	hpylori01_00728	hpylori110_00727;hpylori107_00743;hpylori118_00762;hpylori126_00567;hpylori165_00568;hpylori63_00722;hpylori68_00628;hpylori99_00787;hpylori120_00724;hpylori146_00733;hpylori175_01022;hpylori116_00553;hpylori133_00770;hpylori134_00765;hpylori139_00764;hpylori166_00726;hpylori174_00565;hpylori106_00574;hpylori173_00682;hpylori150_00882;hpylori14_00934;hpylori85_00715;hpylori86_00786;hpylori64_0052…
HPF38_0072	hpylori85_00213
tsaE	hpylori01_00672	hpylori02_00929;hpylori03_00101;hpylori04_00932;hpylori07_00846;hpylori08_00839;hpylori106_00629;hpylori107_00691;hpylori108_00665;hpylori110_00676;hpylori113_00720;hpylori114_00626;hpylori115_00626;hpylori116_00608;hpylori117_00690;hpylori118_00712;hpylori120_00670;hpylori121_00577;hpylori125_00759;hpylori126_00624;hpylori128_00719;hpylori131_00835;hpylori133_00714;hpylori134_00711;hpylori135_00…
gph	hpylori01_01204	hpylori133_01189;hpylori134_01182;hpylori139_01182;hpylori147_01196;hpylori158_00192;hpylori166_01145;hpylori107_01145;hpylori110_01148;hpylori77_01143;hpylori99_01199;hpylori02_00597;hpylori03_01401;hpylori04_00599;hpylori05_00264;hpylori120_01142;hpylori161_01374;hpylori162_01374;hpylori72_00136;hpylori73_00136;hpylori76_00135;hpylori84_01371;hpylori160_01177;hpylori118_01176;hpylori126_01177;h…
unknown294	hpylori114_01232	hpylori115_01231;hpylori13_00642;hpylori131_00232;hpylori136_01210;hpylori37_01211;hpylori38_01212;hpylori40_01205;hpylori41_01213;hpylori42_01208;hpylori43_01208;hpylori47_01210;hpylori49_01207;hpylori50_01208;hpylori51_01214;hpylori52_01211;hpylori55_01205;hpylori77_01211;hpylori85_00326;hpylori179_01285;hpylori93_01091;hpylori172_01171;hpylori79_00732
jhp_0191	hpylori159_00197
hp908_0703	hpylori01_00655	hpylori102_00766;hpylori110_00623;hpylori118_00693;hpylori120_00650;hpylori121_00594;hpylori126_00643;hpylori132_00741;hpylori134_00692;hpylori135_00710;hpylori139_00689;hpylori144_00663;hpylori156_00780;hpylori165_00642;hpylori172_00629;hpylori68_00702;hpylori92_00854;hpylori99_00719;hpylori161_00888;hpylori162_00888;hpylori166_00651;hpylori128_00776;hpylori140_01436;hpylori141_01436;hpylori142_…
OUM_0430	hpylori05_01126	hpylori113_01120;hpylori36_00344;hpylori39_00346;hpylori44_00348;hpylori45_00347;hpylori46_00347;hpylori48_00347;hpylori53_00346;hpylori54_00346;hpylori56_00346;hpylori57_00346;hpylori58_00345;hpylori60_00355;hpylori61_00345;hpylori62_00348;hpylori92_01201;hpylori155_00336;hpylori112_00341;hpylori122_00547;hpylori123_00547;hpylori05_01127;hpylori135_01129;hpylori94_01108;hpylori96_01108;hpylori98…
lspA	hpylori01_00074	hpylori148_01283;hpylori149_01278;hpylori118_00073;hpylori110_00075;hpylori175_00313;hpylori146_00076;hpylori116_00066;hpylori05_01438;hpylori122_00288;hpylori123_00288;hpylori129_00075;hpylori130_00075;hpylori72_00419;hpylori73_00418;hpylori76_00416;hpylori67_01416;hpylori172_00047;hpylori90_00156;hpylori109_00265;hpylori84_00281;hpylori10_00680;hpylori100_00122;hpylori106_01307;hpylori117_00125…
HPNQ4076_1525	hpylori80_00960	hpylori179_00986
unknown213	hpylori106_00807	hpylori117_00874;hpylori157_00842;hpylori147_00558;hpylori118_00535;hpylori146_00500;hpylori128_00924;hpylori150_00652;hpylori97_00630;hpylori17_00808;hpylori63_00499
neuB	hpylori01_00806	hpylori110_00805;hpylori118_00839;hpylori165_00489;hpylori175_00570;hpylori63_00799;hpylori99_00864
AOD77_0205690	hpylori01_01463	hpylori02_00038;hpylori03_00844;hpylori04_00039;hpylori05_00036;hpylori111_01426;hpylori117_01461;hpylori121_01396;hpylori128_01469;hpylori133_01459;hpylori134_01454;hpylori137_00034;hpylori139_01453;hpylori144_01425;hpylori150_01547;hpylori154_01470;hpylori156_00036;hpylori157_01433;hpylori160_01430;hpylori163_00032;hpylori173_00036;hpylori97_00037;hpylori110_01414;hpylori120_01422;hpylori126_01…
HPY228_05385	hpylori169_00090	hpylori170_00088
unknown189	hpylori102_01330	hpylori132_01303;hpylori83_01331
HPSA_02820	hpylori80_00548
HPSA20_1456	hpylori179_01355
murA	hpylori01_00612	hpylori02_00861;hpylori03_00033;hpylori04_00862;hpylori103_00728;hpylori107_00677;hpylori109_00820;hpylori110_00664;hpylori113_00660;hpylori116_00676;hpylori118_00645;hpylori120_00609;hpylori126_00687;hpylori127_00651;hpylori133_00650;hpylori134_00649;hpylori139_00647;hpylori14_00817;hpylori140_01394;hpylori141_01394;hpylori142_01390;hpylori144_00710;hpylori146_00614;hpylori147_00723;hpylori156_0…
pz5w	hpylori05_01295	hpylori82_00599;hpylori63_01498;hpylori68_00241;hpylori07_01312;hpylori08_01306;hpylori106_01169;hpylori108_00934;hpylori117_00109;hpylori120_00455;hpylori133_00507;hpylori134_00507;hpylori139_00506;hpylori14_00652;hpylori143_01448;hpylori153_01021;hpylori17_00745;hpylori78_00306;hpylori89_01007;hpylori97_00742;hpylori119_00548;hpylori65_00084;hpylori66_00085;hpylori69_00085;hpylori70_00084;hpylo…
orf4M	hpylori05_01269	hpylori112_00948;hpylori120_00430;hpylori63_01470;hpylori82_00573;hpylori110_01478;hpylori107_01469;hpylori124_00759;hpylori145_00813;hpylori151_00584;hpylori152_00584;hpylori105_00876;hpylori136_00615;hpylori159_00659;hpylori104_00839;hpylori112_00627;hpylori14_00876;hpylori90_01543;hpylori164_00686;hpylori167_00691;hpylori168_00685;hpylori09_00312;hpylori87_01343;hpylori91_00677;hpylori77_00682…
AA977_06020	hpylori159_01204
horH	hpylori01_01098	hpylori117_01111;hpylori120_01034;hpylori144_01074;hpylori158_00291;hpylori169_00364;hpylori170_00894;hpylori172_00996;hpylori65_01253;hpylori66_01259;hpylori69_01256;hpylori70_01255;hpylori110_01044;hpylori118_01072;hpylori126_01074;hpylori143_01044;hpylori146_01057;hpylori147_01096;hpylori165_01017;hpylori63_01031;hpylori68_01074;hpylori99_01095;hpylori121_00227;hpylori125_01109;hpylori140_0105…
pz25sb	hpylori01_00970	hpylori110_01470;hpylori112_00955;hpylori120_00437;hpylori63_01477;hpylori68_00269;hpylori82_00580;hpylori02_00091;hpylori03_00896;hpylori04_00091;hpylori06_01421;hpylori07_01282;hpylori08_01276;hpylori13_01521;hpylori15_00520;hpylori16_00505;hpylori17_00725;hpylori176_00509;hpylori177_00510;hpylori18_00507;hpylori19_01426;hpylori20_00522;hpylori21_00503;hpylori22_00503;hpylori23_00503;hpylori24_…
MWE_0165	hpylori01_00107	hpylori68_00109;hpylori99_00105;hpylori107_00111;hpylori126_00106;hpylori146_00110;hpylori178_00152;hpylori119_00130;hpylori171_01300;hpylori166_00133;hpylori78_00095;hpylori134_00122;hpylori139_00123;hpylori17_00103;hpylori109_00300;hpylori147_00131;hpylori128_00183;hpylori163_01315;hpylori72_00452;hpylori73_00451;hpylori76_00450;hpylori126_00105;hpylori63_00108;hpylori165_00099;hpylori68_00108;…
pgk	hpylori01_01338	hpylori02_01553;hpylori03_00721;hpylori04_01560;hpylori05_00125;hpylori07_00124;hpylori08_00123;hpylori102_00193;hpylori105_01481;hpylori106_01372;hpylori108_01388;hpylori110_01283;hpylori116_01255;hpylori117_00062;hpylori118_01312;hpylori119_00059;hpylori12_00168;hpylori120_01276;hpylori121_01578;hpylori125_00061;hpylori126_01312;hpylori128_01308;hpylori133_01332;hpylori134_01323;hpylori136_0127…
cjaA	hpylori01_01164	hpylori110_01108;hpylori126_01139;hpylori135_00349;hpylori136_01102;hpylori148_00303;hpylori149_00299;hpylori15_00755;hpylori170_00295;hpylori86_01153;hpylori111_01125;hpylori120_01103;hpylori128_01227;hpylori146_01121;hpylori158_00230;hpylori65_01318;hpylori66_01324;hpylori69_01321;hpylori70_01320;hpylori84_01333;hpylori118_01137;hpylori68_01139;hpylori99_01159;hpylori106_00203;hpylori108_00206;…
plsX	hpylori01_00193	hpylori05_01308;hpylori07_01322;hpylori08_01316;hpylori100_00242;hpylori106_01179;hpylori107_00197;hpylori108_01233;hpylori11_00081;hpylori110_00197;hpylori112_00199;hpylori113_01266;hpylori116_01065;hpylori117_00251;hpylori118_00195;hpylori119_00220;hpylori120_00197;hpylori121_01063;hpylori124_01316;hpylori125_00227;hpylori126_00193;hpylori128_00281;hpylori133_00211;hpylori134_00209;hpylori135_0…
czcB	hpylori01_00932	hpylori107_00947;hpylori110_00925;hpylori178_01087;hpylori128_01063;hpylori116_00923;hpylori14_01164;hpylori160_00972;hpylori161_01178;hpylori162_01178;hpylori108_00396;hpylori125_01011;hpylori140_01149;hpylori141_01150;hpylori142_01147;hpylori106_00369;hpylori78_01099;hpylori02_01185;hpylori03_00356;hpylori04_01188;hpylori05_00469;hpylori09_00052;hpylori104_01102;hpylori105_01136;hpylori109_0114…
ileS	hpylori01_01396	hpylori120_01354;hpylori126_01368;hpylori146_01353;hpylori161_00012;hpylori162_00012;hpylori165_01312;hpylori175_01321;hpylori63_01359;hpylori68_01405;hpylori144_01354;hpylori150_01475;hpylori178_01515;hpylori106_01632;hpylori117_01388;hpylori118_01368;hpylori119_01387;hpylori121_01324;hpylori125_01383;hpylori133_01385;hpylori134_01380;hpylori139_01378;hpylori154_01399;hpylori156_00104;hpylori157…
HPAKL117_01800	hpylori120_00357
mboIIM	hpylori01_00052	hpylori02_00250;hpylori03_01055;hpylori04_00251;hpylori09_00943;hpylori104_00205;hpylori118_00054;hpylori120_00052;hpylori124_01468;hpylori138_00054;hpylori143_00068;hpylori144_00072;hpylori145_01432;hpylori147_00067;hpylori151_01421;hpylori152_01421;hpylori84_00258;hpylori85_00203;hpylori87_00714;hpylori91_00051;hpylori92_01492;hpylori99_00053;hpylori100_00097;hpylori05_01475;hpylori103_00094;hp…
tolB	hpylori01_01117	hpylori10_00099;hpylori102_00416;hpylori104_01226;hpylori107_01063;hpylori108_00252;hpylori110_01063;hpylori117_01129;hpylori118_01091;hpylori120_01055;hpylori125_01127;hpylori126_01094;hpylori127_01090;hpylori128_01180;hpylori160_01091;hpylori165_01037;hpylori172_01014;hpylori174_01001;hpylori178_01244;hpylori63_01050;hpylori68_01094;hpylori83_00408;hpylori99_01114;hpylori140_01031;hpylori141_01…
BZK20_05355	hpylori01_00910	hpylori106_00392;hpylori108_00417;hpylori110_00902;hpylori118_00942;hpylori121_00343;hpylori128_01040;hpylori144_00927;hpylori146_00914;hpylori147_00976;hpylori150_01068;hpylori158_00409;hpylori161_01155;hpylori162_01155;hpylori165_00888;hpylori173_00502;hpylori180_00419;hpylori65_01090;hpylori66_01096;hpylori69_01093;hpylori70_01091;hpylori10_01620;hpylori100_00946;hpylori102_01030;hpylori103_00…
mob	hpylori159_00846	hpylori174_01459
HP_1390	hpylori111_01511	hpylori116_01318;hpylori77_01496;hpylori14_00093;hpylori118_01493;hpylori68_01529;hpylori63_01516;hpylori126_01493;hpylori165_01432
hofB	hpylori01_00359	hpylori118_00394;hpylori126_00361;hpylori146_00359;hpylori165_00352;hpylori63_00360;hpylori68_00418;hpylori110_00358;hpylori166_00379;hpylori99_00422;hpylori172_00328;hpylori125_00428;hpylori150_00503;hpylori158_00962;hpylori161_00595;hpylori162_00595;hpylori173_01034;hpylori78_00508;hpylori121_00898;hpylori128_00446;hpylori144_00380;hpylori147_00407;hpylori154_00428;hpylori156_01071;hpylori157_0…
mreB	hpylori01_01368	hpylori02_01576;hpylori03_00742;hpylori04_01582;hpylori05_01496;hpylori06_01369;hpylori07_01490;hpylori08_01484;hpylori09_01209;hpylori10_00353;hpylori100_00074;hpylori101_00074;hpylori102_00159;hpylori103_00071;hpylori104_01519;hpylori105_01503;hpylori106_01398;hpylori107_01307;hpylori108_01415;hpylori109_01514;hpylori11_01247;hpylori110_01312;hpylori111_01326;hpylori112_01344;hpylori113_00135;h…
pdxJ	hpylori01_01568	hpylori107_01553;hpylori110_01548;hpylori118_01547;hpylori126_01547;hpylori63_01574;hpylori68_01589;hpylori78_00234;hpylori99_01567;hpylori75_00141;hpylori106_01443;hpylori108_01458;hpylori116_01557;hpylori119_01568;hpylori120_01542;hpylori125_01559;hpylori128_01579;hpylori140_00589;hpylori141_00589;hpylori142_00588;hpylori143_01540;hpylori144_01543;hpylori147_01561;hpylori153_01533;hpylori154_00…
hp908_0064	hpylori102_01467	hpylori132_01441;hpylori83_01468;hpylori109_00243;hpylori122_00271;hpylori123_00271;hpylori136_00055;hpylori86_00059;hpylori169_01303;hpylori170_01303;hpylori67_01434
lpxA	hpylori01_01370	hpylori100_00072;hpylori101_00072;hpylori104_01521;hpylori105_01505;hpylori108_01417;hpylori109_01516;hpylori11_01249;hpylori114_01325;hpylori115_01324;hpylori12_00139;hpylori129_01288;hpylori130_01290;hpylori131_00139;hpylori136_01323;hpylori138_01325;hpylori14_01534;hpylori155_01318;hpylori169_01335;hpylori170_01336;hpylori36_01402;hpylori39_01400;hpylori44_01401;hpylori45_01401;hpylori46_01401…
rpsH	hpylori01_01301	hpylori02_00495;hpylori03_01300;hpylori04_00496;hpylori05_00163;hpylori06_01303;hpylori07_00163;hpylori08_00162;hpylori09_01271;hpylori10_00288;hpylori100_01315;hpylori101_01333;hpylori102_00232;hpylori103_01325;hpylori104_01452;hpylori105_01443;hpylori106_00066;hpylori107_01241;hpylori108_00069;hpylori109_01450;hpylori11_01180;hpylori110_01243;hpylori111_01260;hpylori112_01267;hpylori113_00201;h…
N403_07635	hpylori17_01538
unknown791	hpylori80_01592	hpylori90_01521
omp33	hpylori175_00084
unknown382	hpylori124_00987
cheW	hpylori01_01044	hpylori02_01243;hpylori03_00414;hpylori04_01246;hpylori05_00414;hpylori06_01054;hpylori07_00410;hpylori08_00409;hpylori09_01516;hpylori10_00026;hpylori100_01063;hpylori101_01078;hpylori102_01126;hpylori103_01073;hpylori104_01157;hpylori105_01189;hpylori106_00317;hpylori107_00998;hpylori108_00319;hpylori109_01197;hpylori11_00210;hpylori110_00997;hpylori111_01013;hpylori112_01014;hpylori113_00459;h…
unknown649	hpylori175_00085
HPSA20_1396	hpylori159_01205	hpylori179_01299;hpylori80_01235;hpylori80_01234
jhp_1441	hpylori01_01518	hpylori107_01462;hpylori109_00131;hpylori11_01448;hpylori110_01498;hpylori118_01499;hpylori126_01499;hpylori139_01516;hpylori156_01517;hpylori165_01438;hpylori175_00072;hpylori180_01525;hpylori63_01522;hpylori81_01548;hpylori92_00140;hpylori178_01649;hpylori146_01380;hpylori125_01511;hpylori111_01514;hpylori128_01529;hpylori161_00141;hpylori162_00141;hpylori07_01619;hpylori08_01613;hpylori10_0054…
N199_04130	hpylori01_00631	hpylori110_00645;hpylori165_00662;hpylori63_00628;hpylori59_00692;hpylori146_00634;hpylori68_00725;hpylori108_00712;hpylori166_00627;hpylori133_00669;hpylori134_00668;hpylori180_00733;hpylori139_00666;hpylori171_00775;hpylori161_00913;hpylori162_00913;hpylori147_00704;hpylori157_00697;hpylori178_00797;hpylori128_00751;hpylori150_00796;hpylori158_00687;hpylori143_00680;hpylori125_00711;hpylori156_…
BXP04_03210	hpylori01_00842	hpylori106_00458;hpylori110_00839;hpylori117_00920;hpylori118_00873;hpylori120_00841;hpylori126_00878;hpylori133_00881;hpylori134_00878;hpylori139_00876;hpylori143_00865;hpylori144_00866;hpylori146_00850;hpylori153_00488;hpylori154_00937;hpylori157_00892;hpylori160_00882;hpylori161_01090;hpylori162_01090;hpylori165_00825;hpylori166_00840;hpylori175_01102;hpylori63_00837;hpylori65_01026;hpylori66_…
unknown74	hpylori02_01164	hpylori03_00335;hpylori04_01166;hpylori07_00530;hpylori08_00526;hpylori10_01619;hpylori104_01079;hpylori138_00934;hpylori156_00503;hpylori35_00957;hpylori124_00986;hpylori102_01029;hpylori132_01004;hpylori83_01028;hpylori178_01060;hpylori01_00909;hpylori103_00952;hpylori106_00393;hpylori107_00923;hpylori110_00901;hpylori118_00941;hpylori125_00988;hpylori128_01039;hpylori140_01176;hpylori141_01177…
unknown208	hpylori105_01142
unknown774	hpylori78_01486
pz4b	hpylori06_01005	hpylori93_00829;hpylori88_01544;hpylori11_00729;hpylori90_01121;hpylori09_01564;hpylori87_00095;hpylori90_01122;hpylori91_00977;hpylori35_00452;hpylori06_01006;hpylori100_00989;hpylori101_01000;hpylori103_00995;hpylori95_01008;hpylori122_01544;hpylori123_01547;hpylori16_00486;hpylori176_00490;hpylori177_00487;hpylori18_00488;hpylori19_01445;hpylori20_00503;hpylori21_00484;hpylori22_00484;hpylori2…
miaB	hpylori02_01504	hpylori03_00672;hpylori04_01511;hpylori05_01202;hpylori07_01205;hpylori08_01197;hpylori16_01225;hpylori176_01229;hpylori177_01269;hpylori18_01226;hpylori19_00707;hpylori20_01242;hpylori21_01220;hpylori22_01220;hpylori23_01220;hpylori24_01220;hpylori25_01220;hpylori26_01220;hpylori27_01220;hpylori28_01220;hpylori29_01221;hpylori30_01220;hpylori31_01221;hpylori82_00268;hpylori85_01243;hpylori172_00…
unknown608	hpylori172_00785
ymxG	hpylori01_00621	hpylori106_00652;hpylori107_00667;hpylori108_00722;hpylori110_00655;hpylori118_00655;hpylori119_00693;hpylori120_00618;hpylori121_00628;hpylori125_00701;hpylori126_00678;hpylori128_00741;hpylori133_00659;hpylori134_00658;hpylori139_00656;hpylori143_00669;hpylori144_00701;hpylori146_00624;hpylori147_00714;hpylori150_00806;hpylori153_00684;hpylori154_00763;hpylori157_00687;hpylori158_00697;hpylori1…
hp908_0985	hpylori175_00967
unknown735	hpylori68_01148
HMU01040	hpylori172_00710	hpylori174_00711;hpylori172_00711;hpylori174_00712
N203_07755	hpylori127_00900	hpylori17_00876
unknown605	hpylori172_00618
unknown317	hpylori117_00134	hpylori133_00096;hpylori134_00094;hpylori139_00095;hpylori166_00103
ispD	hpylori01_00422	hpylori107_00420;hpylori110_00422;hpylori117_00481;hpylori118_00455;hpylori120_00414;hpylori125_00492;hpylori126_00423;hpylori133_00433;hpylori134_00433;hpylori135_01044;hpylori139_00434;hpylori143_00444;hpylori146_00418;hpylori165_00415;hpylori166_00443;hpylori173_00972;hpylori63_00420;hpylori68_00482;hpylori99_00485;hpylori108_00992;hpylori119_00449;hpylori128_00511;hpylori153_00908;hpylori157_…
rplO	hpylori01_01297	hpylori02_00499;hpylori03_01304;hpylori04_00500;hpylori09_01275;hpylori105_01439;hpylori106_00070;hpylori107_01237;hpylori108_00073;hpylori110_01239;hpylori113_00205;hpylori116_01214;hpylori117_01304;hpylori118_01268;hpylori119_01295;hpylori120_01233;hpylori121_00039;hpylori124_00230;hpylori125_01303;hpylori126_01268;hpylori128_00056;hpylori133_01287;hpylori134_01278;hpylori139_01278;hpylori140_0…
HPF72_0571	hpylori01_00528	hpylori02_00774;hpylori03_01576;hpylori04_00776;hpylori05_00645;hpylori07_00749;hpylori08_00743;hpylori09_00458;hpylori10_01221;hpylori100_00810;hpylori101_00815;hpylori102_00632;hpylori103_00812;hpylori104_00689;hpylori105_00728;hpylori106_00781;hpylori107_00532;hpylori108_00821;hpylori109_00734;hpylori11_00560;hpylori110_00531;hpylori111_00541;hpylori112_00780;hpylori113_00573;hpylori114_00980;…
HPHPH16_0086	hpylori10_01377	hpylori136_00619
unknown796	hpylori81_01013
OUQ_0207	hpylori06_00977	hpylori74_01010;hpylori71_00961;hpylori93_00869;hpylori79_01258;hpylori13_00453;hpylori37_01022;hpylori38_01023;hpylori40_01016;hpylori41_01023;hpylori42_01019;hpylori43_01019;hpylori47_01021;hpylori49_01018;hpylori50_01019;hpylori51_01025;hpylori52_01020;hpylori55_01016;hpylori90_01090;hpylori09_00042;hpylori87_00066;hpylori91_00947;hpylori164_00956;hpylori167_00957;hpylori168_00951;hpylori164_0…
waaA	hpylori01_00919	hpylori77_00925;hpylori153_00418;hpylori133_00955;hpylori134_00950;hpylori139_00947;hpylori146_00923;hpylori110_00911;hpylori165_00897;hpylori63_00915;hpylori157_00965;hpylori118_00951;hpylori126_00954;hpylori68_00968;hpylori99_00978;hpylori144_00936;hpylori97_00502;hpylori117_00999;hpylori120_00913;hpylori175_00952;hpylori166_00913;hpylori73_00709;hpylori84_01154;hpylori171_00491;hpylori100_0095…
BGL67_01315	hpylori65_01288	hpylori66_01294;hpylori69_01291;hpylori70_01290
yigZ	hpylori01_01455	hpylori117_01453;hpylori118_01429;hpylori119_01447;hpylori121_01388;hpylori126_01430;hpylori133_01451;hpylori143_01384;hpylori63_01421;hpylori68_01467;hpylori110_01406;hpylori166_01298;hpylori128_01461;hpylori158_01393;hpylori161_00075;hpylori162_00075;hpylori146_01435;hpylori165_01373;hpylori99_01450;hpylori02_00046;hpylori03_00852;hpylori04_00047;hpylori120_01414;hpylori125_01445;hpylori139_014…
msbA	hpylori02_01407	hpylori84_00576;hpylori146_00360;hpylori166_00380;hpylori180_01039;hpylori63_00361;hpylori89_01118;hpylori121_00897;hpylori05_01098;hpylori07_01115;hpylori08_01107;hpylori10_00986;hpylori101_00404;hpylori102_00460;hpylori103_00402;hpylori104_00515;hpylori109_00553;hpylori11_00887;hpylori111_00368;hpylori112_00364;hpylori113_01095;hpylori114_00355;hpylori115_00356;hpylori116_00316;hpylori12_01105;…
unknown826	hpylori90_01413
HPPN120_07735	hpylori110_01493
hp908_0596	hpylori01_00552	hpylori107_00556;hpylori110_00555;hpylori99_00617;hpylori118_00586;hpylori126_00749;hpylori146_00554;hpylori165_00742;hpylori63_00548;hpylori68_00804;hpylori133_00585;hpylori134_00588;hpylori139_00586;hpylori166_00548;hpylori117_00822;hpylori119_00624;hpylori121_00696;hpylori125_00632;hpylori128_00874;hpylori140_01335;hpylori141_01335;hpylori142_01332;hpylori143_00769;hpylori144_00768;hpylori147_…
omp442	hpylori01_00100	hpylori106_01277;hpylori107_00104;hpylori110_00101;hpylori118_00101;hpylori126_00098;hpylori128_00190;hpylori146_00103;hpylori161_00343;hpylori162_00343;hpylori165_00092;hpylori63_00101;hpylori68_00101;hpylori97_01397;hpylori99_00098;hpylori116_00093;hpylori117_00156;hpylori160_00124;hpylori163_01322;hpylori173_01297;hpylori78_00102;hpylori108_01327;hpylori121_01151;hpylori125_00139;hpylori140_00…
dmpI	hpylori01_00880	hpylori02_01136;hpylori03_00307;hpylori04_01138;hpylori05_00521;hpylori06_00918;hpylori07_00556;hpylori08_00553;hpylori09_00103;hpylori10_01593;hpylori100_00919;hpylori101_00930;hpylori102_01000;hpylori103_00926;hpylori104_01050;hpylori105_01088;hpylori107_00894;hpylori109_01095;hpylori11_00710;hpylori110_00874;hpylori112_00868;hpylori114_00642;hpylori115_00642;hpylori120_00877;hpylori122_01075;h…
unknown368	hpylori121_00925	hpylori142_00223;hpylori140_00223;hpylori141_00223
pssA	hpylori01_00370	hpylori03_00565;hpylori04_01401;hpylori05_01086;hpylori06_00393;hpylori07_01104;hpylori08_01096;hpylori09_00619;hpylori10_00997;hpylori100_00413;hpylori101_00415;hpylori102_00471;hpylori103_00414;hpylori104_00524;hpylori105_00532;hpylori106_00953;hpylori107_00369;hpylori108_01047;hpylori109_00564;hpylori11_00876;hpylori110_00369;hpylori111_00380;hpylori112_00372;hpylori113_01085;hpylori114_00366;…
trpS	hpylori01_01251	hpylori10_00236;hpylori106_00114;hpylori107_01193;hpylori108_00120;hpylori110_01193;hpylori117_01260;hpylori118_01223;hpylori120_01188;hpylori121_00084;hpylori126_01224;hpylori133_01236;hpylori134_01228;hpylori139_01228;hpylori150_01348;hpylori156_00231;hpylori160_01223;hpylori165_01166;hpylori171_00233;hpylori175_01345;hpylori99_01245;hpylori127_01223;hpylori178_01384;hpylori161_01421;hpylori162…
rpsQ	hpylori01_01305	hpylori02_00491;hpylori03_01296;hpylori04_00492;hpylori05_00159;hpylori06_01307;hpylori07_00159;hpylori08_00158;hpylori09_01267;hpylori10_00292;hpylori100_01319;hpylori101_01337;hpylori102_00228;hpylori103_01329;hpylori104_01456;hpylori105_01447;hpylori106_00062;hpylori107_01245;hpylori108_00065;hpylori109_01454;hpylori11_01184;hpylori110_01247;hpylori111_01264;hpylori112_01271;hpylori113_00197;h…
sppA	hpylori01_01407	hpylori107_01345;hpylori165_01323;hpylori74_01512;hpylori16_00099;hpylori176_00105;hpylori177_00099;hpylori18_00099;hpylori19_00099;hpylori20_00099;hpylori21_00099;hpylori22_00099;hpylori23_00099;hpylori24_00099;hpylori25_00099;hpylori26_00099;hpylori27_00099;hpylori28_00099;hpylori29_00099;hpylori30_00099;hpylori31_00099;hpylori32_00099;hpylori33_00099;hpylori34_00099;hpylori79_01398;hpylori85_0…
proS	hpylori01_00233	hpylori120_00236;hpylori118_00267;hpylori146_00236;hpylori150_00376;hpylori153_00258;hpylori157_00259;hpylori161_00470;hpylori162_00470;hpylori165_00224;hpylori175_00435;hpylori63_00235;hpylori68_00296;hpylori99_00295;hpylori110_00235;hpylori163_01184;hpylori147_00262;hpylori166_00258;hpylori144_00256;hpylori121_01020;hpylori107_00235;hpylori112_00235;hpylori136_00230;hpylori155_00234;hpylori02_0…
unknown87	hpylori05_00013	hpylori67_00016
unknown375	hpylori121_01592
oorA	hpylori01_00555	hpylori02_00802;hpylori03_01603;hpylori04_00803;hpylori05_00672;hpylori07_00722;hpylori08_00716;hpylori100_00783;hpylori101_00788;hpylori103_00785;hpylori105_00755;hpylori106_00754;hpylori107_00559;hpylori108_00793;hpylori110_00558;hpylori111_00568;hpylori114_00953;hpylori115_00800;hpylori116_00734;hpylori117_00819;hpylori118_00589;hpylori119_00627;hpylori12_00910;hpylori120_00554;hpylori121_0069…
HPF210_0667	hpylori154_00691
N409_04480	hpylori17_01173
plsY	hpylori01_01477	hpylori106_01540;hpylori108_01559;hpylori110_01431;hpylori120_01440;hpylori125_01469;hpylori126_01455;hpylori158_01419;hpylori165_01398;hpylori63_01444;hpylori71_01400;hpylori90_00931;hpylori99_01473;hpylori02_00020;hpylori03_00826;hpylori04_00021;hpylori05_00021;hpylori06_01525;hpylori07_00020;hpylori08_00020;hpylori09_01093;hpylori10_00475;hpylori100_01453;hpylori101_01470;hpylori102_00018;hpyl…
unknown479	hpylori146_00337
unknown765	hpylori77_01352
fliF	hpylori01_00343	hpylori06_00365;hpylori09_00648;hpylori10_00969;hpylori107_00344;hpylori110_00343;hpylori117_00403;hpylori118_00378;hpylori119_00368;hpylori120_00337;hpylori121_00914;hpylori125_00412;hpylori126_00345;hpylori128_00431;hpylori133_00353;hpylori134_00355;hpylori135_01123;hpylori139_00355;hpylori140_00212;hpylori141_00212;hpylori142_00212;hpylori143_00366;hpylori144_00365;hpylori146_00344;hpylori147_…
unknown12	hpylori01_00442	hpylori110_00441;hpylori118_00474;hpylori146_00437;hpylori161_00678;hpylori162_00678;hpylori68_00501;hpylori99_00504;hpylori134_00452;hpylori139_00453;hpylori166_00462;hpylori175_00670;hpylori63_00439;hpylori133_00452;hpylori94_01002;hpylori96_01003;hpylori98_01006;hpylori129_00439;hpylori130_00439;hpylori171_00964;hpylori02_01324;hpylori03_00495;hpylori04_01329;hpylori104_00595;hpylori12_01024;h…
unknown466	hpylori140_00651	hpylori141_00651;hpylori142_00649
jhp_0678	hpylori01_00699	hpylori118_00735;hpylori119_00770;hpylori125_00781;hpylori126_00596;hpylori133_00741;hpylori146_00702;hpylori163_00713;hpylori165_00597;hpylori166_00696;hpylori63_00694;hpylori68_00655;hpylori99_00761;hpylori106_00605;hpylori108_00637;hpylori117_00666;hpylori144_00617;hpylori147_00762;hpylori154_00678;hpylori158_00619;hpylori178_00721;hpylori97_00893;hpylori120_00695;hpylori121_00553;hpylori128_0…
HPLT_08319	hpylori111_01578
jhp_0052	hpylori105_00216	hpylori111_00057;hpylori112_00056;hpylori136_00054;hpylori147_00072;hpylori156_01388;hpylori85_00211;hpylori85_00212;hpylori88_00214;hpylori88_00215
OUE_1569	hpylori10_00392
OA23_07190	hpylori59_01460
unknown118	hpylori05_01651
Hac_1391	hpylori01_00577	hpylori118_00611;hpylori126_00724;hpylori68_00779;hpylori63_00573;hpylori165_00717;hpylori99_00643;hpylori107_00589
OUS_0621	hpylori171_01063	hpylori02_01427;hpylori03_00596;hpylori04_01434;hpylori102_01170;hpylori132_01143;hpylori83_01172;hpylori108_01082;hpylori128_00430;hpylori36_00350;hpylori39_00352;hpylori44_00354;hpylori45_00353;hpylori46_00353;hpylori48_00353;hpylori53_00352;hpylori54_00352;hpylori56_00352;hpylori57_00352;hpylori58_00351;hpylori60_00361;hpylori61_00351;hpylori62_00354;hpylori84_00557;hpylori92_01195;hpylori105_…
unknown700	hpylori35_01438
MWE_0688	hpylori114_00309	hpylori10_00118;hpylori114_00492;hpylori114_01340;hpylori115_00310;hpylori115_00491;hpylori115_01339;hpylori116_01350;hpylori129_00225;hpylori129_01437;hpylori129_01443;hpylori129_01452;hpylori130_00225;hpylori130_01439;hpylori130_01445;hpylori130_01454;hpylori131_00124;hpylori131_00970;hpylori131_01154;hpylori90_00821;hpylori67_01553;hpylori72_00095;hpylori72_00209;hpylori72_00227;hpylori72_0037…
unknown119	hpylori05_01652	hpylori11_00397;hpylori15_00475;hpylori97_00845;hpylori59_01304;hpylori10_00519;hpylori06_00216;hpylori106_01354;hpylori07_00578;hpylori08_00575
unknown431	hpylori134_01368	hpylori171_00119
Hac_0166	hpylori175_00210
cbpA	hpylori01_00417	hpylori110_00418;hpylori128_00507;hpylori140_00138;hpylori141_00138;hpylori142_00138;hpylori64_00895;hpylori117_00477;hpylori119_00445;hpylori120_00410;hpylori126_00419;hpylori133_00429;hpylori134_00429;hpylori139_00430;hpylori143_00440;hpylori144_00438;hpylori147_00467;hpylori150_00563;hpylori154_00486;hpylori156_01010;hpylori157_00444;hpylori160_00445;hpylori161_00655;hpylori162_00655;hpylori16…
unknown342	hpylori119_01354	hpylori154_01374;hpylori121_01301;hpylori144_01328;hpylori173_00135;hpylori171_00132;hpylori128_01372;hpylori158_01306;hpylori143_01294
lutB	hpylori01_00132	hpylori02_00338;hpylori03_01143;hpylori04_00339;hpylori05_01377;hpylori06_00139;hpylori07_01384;hpylori08_01378;hpylori09_00855;hpylori10_00746;hpylori100_00182;hpylori101_00182;hpylori102_01391;hpylori103_00177;hpylori104_00291;hpylori105_00299;hpylori106_01245;hpylori107_00137;hpylori108_01294;hpylori109_00326;hpylori11_00021;hpylori110_00136;hpylori111_00140;hpylori112_00139;hpylori113_01342;h…
infC	hpylori01_00120	hpylori02_00326;hpylori03_01131;hpylori04_00327;hpylori07_01396;hpylori08_01390;hpylori09_00867;hpylori102_01403;hpylori104_00279;hpylori105_00286;hpylori106_01257;hpylori107_00125;hpylori109_00314;hpylori110_00124;hpylori116_00112;hpylori117_00176;hpylori118_00121;hpylori119_00143;hpylori12_01351;hpylori121_01171;hpylori125_00120;hpylori128_01245;hpylori132_01376;hpylori133_00138;hpylori134_0013…
pabA	hpylori02_01480	hpylori03_00648;hpylori04_01487;hpylori10_00915;hpylori07_01181;hpylori08_01173;hpylori169_01066;hpylori170_01067;hpylori92_01250;hpylori136_00285;hpylori11_00954;hpylori88_01182;hpylori81_00301;hpylori77_00297;hpylori67_01191;hpylori64_01022;hpylori163_01128;hpylori86_00293;hpylori75_00445;hpylori135_01180;hpylori93_00021;hpylori06_00316;hpylori05_01177;hpylori164_00297;hpylori167_00295;hpylori1…
flaG	hpylori01_00322	hpylori126_00323;hpylori63_00323;hpylori95_00371;hpylori134_00339;hpylori68_00385;hpylori71_00331;hpylori78_00473;hpylori99_00385;hpylori180_01085;hpylori144_00345;hpylori110_00323;hpylori146_00324;hpylori106_01004;hpylori119_00350;hpylori133_00337;hpylori143_00344;hpylori150_00465;hpylori158_00999;hpylori171_01083;hpylori173_01070;hpylori97_01174;hpylori125_00390;hpylori128_00409;hpylori163_0109…
hemC	hpylori01_00232	hpylori103_00274;hpylori110_00234;hpylori117_00289;hpylori118_00266;hpylori120_00235;hpylori121_01021;hpylori125_00266;hpylori126_00233;hpylori128_00320;hpylori144_00255;hpylori146_00235;hpylori147_00261;hpylori157_00258;hpylori161_00469;hpylori162_00469;hpylori163_01185;hpylori165_00223;hpylori175_00434;hpylori158_01090;hpylori106_01096;hpylori171_01172;hpylori63_00234;hpylori68_00295;hpylori99_…
unknown634	hpylori174_00455
ppa	hpylori02_00831	hpylori03_00004;hpylori04_00833;hpylori07_00689;hpylori08_00684;hpylori09_00401;hpylori10_01285;hpylori100_00755;hpylori101_00759;hpylori102_00695;hpylori104_00748;hpylori105_00786;hpylori109_00793;hpylori11_00501;hpylori111_00596;hpylori112_00721;hpylori113_00632;hpylori114_00921;hpylori115_00832;hpylori12_00876;hpylori122_00776;hpylori123_00774;hpylori124_00669;hpylori129_00555;hpylori13_00072;…
HPY1089_06125	hpylori109_01556	hpylori129_01329;hpylori130_01331;hpylori114_01369;hpylori115_01368;hpylori131_00095
unknown500	hpylori150_00995
unknown243	hpylori108_00560
Hac	prophage	II	orf20:	hpylori05_01645	hpylori06_00209;hpylori11_00404;hpylori99_00201;hpylori140_01466;hpylori141_01466;hpylori142_01462;hpylori17_01162;hpylori106_01347;hpylori15_00482;hpylori07_00586;hpylori08_00583;hpylori10_00530;hpylori10_00516;hpylori59_01311;hpylori10_00517;hpylori59_01306;hpylori15_00477
unknown70	hpylori02_00915	hpylori03_00087;hpylori04_00918;hpylori10_01371;hpylori113_00707;hpylori64_00588;hpylori77_00673;hpylori112_00638;hpylori111_00676;hpylori129_00634;hpylori130_00634;hpylori15_01184;hpylori11_00427;hpylori09_00321;hpylori13_00161;hpylori164_00678;hpylori167_00683;hpylori168_00677;hpylori37_00731;hpylori38_00733;hpylori40_00725;hpylori41_00729;hpylori42_00727;hpylori43_00727;hpylori47_00725;hpylori…
HPOKI112_07695	hpylori100_01461	hpylori101_01478;hpylori103_01471;hpylori95_01477;hpylori171_00012;hpylori173_00011;hpylori112_01470;hpylori110_01439;hpylori126_01464;hpylori77_01465;hpylori88_00014;hpylori90_00939;hpylori119_01480;hpylori12_00012;hpylori147_01469;hpylori67_00017;hpylori82_01478;hpylori134_01481;hpylori82_01479;hpylori166_01262;hpylori133_01486;hpylori144_01451;hpylori139_01480;hpylori133_01487;hpylori158_01429…
jhp_0766	hpylori01_00786	hpylori05_00945;hpylori07_00963;hpylori08_00954;hpylori102_00903;hpylori103_00553;hpylori106_00510;hpylori108_00535;hpylori109_01002;hpylori11_00617;hpylori110_00786;hpylori114_00514;hpylori115_00513;hpylori117_00575;hpylori118_00819;hpylori119_00864;hpylori120_00785;hpylori121_00463;hpylori122_00978;hpylori123_00977;hpylori124_00868;hpylori126_00510;hpylori127_00828;hpylori128_00604;hpylori129_0…
accD	hpylori01_00912	hpylori02_01167;hpylori03_00338;hpylori04_01169;hpylori05_00488;hpylori06_00946;hpylori07_00527;hpylori08_00523;hpylori09_00072;hpylori10_01622;hpylori100_00948;hpylori101_00959;hpylori102_01032;hpylori103_00955;hpylori104_01082;hpylori105_01118;hpylori106_00390;hpylori107_00926;hpylori108_00415;hpylori109_01122;hpylori11_00278;hpylori110_00904;hpylori111_00932;hpylori112_00895;hpylori113_00544;h…
jhp_0802	hpylori159_00819	hpylori179_00863;hpylori80_00809
folK	hpylori01_00405	hpylori108_01010;hpylori110_00406;hpylori117_00465;hpylori119_00433;hpylori121_00851;hpylori125_00476;hpylori128_00495;hpylori133_00417;hpylori134_00417;hpylori139_00418;hpylori146_00402;hpylori147_00455;hpylori150_00550;hpylori154_00474;hpylori157_00432;hpylori166_00427;hpylori171_01000;hpylori178_00471;hpylori63_00404;hpylori97_01092;hpylori05_01051;hpylori103_00449;hpylori106_00917;hpylori140_…
omp26	hpylori175_00451
SZ55_0862	hpylori117_01144	hpylori144_01108;hpylori180_00251;hpylori140_01016;hpylori141_01017;hpylori142_01014;hpylori180_00250;hpylori78_01228
hugZ	hpylori01_00312	hpylori110_00313;hpylori117_00372;hpylori118_00347;hpylori126_00313;hpylori140_00243;hpylori141_00243;hpylori142_00242;hpylori143_00334;hpylori144_00335;hpylori146_00314;hpylori153_01016;hpylori154_00380;hpylori157_00339;hpylori158_01009;hpylori160_00338;hpylori161_00548;hpylori162_00548;hpylori163_01107;hpylori165_00302;hpylori173_01080;hpylori180_01095;hpylori63_00313;hpylori68_00375;hpylori71_…
HPHPA14_0609	hpylori02_00942	hpylori03_00114;hpylori04_00945;hpylori07_00859;hpylori08_00852;hpylori169_00697;hpylori170_00562;hpylori77_00698;hpylori124_00776;hpylori15_01158;hpylori109_00901;hpylori13_00187;hpylori36_00741;hpylori37_00757;hpylori38_00759;hpylori39_00741;hpylori40_00751;hpylori41_00755;hpylori42_00753;hpylori43_00753;hpylori44_00744;hpylori45_00745;hpylori46_00745;hpylori47_00751;hpylori48_00745;hpylori49_0…
unknown786	hpylori80_00955
hypD	hpylori01_00857	hpylori110_00853;hpylori146_00864;hpylori165_00839;hpylori175_00503;hpylori63_00851;hpylori118_00888;hpylori126_00892;hpylori68_00912;hpylori99_00917;hpylori120_00854;hpylori172_00833;hpylori173_00553;hpylori108_00469;hpylori121_00396;hpylori153_00474;hpylori133_00896;hpylori134_00892;hpylori139_00890;hpylori160_00898;hpylori166_00854;hpylori147_00924;hpylori144_00878;hpylori97_00570;hpylori124_0…
unknown657	hpylori175_00748
aroA	hpylori01_01034	hpylori110_00986;hpylori118_01016;hpylori120_00978;hpylori63_00975;hpylori68_01019;hpylori126_01018;hpylori146_01001;hpylori165_00961;hpylori99_01039;hpylori157_01028;hpylori156_00437;hpylori107_00988;hpylori117_01056;hpylori153_00363;hpylori175_01135;hpylori100_01053;hpylori101_01068;hpylori103_01063;hpylori95_01072;hpylori128_01106;hpylori133_01029;hpylori143_00988;hpylori161_01218;hpylori162_0…
OUI_0816	hpylori172_01521	hpylori172_01523
OUK_0802	hpylori02_00753	hpylori03_01555;hpylori04_00755;hpylori109_00715;hpylori16_00695;hpylori176_00700;hpylori177_00730;hpylori18_00697;hpylori19_01234;hpylori20_00712;hpylori21_00693;hpylori22_00693;hpylori23_00693;hpylori24_00693;hpylori25_00693;hpylori26_00693;hpylori27_00693;hpylori28_00693;hpylori29_00693;hpylori30_00693;hpylori31_00693;hpylori32_00695;hpylori33_00693;hpylori34_00694;hpylori82_00830;hpylori05_00…
dnaG	hpylori01_00015	hpylori110_00015;hpylori118_00015;hpylori140_00568;hpylori141_00568;hpylori142_00567;hpylori146_00015;hpylori158_00015;hpylori97_01501;hpylori99_00014;hpylori171_01402;hpylori108_01438;hpylori120_00015;hpylori121_01531;hpylori125_00015;hpylori128_00015;hpylori144_00015;hpylori154_00044;hpylori157_00015;hpylori166_01183;hpylori173_01392;hpylori63_00014;hpylori126_00016;hpylori153_00015;hpylori163_…
jhp_0190	hpylori02_00436	hpylori03_01241;hpylori04_00437;hpylori07_01318;hpylori08_01312;hpylori102_01308;hpylori104_00357;hpylori107_00200;hpylori109_00388;hpylori11_00085;hpylori112_00202;hpylori118_00198;hpylori120_00200;hpylori126_00196;hpylori135_01268;hpylori146_00201;hpylori16_01289;hpylori165_00189;hpylori166_00224;hpylori17_01136;hpylori176_01293;hpylori177_01333;hpylori18_01292;hpylori19_00642;hpylori20_01306;h…
unknown707	hpylori44_01457
jhp_0798	hpylori01_00825	hpylori107_00838;hpylori110_00821;hpylori116_00461;hpylori117_00539;hpylori118_00856;hpylori146_00833;hpylori160_00504;hpylori161_00718;hpylori162_00718;hpylori68_00535;hpylori99_00887;hpylori126_00475;hpylori154_00552;hpylori165_00467;hpylori63_00820;hpylori102_00942;hpylori132_00917;hpylori135_00879;hpylori83_00941;hpylori125_00905;hpylori133_00864;hpylori134_00860;hpylori139_00859;hpylori140_0…
HP_0118	hpylori116_01586	hpylori100_00995;hpylori05_01484;hpylori101_01008;hpylori103_01001;hpylori12_01256;hpylori12_01482;hpylori13_00146;hpylori13_00252;hpylori13_00256;hpylori13_00470;hpylori13_01403;hpylori136_01312;hpylori138_00207;hpylori155_00552;hpylori155_00676;hpylori155_00806;hpylori155_01293;hpylori155_01476;hpylori37_00356;hpylori37_00569;hpylori37_00716;hpylori37_00822;hpylori37_00826;hpylori37_01039;hpylo…
unknown427	hpylori133_01401	hpylori134_01396;hpylori139_01393
unknown106	hpylori05_01305	hpylori104_00356;hpylori11_00084;hpylori122_00413;hpylori13_01251;hpylori37_00203;hpylori38_00203;hpylori40_00202;hpylori41_00203;hpylori42_00203;hpylori43_00203;hpylori47_00203;hpylori49_00203;hpylori50_00204;hpylori51_00204;hpylori52_00203;hpylori55_00203;hpylori77_00206;hpylori65_00370;hpylori66_00372;hpylori69_00371;hpylori70_00371;hpylori105_00365;hpylori100_00245;hpylori103_00240;hpylori94_…
yhcG	hpylori01_01217	hpylori02_00583;hpylori03_01387;hpylori04_00585;hpylori07_00247;hpylori08_00246;hpylori100_01231;hpylori101_01249;hpylori102_00321;hpylori103_01242;hpylori106_00151;hpylori107_01159;hpylori108_00153;hpylori110_01160;hpylori111_01177;hpylori112_01183;hpylori114_01175;hpylori115_01174;hpylori117_01227;hpylori118_01189;hpylori119_01218;hpylori120_01155;hpylori121_00116;hpylori125_01226;hpylori126_01…
napA	hpylori01_01175	hpylori02_00626;hpylori03_01430;hpylori04_00628;hpylori05_00293;hpylori06_01179;hpylori07_00290;hpylori08_00289;hpylori09_01394;hpylori10_00162;hpylori100_01190;hpylori101_01207;hpylori102_00360;hpylori103_01200;hpylori105_01316;hpylori106_00192;hpylori107_01118;hpylori108_00193;hpylori109_01321;hpylori11_01054;hpylori110_01119;hpylori111_01136;hpylori112_01139;hpylori113_00335;hpylori114_01135;h…
bamD	hpylori01_01374	hpylori02_01582;hpylori03_00748;hpylori04_01588;hpylori05_01502;hpylori07_01496;hpylori08_01490;hpylori100_00068;hpylori101_00068;hpylori102_00153;hpylori103_00065;hpylori105_01509;hpylori107_01312;hpylori109_01520;hpylori110_01318;hpylori111_01332;hpylori112_01350;hpylori113_00129;hpylori114_01329;hpylori115_01328;hpylori116_01291;hpylori117_00030;hpylori118_01346;hpylori119_00030;hpylori12_0013…
rfi1	hpylori14_00068	hpylori77_01407;hpylori93_00214
unknown313	hpylori116_01433	hpylori120_01370;hpylori12_00094;hpylori35_01443;hpylori133_01404;hpylori134_01399;hpylori139_01396
fecE	hpylori10_01556	hpylori01_00848;hpylori02_01095;hpylori03_00266;hpylori04_01097;hpylori05_00557;hpylori06_00878;hpylori07_00824;hpylori08_00818;hpylori09_00140;hpylori100_00884;hpylori101_00891;hpylori102_00963;hpylori103_00888;hpylori104_01013;hpylori105_01053;hpylori106_00454;hpylori107_00859;hpylori108_00479;hpylori109_01060;hpylori11_00674;hpylori110_00844;hpylori111_00866;hpylori112_00830;hpylori113_00885;h…
csd	hpylori01_01030	hpylori106_00332;hpylori110_00982;hpylori116_00962;hpylori117_01052;hpylori119_01042;hpylori120_00974;hpylori121_00286;hpylori125_01048;hpylori128_01102;hpylori134_01020;hpylori139_01017;hpylori143_00984;hpylori144_01014;hpylori146_00997;hpylori147_01036;hpylori154_01059;hpylori156_00441;hpylori157_01024;hpylori158_00351;hpylori160_01011;hpylori161_01214;hpylori162_01214;hpylori163_00438;hpylori1…
obgE	hpylori01_00299	hpylori110_00300;hpylori118_00334;hpylori120_00299;hpylori126_00299;hpylori139_00316;hpylori146_00301;hpylori165_00289;hpylori175_01084;hpylori63_00302;hpylori68_00361;hpylori99_00362;hpylori153_00324;hpylori97_01197;hpylori178_00362;hpylori105_00468;hpylori127_00336;hpylori135_01170;hpylori77_00307;hpylori173_01093;hpylori172_00273;hpylori10_00925;hpylori113_01162;hpylori144_00324;hpylori94_0114…
HPY499_03660	hpylori06_00725
unknown100	hpylori05_01113
trmU	hpylori01_00016	hpylori106_01419;hpylori108_01437;hpylori110_00016;hpylori116_00005;hpylori117_00016;hpylori118_00016;hpylori120_00016;hpylori121_01532;hpylori125_00016;hpylori126_00017;hpylori128_00016;hpylori133_01559;hpylori134_01555;hpylori140_00567;hpylori141_00567;hpylori142_00566;hpylori143_00016;hpylori144_00016;hpylori146_00016;hpylori147_00016;hpylori150_00112;hpylori153_00016;hpylori158_00016;hpylori1…
mlaE	hpylori01_01435	hpylori106_01585;hpylori174_01395;hpylori118_01409;hpylori119_01428;hpylori120_01395;hpylori126_01411;hpylori133_01431;hpylori14_00062;hpylori146_01455;hpylori165_01354;hpylori166_01317;hpylori59_01487;hpylori63_01401;hpylori68_01448;hpylori71_01443;hpylori77_01413;hpylori99_01431;hpylori02_00065;hpylori03_00871;hpylori04_00066;hpylori05_00067;hpylori07_00066;hpylori08_00066;hpylori104_00063;hpyl…
guaB	hpylori01_00788	hpylori02_01043;hpylori03_00214;hpylori04_01045;hpylori05_00947;hpylori06_00824;hpylori07_00965;hpylori08_00956;hpylori09_00194;hpylori10_01499;hpylori100_00550;hpylori101_00553;hpylori102_00905;hpylori103_00551;hpylori104_00955;hpylori105_00999;hpylori106_00508;hpylori107_00805;hpylori108_00533;hpylori109_01004;hpylori11_00619;hpylori110_00788;hpylori111_00808;hpylori112_00511;hpylori113_00831;h…
jhp_0787	hpylori01_00814	hpylori110_00810;hpylori107_00826;hpylori118_00845;hpylori126_00486;hpylori165_00478;hpylori63_00808;hpylori68_00546;hpylori99_00876;hpylori174_00481;hpylori146_00816;hpylori120_00807;hpylori172_00468;hpylori133_00853;hpylori134_00849;hpylori139_00848;hpylori166_00811;hpylori175_00565;hpylori140_00065;hpylori141_00065;hpylori142_00065;hpylori154_00563;hpylori159_00803;hpylori71_00833;hpylori173_0…
trpF	hpylori01_01277	hpylori107_01219;hpylori110_01219;hpylori118_01249;hpylori126_01250;hpylori139_01254;hpylori146_01232;hpylori63_01240;hpylori99_01273;hpylori119_01276;hpylori133_01263;hpylori134_01254;hpylori143_01218;hpylori153_01251;hpylori165_01194;hpylori68_01256;hpylori166_01483;hpylori108_00092;hpylori157_01258;hpylori171_00207;hpylori128_00075;hpylori125_01285;hpylori154_01299;hpylori117_01286;hpylori121_…
AA973_05110	hpylori174_01017
unknown136	hpylori06_01172	hpylori13_00538;hpylori37_01107;hpylori38_01108;hpylori40_01101;hpylori41_01108;hpylori42_01104;hpylori43_01104;hpylori47_01106;hpylori49_01103;hpylori50_01104;hpylori51_01110;hpylori52_01106;hpylori55_01101
jhp_1333	hpylori02_01622	hpylori03_00788;hpylori04_01628;hpylori156_00088;hpylori106_01613;hpylori119_01404;hpylori143_01339;hpylori153_01370;hpylori157_01380;hpylori180_01659;hpylori78_01490;hpylori117_01406;hpylori160_01374;hpylori173_00089;hpylori136_01370;hpylori114_01371;hpylori115_01370;hpylori131_00093;hpylori97_00090;hpylori65_01579;hpylori66_01584;hpylori69_01580;hpylori70_01581;hpylori59_01461;hpylori07_00091;h…
mjaIM	hpylori01_00946	hpylori63_00941;hpylori146_00951;hpylori110_00941;hpylori110_00942;hpylori129_00911;hpylori130_00913;hpylori59_00954;hpylori112_00931;hpylori133_00984;hpylori134_00979;hpylori139_00976;hpylori133_00983;hpylori134_00978;hpylori139_00975;hpylori166_00942;hpylori166_00943;hpylori67_00372;hpylori120_00941;hpylori72_00681;hpylori73_00679;hpylori76_00676;hpylori116_00936;hpylori111_00962;hpylori17_0095…
mrdA	hpylori01_01552	hpylori110_01532;hpylori118_01531;hpylori126_01531;hpylori165_01473;hpylori175_00148;hpylori63_01557;hpylori133_00024;hpylori134_00024;hpylori139_00024;hpylori158_01500;hpylori166_00024;hpylori99_01551;hpylori156_01484;hpylori07_01585;hpylori113_01514;hpylori163_01465;hpylori106_01459;hpylori108_01474;hpylori11_01480;hpylori116_01541;hpylori117_01573;hpylori125_01543;hpylori128_01563;hpylori143_0…
dam	hpylori01_00648	hpylori109_00857;hpylori111_00662;hpylori112_00653;hpylori118_00686;hpylori126_00650;hpylori133_00688;hpylori134_00685;hpylori138_00673;hpylori146_00652;hpylori160_00687;hpylori166_00644;hpylori17_00616;hpylori95_00695;hpylori99_00712;hpylori119_00719;hpylori144_00670;hpylori157_00720;hpylori64_00601;hpylori85_00799;hpylori09_00334;hpylori87_01320;hpylori91_00655;hpylori90_01438;hpylori159_00632;…
unknown321	hpylori117_00752	hpylori78_00844;hpylori180_00700;hpylori163_00797;hpylori160_00679
jhp_0948	hpylori02_00415	hpylori03_01220;hpylori04_00416;hpylori07_00475;hpylori08_00471;hpylori14_00608;hpylori16_00489;hpylori176_00493;hpylori177_00491;hpylori18_00491;hpylori19_01442;hpylori20_00506;hpylori21_00487;hpylori22_00487;hpylori23_00487;hpylori24_00487;hpylori25_00487;hpylori26_00487;hpylori27_00487;hpylori28_00487;hpylori29_00487;hpylori30_00487;hpylori31_00487;hpylori32_00488;hpylori33_00487;hpylori34_004…
HP_1579	hpylori01_01565	hpylori110_01545;hpylori126_01544;hpylori165_01486;hpylori68_01586;hpylori128_01576;hpylori178_01697;hpylori118_01544;hpylori99_01564;hpylori125_01556;hpylori161_00189;hpylori162_00189;hpylori166_00011;hpylori119_01565;hpylori144_01540;hpylori97_01526;hpylori108_01461;hpylori158_01513;hpylori160_01536;hpylori163_01452;hpylori78_00237;hpylori133_00011;hpylori134_00011;hpylori139_00011;hpylori107_0…
taqIM	hpylori02_01122	hpylori03_00293;hpylori04_01124;hpylori07_00568;hpylori08_00565;hpylori84_01105;hpylori92_00642;hpylori135_00926;hpylori145_00217;hpylori151_00948;hpylori152_00948;hpylori65_01050;hpylori66_01054;hpylori67_00460;hpylori69_01051;hpylori70_01051;hpylori105_01076;hpylori102_00988;hpylori132_00963;hpylori83_00987;hpylori89_00575;hpylori74_00940;hpylori79_00457;hpylori82_00917;hpylori05_00533;hpylori1…
jhp_0273	hpylori01_00284	hpylori02_01485;hpylori03_00653;hpylori04_01492;hpylori05_01183;hpylori08_01178;hpylori10_00910;hpylori102_01221;hpylori109_00477;hpylori110_00283;hpylori116_00246;hpylori12_01182;hpylori132_01194;hpylori138_00295;hpylori143_00304;hpylori175_00541;hpylori64_01028;hpylori67_01196;hpylori71_00289;hpylori72_00629;hpylori73_00628;hpylori76_00626;hpylori78_00437;hpylori83_01223;hpylori92_01255;hpylori…
HP_0489	hpylori174_00989
serC	hpylori01_00694	hpylori107_00711;hpylori108_00642;hpylori110_00695;hpylori133_00736;hpylori134_00732;hpylori139_00730;hpylori157_00647;hpylori63_00689;hpylori68_00660;hpylori147_00757;hpylori178_00726;hpylori160_00637;hpylori106_00610;hpylori117_00671;hpylori153_00725;hpylori156_00820;hpylori161_00846;hpylori162_00846;hpylori150_00846;hpylori166_00690;hpylori180_00654;hpylori135_00753;hpylori165_00602;hpylori120…
rpsA	hpylori01_01036	hpylori107_00990;hpylori110_00988;hpylori118_01018;hpylori119_01048;hpylori120_00980;hpylori121_00280;hpylori126_01020;hpylori128_01108;hpylori140_01104;hpylori141_01105;hpylori142_01102;hpylori143_00990;hpylori144_01020;hpylori146_01003;hpylori147_01042;hpylori154_01065;hpylori160_01017;hpylori165_00963;hpylori63_00977;hpylori68_01021;hpylori97_00441;hpylori99_01041;hpylori156_00435;hpylori161_0…
glnP	hpylori01_01161	hpylori120_01100;hpylori126_01136;hpylori146_01118;hpylori165_01080;hpylori175_01187;hpylori63_01126;hpylori77_01100;hpylori99_01156;hpylori107_01104;hpylori108_00209;hpylori118_01134;hpylori127_01133;hpylori128_01224;hpylori133_01146;hpylori139_01140;hpylori140_00991;hpylori141_00992;hpylori142_00989;hpylori143_01104;hpylori144_01136;hpylori147_01155;hpylori158_00233;hpylori161_01333;hpylori162_…
HPB8_1480	hpylori01_00083	hpylori10_00691;hpylori106_01294;hpylori108_01344;hpylori110_00084;hpylori119_00106;hpylori120_00087;hpylori125_00104;hpylori134_00098;hpylori139_00099;hpylori140_00481;hpylori141_00481;hpylori142_00479;hpylori147_00106;hpylori153_00103;hpylori157_00108;hpylori158_01253;hpylori160_00106;hpylori161_00307;hpylori162_00307;hpylori163_01340;hpylori165_00075;hpylori171_01324;hpylori178_00117;hpylori63…
cheY	hpylori01_00373	hpylori101_00418;hpylori106_00950;hpylori108_01044;hpylori110_00372;hpylori117_00433;hpylori118_00407;hpylori119_00401;hpylori120_00367;hpylori121_00883;hpylori125_00443;hpylori126_00376;hpylori128_00463;hpylori140_00182;hpylori141_00182;hpylori142_00182;hpylori143_00396;hpylori144_00393;hpylori146_00371;hpylori147_00423;hpylori150_00518;hpylori153_00956;hpylori154_00442;hpylori157_00400;hpylori1…
lpp	hpylori02_00759	hpylori03_01561;hpylori04_00761;hpylori05_00629;hpylori132_00593;hpylori75_00716;hpylori75_00719;hpylori75_00722;hpylori75_00725;hpylori83_00618;hpylori89_00931;hpylori109_00718;hpylori11_00576;hpylori16_00699;hpylori176_00704;hpylori177_00734;hpylori18_00701;hpylori19_01230;hpylori20_00716;hpylori21_00697;hpylori22_00697;hpylori23_00697;hpylori24_00697;hpylori25_00697;hpylori26_00697;hpylori27_0…
AA977_00420	hpylori159_00081	hpylori80_00082;hpylori179_00090
BGL70_00950	hpylori15_00648	hpylori88_01379;hpylori169_00186;hpylori170_00184
tatA	hpylori01_00314	hpylori107_00316;hpylori108_01109;hpylori110_00315;hpylori120_00312;hpylori125_00382;hpylori133_00329;hpylori134_00331;hpylori139_00331;hpylori14_00468;hpylori147_00343;hpylori153_01014;hpylori156_01115;hpylori157_00341;hpylori160_00340;hpylori165_00304;hpylori166_00338;hpylori173_01078;hpylori178_00376;hpylori180_01093;hpylori68_00377;hpylori78_00465;hpylori95_00363;hpylori97_01182;hpylori99_003…
nusA	hpylori01_01482	hpylori02_00015;hpylori03_00821;hpylori04_00016;hpylori07_00015;hpylori08_00015;hpylori10_00480;hpylori104_00015;hpylori111_01447;hpylori14_00016;hpylori143_01414;hpylori147_01465;hpylori165_01403;hpylori72_01522;hpylori73_01518;hpylori76_01516;hpylori116_01355;hpylori127_01459;hpylori133_01483;hpylori134_01477;hpylori139_01476;hpylori145_00072;hpylori151_00017;hpylori152_00017;hpylori160_01450;h…
unknown770	hpylori78_00610
unknown603	hpylori172_00554
thiE	hpylori01_00808	hpylori146_00809;hpylori68_00552;hpylori99_00869;hpylori126_00494;hpylori165_00486;hpylori17_00457;hpylori138_00829;hpylori135_00862;hpylori82_00495;hpylori97_01006;hpylori72_01141;hpylori73_01137;hpylori76_01137;hpylori36_00854;hpylori39_00854;hpylori44_00857;hpylori45_00858;hpylori46_00858;hpylori48_00860;hpylori53_00851;hpylori54_00851;hpylori56_00855;hpylori57_00852;hpylori58_00852;hpylori60_…
unknown550	hpylori159_00955	hpylori80_00978;hpylori179_01002
unknown523	hpylori156_01527
unknown235	hpylori107_01383	hpylori174_01388;hpylori117_01440;hpylori117_01439;hpylori59_01496
HPSA_06275	hpylori80_01221
mqnE	hpylori01_00618	hpylori05_00738;hpylori09_00365;hpylori10_01323;hpylori100_00721;hpylori101_00724;hpylori103_00722;hpylori105_00820;hpylori108_00725;hpylori110_00658;hpylori113_00666;hpylori117_00709;hpylori120_00615;hpylori128_00738;hpylori140_01400;hpylori141_01400;hpylori142_01396;hpylori143_00666;hpylori148_00777;hpylori149_00774;hpylori153_00687;hpylori155_00692;hpylori156_00741;hpylori158_00700;hpylori163_…
unknown705	hpylori36_01118	hpylori39_01117;hpylori44_01120;hpylori45_01119;hpylori46_01119;hpylori48_01122;hpylori53_01111;hpylori54_01111;hpylori56_01115;hpylori57_01112;hpylori58_01112;hpylori60_01134;hpylori61_01116;hpylori62_01119
jhp_0087	hpylori01_00094	hpylori109_00286;hpylori156_01344;hpylori63_00095;hpylori92_01440;hpylori103_00138;hpylori110_00095;hpylori118_00095;hpylori120_00098;hpylori126_00092;hpylori146_00097;hpylori165_00086;hpylori68_00095;hpylori99_00092;hpylori05_01416;hpylori36_00096;hpylori39_00097;hpylori44_00097;hpylori45_00097;hpylori46_00097;hpylori48_00099;hpylori53_00097;hpylori54_00097;hpylori56_00097;hpylori57_00097;hpylor…
HPB8_736	hpylori02_00752	hpylori03_01554;hpylori04_00754;hpylori82_00831;hpylori16_00694;hpylori176_00699;hpylori177_00729;hpylori18_00696;hpylori19_01235;hpylori20_00711;hpylori21_00692;hpylori22_00692;hpylori23_00692;hpylori24_00692;hpylori25_00692;hpylori26_00692;hpylori27_00692;hpylori28_00692;hpylori29_00692;hpylori30_00692;hpylori31_00692;hpylori32_00694;hpylori33_00692;hpylori34_00693;hpylori75_00677;hpylori85_009…
HPV225_p0004	hpylori146_01540
yjgP	hpylori01_01468	hpylori102_00028;hpylori103_01453;hpylori104_00030;hpylori106_01550;hpylori107_01409;hpylori108_01569;hpylori110_01419;hpylori111_01431;hpylori113_00031;hpylori116_01373;hpylori117_01466;hpylori118_01442;hpylori120_01427;hpylori126_01443;hpylori128_01474;hpylori132_00027;hpylori146_01422;hpylori165_01386;hpylori17_01456;hpylori63_01434;hpylori65_00032;hpylori66_00033;hpylori68_01480;hpylori69_000…
rplF	hpylori01_01300	hpylori100_01314;hpylori101_01332;hpylori102_00233;hpylori103_01324;hpylori106_00067;hpylori107_01240;hpylori108_00070;hpylori110_01242;hpylori116_01217;hpylori118_01271;hpylori119_01298;hpylori120_01236;hpylori121_00036;hpylori125_01306;hpylori126_01271;hpylori127_01275;hpylori128_00053;hpylori132_00229;hpylori140_00852;hpylori141_00853;hpylori142_00850;hpylori143_01240;hpylori146_01253;hpylori1…
Hac_0572	hpylori113_00378	hpylori127_01105
unknown99	hpylori05_01112	hpylori07_01128;hpylori08_01120;hpylori122_00560;hpylori123_00560
atpC	hpylori01_01121	hpylori108_00247;hpylori116_01003;hpylori117_01133;hpylori118_01095;hpylori120_01059;hpylori125_01131;hpylori126_01098;hpylori133_01109;hpylori134_01104;hpylori139_01101;hpylori143_01066;hpylori146_01081;hpylori147_01118;hpylori153_01100;hpylori154_01144;hpylori156_00355;hpylori157_01108;hpylori158_00269;hpylori160_01095;hpylori161_01295;hpylori162_01295;hpylori165_01041;hpylori166_01067;hpylori1…
fabB	hpylori01_00524	hpylori02_00770;hpylori03_01572;hpylori04_00772;hpylori05_00641;hpylori06_00551;hpylori07_00753;hpylori08_00747;hpylori09_00462;hpylori10_01217;hpylori100_00814;hpylori101_00819;hpylori102_00628;hpylori103_00816;hpylori106_00785;hpylori107_00528;hpylori108_00825;hpylori11_00564;hpylori110_00527;hpylori111_00537;hpylori112_00784;hpylori116_00765;hpylori117_00850;hpylori118_00558;hpylori119_00596;h…
oppD	hpylori01_00245	hpylori103_00287;hpylori106_01083;hpylori108_01179;hpylori110_00247;hpylori116_00210;hpylori117_00302;hpylori118_00279;hpylori119_00274;hpylori120_00248;hpylori125_00279;hpylori126_00246;hpylori128_00333;hpylori133_00261;hpylori134_00261;hpylori139_00262;hpylori140_00308;hpylori141_00308;hpylori142_00306;hpylori143_00266;hpylori144_00268;hpylori146_00248;hpylori147_00274;hpylori150_00388;hpylori1…
eno	hpylori01_00149	hpylori02_00356;hpylori03_01161;hpylori04_00357;hpylori05_01359;hpylori07_01367;hpylori08_01361;hpylori10_00763;hpylori100_00199;hpylori101_00199;hpylori102_01374;hpylori103_00194;hpylori104_00309;hpylori105_00316;hpylori106_01226;hpylori107_00154;hpylori108_01276;hpylori109_00343;hpylori110_00153;hpylori111_00157;hpylori112_00156;hpylori113_01325;hpylori114_00148;hpylori115_00149;hpylori116_0014…
cat	hpylori36_01391	hpylori39_01389;hpylori60_01408;hpylori61_01388;hpylori62_01391
unknown676	hpylori179_01353
unknown454	hpylori138_00950	hpylori82_00970
OUS_1178	hpylori103_00617
unknown186	hpylori102_01321	hpylori132_01293;hpylori83_01322;hpylori113_01276;hpylori17_01149;hpylori11_00389
HMU07180	hpylori01_00085	hpylori110_00086;hpylori118_00086;hpylori126_00083;hpylori146_00087;hpylori165_00077;hpylori63_00086;hpylori68_00087;hpylori99_00083;hpylori135_01381;hpylori158_01251;hpylori127_00121;hpylori36_00087;hpylori39_00088;hpylori44_00088;hpylori45_00088;hpylori46_00088;hpylori48_00090;hpylori53_00088;hpylori54_00088;hpylori56_00088;hpylori57_00088;hpylori58_00088;hpylori60_00089;hpylori61_00087;hpylori…
unknown464	hpylori13_01550	hpylori37_00503;hpylori38_00503;hpylori40_00501;hpylori41_00502;hpylori42_00502;hpylori43_00502;hpylori47_00501;hpylori49_00503;hpylori50_00504;hpylori51_00506;hpylori52_00505;hpylori55_00502;hpylori82_00455
jhp_0441	hpylori01_00462	hpylori128_00967;hpylori110_00461;hpylori166_01051;hpylori107_00463;hpylori140_00092;hpylori141_00092;hpylori142_00092;hpylori111_01066;hpylori81_01120;hpylori14_01269;hpylori129_01016;hpylori130_01018;hpylori155_01048;hpylori14_00659;hpylori11_00151;hpylori155_00833;hpylori102_00428;hpylori132_00425;hpylori83_00420;hpylori11_00783;hpylori138_00470;hpylori102_00562;hpylori132_00559;hpylori83_0055…
unknown576	hpylori164_00237	hpylori167_00236;hpylori168_00238
omp1082	hpylori01_00202	hpylori126_00203;hpylori120_00208;hpylori165_00195;hpylori68_00219;hpylori99_00231;hpylori118_00203;hpylori63_00205;hpylori143_00223;hpylori125_00237;hpylori133_00219;hpylori134_00219;hpylori139_00219;hpylori166_00228;hpylori150_00345;hpylori157_00228;hpylori178_00263;hpylori160_00230;hpylori106_01126;hpylori121_01051;hpylori158_01119;hpylori161_00440;hpylori162_00440;hpylori180_01215;hpylori81_0…
unknown809	hpylori86_00454
unknown290	hpylori114_00363	hpylori115_00364;hpylori131_01099;hpylori155_00366;hpylori135_01098
unknown710	hpylori59_01291
mscS	hpylori01_00945	hpylori118_00979;hpylori120_00937;hpylori126_00981;hpylori146_00948;hpylori147_01006;hpylori165_00923;hpylori171_00470;hpylori63_00938;hpylori68_00992;hpylori99_01001;hpylori65_01124;hpylori66_01130;hpylori69_01127;hpylori70_01126;hpylori108_00383;hpylori125_01021;hpylori128_01074;hpylori133_00979;hpylori134_00974;hpylori139_00971;hpylori140_01138;hpylori141_01139;hpylori142_01136;hpylori143_0095…
queH	hpylori01_00099	hpylori146_00102;hpylori68_00100;hpylori108_01328;hpylori113_01376;hpylori116_00092;hpylori137_00286;hpylori150_00243;hpylori156_01339;hpylori35_00104;hpylori94_01347;hpylori118_00100;hpylori120_00103;hpylori121_01150;hpylori126_00097;hpylori165_00091;hpylori173_01298;hpylori175_00355;hpylori63_00100;hpylori99_00097;hpylori148_01258;hpylori149_01253;hpylori81_00112;hpylori107_00103;hpylori110_001…
unknown101	hpylori05_01159	hpylori10_00933;hpylori13_01361;hpylori37_00314;hpylori38_00314;hpylori40_00312;hpylori41_00312;hpylori42_00313;hpylori43_00313;hpylori47_00312;hpylori49_00313;hpylori50_00314;hpylori51_00315;hpylori52_00315;hpylori55_00313
ftsA	hpylori01_00940	hpylori107_00955;hpylori108_00388;hpylori110_00933;hpylori117_01019;hpylori118_00975;hpylori119_01011;hpylori120_00932;hpylori121_00312;hpylori125_01019;hpylori126_00977;hpylori128_01071;hpylori133_00976;hpylori134_00971;hpylori139_00968;hpylori143_00956;hpylori144_00952;hpylori146_00944;hpylori147_01004;hpylori150_01096;hpylori153_00399;hpylori154_01030;hpylori156_00471;hpylori163_00472;hpylori1…
NY40_0718	hpylori10_00710	hpylori82_00106;hpylori10_00711
orf5P	hpylori01_00961	hpylori110_00954;hpylori106_01134;hpylori119_00516;hpylori133_00470;hpylori134_00471;hpylori139_00471;hpylori17_00718;hpylori65_00115;hpylori66_00116;hpylori69_00116;hpylori70_00115;hpylori97_00552;hpylori07_01272;hpylori08_01265;hpylori128_00791;hpylori02_00085;hpylori03_00890;hpylori04_00085;hpylori06_01414;hpylori109_00109;hpylori11_01430;hpylori111_01468;hpylori12_01463;hpylori121_01234;hpylo…
bcp	hpylori01_00130	hpylori02_00336;hpylori03_01141;hpylori04_00337;hpylori05_01379;hpylori06_00137;hpylori07_01386;hpylori08_01380;hpylori09_00857;hpylori10_00744;hpylori100_00180;hpylori101_00180;hpylori102_01393;hpylori103_00175;hpylori105_00297;hpylori106_01247;hpylori107_00135;hpylori108_01296;hpylori109_00324;hpylori11_00019;hpylori110_00134;hpylori111_00138;hpylori112_00137;hpylori114_00128;hpylori115_00130;h…
unknown693	hpylori180_00380
unknown224	hpylori106_01366
unknown754	hpylori72_00388	hpylori73_00387;hpylori76_00386
ureF	hpylori01_00068	hpylori106_01314;hpylori126_00065;hpylori36_00069;hpylori39_00070;hpylori44_00070;hpylori45_00070;hpylori46_00070;hpylori48_00072;hpylori53_00070;hpylori54_00070;hpylori56_00070;hpylori57_00070;hpylori58_00070;hpylori60_00071;hpylori61_00069;hpylori62_00069;hpylori97_01433;hpylori138_00075;hpylori110_00069;hpylori144_00083;hpylori17_00063;hpylori63_00067;hpylori99_00066;hpylori124_01443;hpylori72…
unknown652	hpylori175_00127
acxC	hpylori01_00658	hpylori05_00775;hpylori07_00616;hpylori08_00613;hpylori10_01360;hpylori100_00680;hpylori101_00684;hpylori102_00770;hpylori103_00681;hpylori104_00824;hpylori105_00860;hpylori106_00691;hpylori107_00628;hpylori108_00684;hpylori109_00867;hpylori11_00431;hpylori110_00619;hpylori111_00672;hpylori112_00643;hpylori113_00703;hpylori114_00847;hpylori115_00906;hpylori116_00625;hpylori117_00756;hpylori118_00…
hsdR	hpylori01_00090	hpylori118_00091;hpylori63_00091;hpylori178_00169;hpylori165_00082;hpylori175_00328;hpylori99_00088;hpylori68_00092;hpylori140_00438;hpylori141_00438;hpylori142_00436;hpylori160_00113;hpylori171_01317;hpylori157_00115;hpylori128_00200;hpylori180_01346;hpylori133_00107;hpylori134_00105;hpylori139_00106;hpylori97_01407;hpylori78_00111;hpylori173_01306;hpylori158_01208;hpylori137_00278;hpylori65_002…
stp	hpylori01_00127	hpylori101_00177;hpylori106_01250;hpylori107_00132;hpylori108_01299;hpylori110_00131;hpylori117_00184;hpylori118_00128;hpylori119_00150;hpylori125_00159;hpylori126_00127;hpylori128_00210;hpylori133_00145;hpylori134_00143;hpylori139_00143;hpylori140_00428;hpylori141_00428;hpylori142_00426;hpylori146_00133;hpylori147_00152;hpylori154_00189;hpylori165_00120;hpylori171_01280;hpylori175_01281;hpylori6…
unknown490	hpylori148_01413	hpylori149_01408
HPB8_760	hpylori02_00775	hpylori03_01577;hpylori04_00777;hpylori12_00936;hpylori138_00544;hpylori145_00963;hpylori151_00733;hpylori152_00732;hpylori16_00716;hpylori176_00721;hpylori177_00755;hpylori18_00718;hpylori19_01213;hpylori20_00733;hpylori21_00714;hpylori22_00714;hpylori23_00714;hpylori24_00714;hpylori25_00714;hpylori26_00714;hpylori27_00714;hpylori28_00714;hpylori29_00714;hpylori30_00714;hpylori31_00714;hpylori32…
minE	hpylori01_00328	hpylori118_00363;hpylori120_00326;hpylori126_00329;hpylori146_00330;hpylori165_00318;hpylori175_00714;hpylori63_00329;hpylori68_00391;hpylori09_00659;hpylori100_00373;hpylori101_00375;hpylori103_00374;hpylori104_00487;hpylori106_00998;hpylori108_01095;hpylori110_00329;hpylori112_00333;hpylori113_01130;hpylori117_00388;hpylori119_00356;hpylori121_00928;hpylori124_01176;hpylori125_00396;hpylori128_…
pheS	hpylori01_01032	hpylori02_01231;hpylori03_00402;hpylori04_01234;hpylori05_00426;hpylori06_01042;hpylori07_00422;hpylori08_00421;hpylori09_01528;hpylori10_00014;hpylori100_01051;hpylori101_01066;hpylori102_01114;hpylori103_01061;hpylori104_01145;hpylori105_01177;hpylori106_00330;hpylori107_00986;hpylori108_00332;hpylori109_01185;hpylori110_00984;hpylori111_01001;hpylori112_01002;hpylori117_01054;hpylori118_01014;…
unknown390	hpylori126_00991
hp908_1110	hpylori153_01085	hpylori79_01531
jhp_0742	hpylori01_00765	hpylori107_00779;hpylori110_00764;hpylori126_00531;hpylori165_00530;hpylori175_00760;hpylori68_00592;hpylori133_00807;hpylori166_00765;hpylori63_00758;hpylori146_00769;hpylori153_00798;hpylori157_00574;hpylori134_00803;hpylori139_00803;hpylori118_00799;hpylori99_00823;hpylori120_00761;hpylori17_00494;hpylori144_00553;hpylori154_00610;hpylori140_00020;hpylori141_00020;hpylori142_00020;hpylori125_0…
ureB	hpylori01_00071	hpylori02_00275;hpylori03_01080;hpylori04_00276;hpylori05_01441;hpylori06_00077;hpylori07_01448;hpylori08_01442;hpylori09_00919;hpylori10_00677;hpylori100_00119;hpylori101_00118;hpylori102_01453;hpylori103_00115;hpylori104_00229;hpylori105_00232;hpylori107_00074;hpylori108_01358;hpylori109_00262;hpylori11_01579;hpylori110_00072;hpylori111_00078;hpylori112_00075;hpylori113_01407;hpylori114_00069;h…
lpsG	hpylori01_00846	hpylori110_00843;hpylori127_00885;hpylori01_00847;hpylori78_01015;hpylori147_00914;hpylori175_00511;hpylori159_00838;hpylori179_00879;hpylori80_00827
ribB	hpylori01_00763	hpylori02_01017;hpylori03_00189;hpylori04_01020;hpylori05_00922;hpylori07_00940;hpylori08_00931;hpylori101_00578;hpylori102_00878;hpylori104_00930;hpylori105_00973;hpylori106_00537;hpylori107_00777;hpylori108_00561;hpylori11_00594;hpylori110_00762;hpylori113_00806;hpylori116_00519;hpylori117_00600;hpylori118_00797;hpylori119_00837;hpylori120_00759;hpylori121_00487;hpylori124_00845;hpylori125_0084…
virB4	hpylori02_00397	hpylori03_01202;hpylori04_00398;hpylori100_01021;hpylori36_00447;hpylori39_00449;hpylori44_00451;hpylori45_00450;hpylori46_00450;hpylori48_00450;hpylori53_00449;hpylori54_00449;hpylori56_00450;hpylori57_00449;hpylori58_00449;hpylori60_00460;hpylori61_00448;hpylori62_00451;hpylori72_01324;hpylori73_01319;hpylori75_00707;hpylori76_01318;hpylori140_00472;hpylori141_00472;hpylori142_00470;hpylori125_…
NY40_0544	hpylori10_00535
rep	hpylori01_00869	hpylori103_00915;hpylori106_00432;hpylori107_00883;hpylori108_00457;hpylori110_00863;hpylori117_00950;hpylori118_00898;hpylori119_00943;hpylori120_00865;hpylori121_00381;hpylori125_00948;hpylori126_00903;hpylori128_01001;hpylori133_00908;hpylori134_00904;hpylori139_00901;hpylori140_01214;hpylori141_01215;hpylori142_01212;hpylori143_00891;hpylori144_00888;hpylori146_00875;hpylori147_00936;hpylori1…
hemE	hpylori01_00570	hpylori110_00574;hpylori175_00422;hpylori68_00786;hpylori77_00579;hpylori99_00636;hpylori112_00736;hpylori12_00893;hpylori124_00654;hpylori147_00627;hpylori15_01310;hpylori16_00759;hpylori161_00976;hpylori162_00976;hpylori171_00849;hpylori172_00718;hpylori176_00765;hpylori177_00802;hpylori18_00761;hpylori19_01170;hpylori20_00778;hpylori21_00757;hpylori22_00757;hpylori23_00757;hpylori24_00757;hpyl…
unknown590	hpylori167_00772	hpylori168_00765
virB3	hpylori01_01003	hpylori05_00811;hpylori105_00706;hpylori118_00207;hpylori125_00293;hpylori126_00870;hpylori127_00093;hpylori137_00190;hpylori178_00660;hpylori178_01734;hpylori63_01085;hpylori65_01138;hpylori66_01144;hpylori68_01388;hpylori69_01141;hpylori70_01140;hpylori84_00120;hpylori89_01167;hpylori99_00235;hpylori10_01108;hpylori104_01317;hpylori148_01518;hpylori149_01513;hpylori15_01243;hpylori179_01063;hpy…
AA977_04875	hpylori159_00979	hpylori179_01027;hpylori80_01004
unknown178	hpylori102_00582	hpylori132_00579;hpylori83_00579
tenA	hpylori01_01284	hpylori107_01226;hpylori108_00085;hpylori110_01227;hpylori118_01256;hpylori121_00051;hpylori125_01292;hpylori133_01275;hpylori134_01266;hpylori140_00867;hpylori141_00868;hpylori142_00865;hpylori146_01239;hpylori153_01258;hpylori154_01306;hpylori161_01454;hpylori162_01454;hpylori163_00195;hpylori166_01470;hpylori99_01280;hpylori120_01221;hpylori160_01257;hpylori178_01418;hpylori97_00206;hpylori157…
holB	hpylori01_01228	hpylori106_00140;hpylori107_01170;hpylori108_00142;hpylori110_01171;hpylori118_01200;hpylori120_01166;hpylori125_01237;hpylori126_01201;hpylori133_01212;hpylori140_00922;hpylori141_00923;hpylori142_00920;hpylori146_01184;hpylori154_01249;hpylori156_00252;hpylori163_00250;hpylori165_01144;hpylori68_01202;hpylori77_01166;hpylori78_01326;hpylori99_01222;hpylori128_00124;hpylori147_01219;hpylori100_0…
Hac	prophage	II	orf30:	hpylori05_01634	hpylori06_00197;hpylori07_00597;hpylori08_00594;hpylori07_00598;hpylori08_00595;hpylori10_00541;hpylori59_01327;hpylori111_01482;hpylori140_01452;hpylori141_01452;hpylori142_01448;hpylori140_01453;hpylori141_01453;hpylori142_01449;hpylori140_01454;hpylori141_01454;hpylori142_01450;hpylori59_01323;hpylori99_00190
unknown269	hpylori111_00337	hpylori116_00293
cheV	hpylori01_00022	hpylori02_00219;hpylori03_01024;hpylori04_00220;hpylori05_01547;hpylori06_00022;hpylori07_01540;hpylori08_01534;hpylori09_00972;hpylori10_00627;hpylori100_00022;hpylori101_00022;hpylori102_01504;hpylori103_00022;hpylori104_00175;hpylori105_00176;hpylori106_01412;hpylori107_00023;hpylori108_01430;hpylori109_00206;hpylori11_01525;hpylori110_00022;hpylori111_00022;hpylori112_00023;hpylori113_01467;h…
unknown338	hpylori119_00235
cagW	hpylori01_00498	hpylori106_00814;hpylori107_00501;hpylori110_00500;hpylori117_00880;hpylori118_00529;hpylori146_00493;hpylori63_00493;hpylori06_00521;hpylori10_01177;hpylori108_00853;hpylori127_00533;hpylori13_01596;hpylori14_00697;hpylori144_00825;hpylori150_00646;hpylori153_00531;hpylori156_00615;hpylori164_00508;hpylori168_00508;hpylori17_00813;hpylori172_00792;hpylori37_00549;hpylori38_00550;hpylori40_00547;…
AA973_07310	hpylori174_01454
alaS	hpylori01_01239	hpylori107_01180;hpylori118_01211;hpylori165_01153;hpylori63_01202;hpylori68_01213;hpylori99_01232;hpylori126_01211;hpylori65_01396;hpylori66_01400;hpylori69_01398;hpylori70_01398;hpylori160_01211;hpylori106_00129;hpylori140_00913;hpylori141_00914;hpylori142_00911;hpylori147_01230;hpylori153_01212;hpylori158_00159;hpylori171_00245;hpylori175_01333;hpylori146_01194;hpylori103_01262;hpylori117_0124…
AA973_00160	hpylori174_00033
hylB	hpylori01_00565	hpylori05_00681;hpylori07_00713;hpylori08_00707;hpylori10_01259;hpylori100_00774;hpylori109_00770;hpylori11_00524;hpylori111_00576;hpylori113_00610;hpylori114_00944;hpylori115_00809;hpylori12_00900;hpylori124_00649;hpylori127_00602;hpylori129_00534;hpylori130_00534;hpylori131_00659;hpylori133_00598;hpylori134_00600;hpylori135_00617;hpylori137_00723;hpylori139_00599;hpylori14_00766;hpylori145_0092…
HPG27_1361	hpylori81_01435
cagF	hpylori01_00511	hpylori110_00513;hpylori116_00779;hpylori118_00543;hpylori125_00589;hpylori126_00791;hpylori127_00545;hpylori14_00710;hpylori146_00511;hpylori150_00659;hpylori154_00879;hpylori63_00507;hpylori71_00520;hpylori97_00637;hpylori11_00759;hpylori153_00543;hpylori17_00800;hpylori172_00777;hpylori106_00799;hpylori117_00866;hpylori121_00740;hpylori128_00916;hpylori140_01292;hpylori141_01293;hpylori142_012…
emm	hpylori01_00057	hpylori107_00055;hpylori133_00069;hpylori106_01331;hpylori180_01386;hpylori144_00078;hpylori119_00072;hpylori140_00513;hpylori141_00513;hpylori142_00512;hpylori171_01343;hpylori78_00154;hpylori63_00054;hpylori175_00293;hpylori116_00046;hpylori143_00076;hpylori85_00209;hpylori105_00215;hpylori121_01276;hpylori150_00168;hpylori154_00098;hpylori161_00272;hpylori162_00272;hpylori135_01416;hpylori150_…
BGL69_04465	hpylori07_00093	hpylori08_00093;hpylori14_01576;hpylori89_00089;hpylori85_00467
frpB	hpylori01_00837	hpylori174_00458;hpylori120_00831;hpylori125_00917;hpylori108_00488;hpylori121_00416;hpylori128_00556;hpylori143_00489;hpylori144_00486;hpylori147_00904;hpylori150_00992;hpylori154_00539;hpylori157_00505;hpylori158_00481;hpylori161_00706;hpylori162_00706;hpylori171_00571;hpylori178_00535;hpylori64_00418;hpylori68_00523;hpylori78_00617;hpylori95_00510;hpylori99_00899;hpylori107_00850;hpylori110_00…
HPLT_07120	hpylori111_01370
kdsC	hpylori01_01557	hpylori05_01589;hpylori104_00132;hpylori106_01454;hpylori108_01469;hpylori112_01543;hpylori118_01536;hpylori125_01548;hpylori127_01529;hpylori129_01521;hpylori130_01523;hpylori136_01516;hpylori14_00137;hpylori150_00079;hpylori153_01522;hpylori165_01478;hpylori166_00019;hpylori178_01689;hpylori63_01562;hpylori64_01576;hpylori71_01560;hpylori94_01467;hpylori96_01464;hpylori98_01471;hpylori99_01556;…
cysK	hpylori01_00106	hpylori118_00107;hpylori63_00107;hpylori68_00107;hpylori146_00109;hpylori107_00110;hpylori120_00110;hpylori126_00104;hpylori165_00098;hpylori121_01157;hpylori156_01332;hpylori157_00131;hpylori160_00130;hpylori173_01290;hpylori178_00153;hpylori97_01391;hpylori150_00236;hpylori99_00104;hpylori119_00129;hpylori128_00184;hpylori153_00127;hpylori78_00096;hpylori175_00365;hpylori161_00337;hpylori162_00…
cah	hpylori01_01178	hpylori05_00290;hpylori07_00287;hpylori08_00286;hpylori102_00357;hpylori106_00189;hpylori108_00190;hpylori109_01324;hpylori110_01122;hpylori111_01139;hpylori112_01142;hpylori114_01138;hpylori115_01137;hpylori116_01098;hpylori117_01189;hpylori118_01151;hpylori119_01178;hpylori120_01117;hpylori121_00152;hpylori125_01187;hpylori126_01153;hpylori127_01150;hpylori128_01241;hpylori129_01090;hpylori13_0…
unknown411	hpylori12_00303
OUC_1322	hpylori02_00104	hpylori03_00909;hpylori04_00104;hpylori117_01494;hpylori121_01199;hpylori05_00835;hpylori59_00129;hpylori137_00168;hpylori94_01549;hpylori96_01546;hpylori98_01553;hpylori07_00471;hpylori08_00467;hpylori105_00685;hpylori120_01485;hpylori127_00070;hpylori65_01161;hpylori66_01167;hpylori69_01164;hpylori70_01163;hpylori104_01343;hpylori178_00686;hpylori77_01310;hpylori81_01038;hpylori125_00315;hpylor…
unknown546	hpylori159_00854	hpylori179_00891
HP_0450	hpylori102_01075	hpylori132_01049;hpylori36_00456;hpylori39_00458;hpylori44_00460;hpylori45_00459;hpylori46_00459;hpylori48_00459;hpylori53_00458;hpylori54_00458;hpylori56_00459;hpylori57_00458;hpylori58_00458;hpylori60_00469;hpylori61_00457;hpylori62_00460;hpylori83_01073;hpylori92_01100;hpylori122_01145;hpylori123_01144;hpylori67_00378;hpylori124_01064
unknown525	hpylori157_00488
unknown823	hpylori89_00723
jhp_1495	hpylori09_00994	hpylori87_00663;hpylori164_01544;hpylori167_01547;hpylori168_01539
folP	hpylori01_01229	hpylori110_01172;hpylori118_01201;hpylori150_01326;hpylori157_01211;hpylori63_01193;hpylori68_01203;hpylori78_01327;hpylori97_00260;hpylori99_01223;hpylori107_01171;hpylori154_01250;hpylori171_00253;hpylori117_01239;hpylori108_00141;hpylori128_00123;hpylori144_01206;hpylori147_01220;hpylori153_01203;hpylori175_00241;hpylori65_01388;hpylori66_01392;hpylori69_01390;hpylori70_01390;hpylori165_01145;…
HPHPH30_1508	hpylori13_00718	hpylori136_01286;hpylori37_01286;hpylori38_01287;hpylori40_01280;hpylori41_01288;hpylori42_01283;hpylori43_01284;hpylori47_01285;hpylori49_01283;hpylori50_01282;hpylori51_01290;hpylori52_01286;hpylori55_01280;hpylori90_01191;hpylori35_01341;hpylori143_00053;hpylori15_00571;hpylori80_01510
dfp	hpylori01_00800	hpylori126_00496;hpylori146_00807;hpylori107_00817;hpylori165_00495;hpylori110_00800;hpylori118_00833;hpylori63_00793;hpylori120_00799;hpylori175_00576;hpylori68_00554;hpylori99_00858;hpylori143_00520;hpylori121_00448;hpylori133_00844;hpylori157_00537;hpylori166_00803;hpylori128_00590;hpylori178_00568;hpylori117_00561;hpylori173_00603;hpylori163_00609;hpylori154_00574;hpylori85_00641;hpylori158_0…
jhp_0613	hpylori127_00672	hpylori90_01408;hpylori06_00666;hpylori164_00645;hpylori167_00650;hpylori168_00645;hpylori88_00604;hpylori16_00827;hpylori176_00831;hpylori177_00869;hpylori18_00828;hpylori19_01104;hpylori20_00845;hpylori21_00823;hpylori22_00823;hpylori23_00823;hpylori24_00823;hpylori25_00823;hpylori26_00823;hpylori27_00823;hpylori28_00823;hpylori29_00823;hpylori30_00823;hpylori31_00823;hpylori32_00824;hpylori33_…
RIMBP3	hpylori106_01614	hpylori140_00755;hpylori141_00755;hpylori142_00753;hpylori180_01660;hpylori117_01405;hpylori156_00089;hpylori160_01373;hpylori178_01532;hpylori153_01369;hpylori157_01379;hpylori161_00028;hpylori162_00028;hpylori78_01489;hpylori171_00090;hpylori173_00090;hpylori128_01415;hpylori158_01347;hpylori163_00085;hpylori146_01481
unknown152	hpylori07_00615	hpylori08_00612;hpylori112_00642;hpylori155_00649;hpylori86_00707;hpylori15_01188;hpylori84_00892;hpylori145_00827;hpylori151_00598;hpylori152_00598;hpylori122_00849;hpylori123_00847;hpylori14_00861;hpylori148_00739;hpylori149_00736;hpylori100_00679;hpylori101_00683;hpylori103_00680;hpylori95_00684;hpylori17_00605;hpylori94_00777;hpylori96_00778;hpylori98_00780;hpylori81_00688;hpylori105_00861;hp…
jhp_0402	hpylori01_00419	hpylori118_00453;hpylori86_00418;hpylori89_01060;hpylori166_00441;hpylori05_01037;hpylori102_00520;hpylori114_00415;hpylori115_00416;hpylori131_01046;hpylori135_01046;hpylori138_00430;hpylori14_00570;hpylori169_00942;hpylori170_00942;hpylori81_00437;hpylori83_00517;hpylori92_00513;hpylori67_01062;hpylori107_00418;hpylori07_01055;hpylori08_01047;hpylori94_01025;hpylori96_01025;hpylori98_01029;hpyl…
murI	hpylori01_00516	hpylori118_00550;hpylori126_00785;hpylori110_00519;hpylori146_00518;hpylori174_00772;hpylori63_00512;hpylori133_00549;hpylori134_00552;hpylori139_00550;hpylori153_00549;hpylori163_00900;hpylori165_00778;hpylori166_00512;hpylori99_00581;hpylori120_00515;hpylori143_00806;hpylori158_00802;hpylori160_00823;hpylori95_00837;hpylori100_00822;hpylori101_00827;hpylori103_00824;hpylori119_00587;hpylori157_…
OUG_1081	hpylori02_00262	hpylori03_01067;hpylori04_00263;hpylori36_00061;hpylori39_00062;hpylori44_00062;hpylori45_00062;hpylori46_00062;hpylori48_00064;hpylori53_00062;hpylori54_00062;hpylori56_00062;hpylori57_00062;hpylori58_00062;hpylori60_00063;hpylori61_00061;hpylori62_00061;hpylori84_00267;hpylori72_00402;hpylori73_00401;hpylori76_00400;hpylori160_00075;hpylori137_00240;hpylori111_00062;hpylori169_01299;hpylori170_…
unknown663	hpylori175_01290
dcm3	hpylori01_00456	hpylori15_01403;hpylori88_01018;hpylori71_00459;hpylori114_00452;hpylori115_00451;hpylori131_01010;hpylori137_00635;hpylori79_01516;hpylori136_00445;hpylori93_01526;hpylori06_00474;hpylori90_01528;hpylori102_00555;hpylori104_00609;hpylori132_00552;hpylori83_00552;hpylori89_00999;hpylori74_00518;hpylori09_00535;hpylori87_01121;hpylori91_00458;hpylori17_00418;hpylori159_00452;hpylori108_00906;hpylo…
pyrF	hpylori01_00005	hpylori107_00005;hpylori119_00005;hpylori125_00005;hpylori133_01571;hpylori134_01567;hpylori139_01564;hpylori146_00005;hpylori165_00005;hpylori17_00005;hpylori95_00005;hpylori97_01511;hpylori121_01521;hpylori127_00005;hpylori94_01444;hpylori96_01441;hpylori98_01448;hpylori106_01430;hpylori108_01448;hpylori116_01569;hpylori117_00005;hpylori118_00006;hpylori120_00005;hpylori126_00005;hpylori128_000…
unknown204	hpylori105_00652
hcpX	hpylori01_01107	hpylori104_01216;hpylori110_01053;hpylori124_00424;hpylori136_01045;hpylori155_01051;hpylori156_00369;hpylori170_00352;hpylori64_00211;hpylori117_01119;hpylori116_00989;hpylori17_01060;hpylori118_01081;hpylori126_01084;hpylori146_01066;hpylori165_01027;hpylori63_01040;hpylori68_01084;hpylori90_01475;hpylori99_01104;hpylori160_01081;hpylori94_00393;hpylori96_00393;hpylori98_00394;hpylori02_00694;h…
BZK28_05730	hpylori90_01075
HMPREF1403_00261	hpylori74_01580
comM	hpylori01_00751	hpylori02_01005;hpylori03_00177;hpylori04_01008;hpylori106_00551;hpylori107_00765;hpylori110_00750;hpylori117_00612;hpylori118_00783;hpylori120_00747;hpylori121_00499;hpylori125_00834;hpylori126_00545;hpylori128_00639;hpylori133_00792;hpylori134_00788;hpylori139_00788;hpylori140_00003;hpylori141_00003;hpylori142_00003;hpylori143_00569;hpylori144_00567;hpylori146_00755;hpylori147_00815;hpylori150_…
gsp	hpylori01_00228	hpylori02_01543;hpylori03_00711;hpylori04_01550;hpylori05_01240;hpylori07_01241;hpylori08_01233;hpylori10_00850;hpylori104_00389;hpylori105_00398;hpylori106_01100;hpylori107_00230;hpylori108_01197;hpylori109_00422;hpylori11_00121;hpylori110_00230;hpylori111_00236;hpylori112_00230;hpylori113_01233;hpylori116_00192;hpylori117_00285;hpylori118_00262;hpylori119_00256;hpylori12_01238;hpylori120_00231;…
ruvX	hpylori01_00330	hpylori156_01099;hpylori117_00390;hpylori128_00417;hpylori133_00345;hpylori144_00353;hpylori110_00331;hpylori146_00332;hpylori120_00328;hpylori84_00549;hpylori147_00359;hpylori175_00716;hpylori180_01077;hpylori118_00365;hpylori63_00331;hpylori165_00320;hpylori125_00398;hpylori154_00398;hpylori140_00225;hpylori141_00225;hpylori142_00224;hpylori158_00991;hpylori178_00393;hpylori126_00331;hpylori104…
unknown642	hpylori174_01065
copP	hpylori05_01088	hpylori10_00995;hpylori102_00469;hpylori105_00530;hpylori112_00370;hpylori129_00368;hpylori130_00368;hpylori15_01492;hpylori35_00377;hpylori59_00394;hpylori75_00520;hpylori81_00384;hpylori88_01102;hpylori94_01076;hpylori96_01076;hpylori98_01080;hpylori17_00331;hpylori108_01050;hpylori119_00396;hpylori121_00888;hpylori153_00961;hpylori160_00396;hpylori72_01271;hpylori73_01266;hpylori76_01265;hpylo…
bcgIB	hpylori01_01441	hpylori110_01392;hpylori128_01447;hpylori175_00119;hpylori63_01407;hpylori97_00059;hpylori178_01567;hpylori172_01456;hpylori87_00529;hpylori143_01370;hpylori159_01297;hpylori98_00059;hpylori96_00059;hpylori84_00060;hpylori154_01448;hpylori145_00029;hpylori151_00058;hpylori152_00058;hpylori10_00438;hpylori104_00057;hpylori150_01523;hpylori94_00059;hpylori180_01622;hpylori85_00059;hpylori127_01415;…
HMPREF1397_01750	hpylori02_01089	hpylori03_00260;hpylori04_01091;hpylori105_01045;hpylori124_00916;hpylori135_00895;hpylori145_00653;hpylori151_00424;hpylori152_00425;hpylori84_01073;hpylori112_00460;hpylori169_00554;hpylori170_00706;hpylori14_01043;hpylori09_00529;hpylori87_01127;hpylori91_00464;hpylori06_00870;hpylori71_00859;hpylori93_01296;hpylori78_01007;hpylori09_00148;hpylori87_01507;hpylori91_00841;hpylori139_01085;hpylo…
proC	hpylori01_01148	hpylori118_01121;hpylori125_01157;hpylori165_01069;hpylori63_01079;hpylori68_01125;hpylori99_01145;hpylori107_01093;hpylori173_00335;hpylori120_01085;hpylori146_01107;hpylori175_00465;hpylori156_00330;hpylori106_00220;hpylori117_01158;hpylori128_01210;hpylori133_01135;hpylori134_01129;hpylori139_01129;hpylori144_01123;hpylori150_01244;hpylori154_01170;hpylori157_01134;hpylori158_00244;hpylori78_0…
unknown481	hpylori146_00596
unknown26	hpylori01_00861	hpylori107_00873;hpylori110_00856;hpylori133_00900;hpylori166_00858;hpylori68_00915;hpylori118_00892;hpylori126_00895;hpylori165_00842;hpylori144_00881;hpylori157_00909;hpylori127_00901;hpylori134_00895;hpylori139_00893;hpylori178_01008;hpylori116_00852;hpylori128_00990;hpylori143_00883;hpylori150_01018;hpylori158_00457;hpylori171_00549;hpylori146_00867;hpylori63_00855;hpylori99_00921;hpylori100_…
atpD	hpylori01_01122	hpylori02_00679;hpylori03_01483;hpylori04_00682;hpylori05_00343;hpylori06_01128;hpylori07_00339;hpylori08_00338;hpylori09_01443;hpylori10_00104;hpylori100_01136;hpylori101_01153;hpylori102_00411;hpylori103_01147;hpylori104_01231;hpylori105_01263;hpylori106_00245;hpylori107_01068;hpylori108_00246;hpylori109_01271;hpylori11_01002;hpylori110_01068;hpylori111_01084;hpylori112_01089;hpylori113_00388;h…
unknown664	hpylori175_01325
jhp_0292	hpylori01_00303	hpylori175_00940;hpylori110_00304;hpylori118_00338;hpylori120_00303;hpylori126_00303;hpylori133_00318;hpylori134_00320;hpylori143_00325;hpylori146_00305;hpylori158_01018;hpylori165_00293;hpylori166_00329;hpylori59_00325;hpylori63_00306;hpylori65_00499;hpylori66_00501;hpylori68_00365;hpylori69_00499;hpylori70_00500;hpylori99_00366;hpylori144_00328;hpylori108_01120;hpylori147_00332;hpylori107_00304…
KHP_0900	hpylori147_00991
unknown448	hpylori137_01109
llaJIR2	hpylori02_00381	hpylori03_01186;hpylori04_00382;hpylori72_00520;hpylori73_00519;hpylori76_00518;hpylori79_00822;hpylori84_00384;hpylori09_00815;hpylori87_00841;hpylori90_00054;hpylori91_00178;hpylori105_00339;hpylori137_00362;hpylori113_01303;hpylori135_01294;hpylori81_00185;hpylori127_00210;hpylori93_00134;hpylori74_00234;hpylori128_00256;hpylori77_00180;hpylori173_01222;hpylori158_01152;hpylori180_01251;hpylor…
unknown531	hpylori157_01371
unknown499	hpylori150_00840
hpaim	hpylori161_00493	hpylori162_00493;hpylori103_00300;hpylori02_01510;hpylori03_00678;hpylori04_01517;hpylori06_00286;hpylori111_00264;hpylori122_00471;hpylori123_00471;hpylori127_00296;hpylori136_00255;hpylori138_00270;hpylori16_01231;hpylori164_00267;hpylori167_00265;hpylori168_00268;hpylori169_01096;hpylori17_00227;hpylori170_01097;hpylori176_01235;hpylori177_01275;hpylori18_01232;hpylori19_00701;hpylori20_01248;…
unknown129	hpylori06_00561	hpylori74_00606;hpylori09_00452;hpylori87_01204;hpylori91_00539
unknown1	hpylori01_00037	hpylori144_01322;hpylori63_00036;hpylori107_00038;hpylori118_00038;hpylori108_00019;hpylori154_01368;hpylori99_00037;hpylori156_00133;hpylori97_00141;hpylori163_00133;hpylori117_01356;hpylori153_01322;hpylori110_00038;hpylori173_00141;hpylori146_00037;hpylori125_01354;hpylori178_01482;hpylori120_00037;hpylori126_00038;hpylori165_00036;hpylori68_00038;hpylori171_00138;hpylori175_00020;hpylori121_0…
hspR	hpylori01_00416	hpylori02_01348;hpylori03_00519;hpylori04_01354;hpylori05_01040;hpylori07_01058;hpylori08_01050;hpylori09_00574;hpylori10_01043;hpylori103_00460;hpylori104_00571;hpylori105_00580;hpylori107_00415;hpylori108_00998;hpylori110_00417;hpylori111_00426;hpylori113_01039;hpylori114_00412;hpylori115_00413;hpylori116_00371;hpylori117_00476;hpylori118_00450;hpylori119_00444;hpylori120_00409;hpylori121_00840…
purD	hpylori01_01216	hpylori118_01188;hpylori120_01154;hpylori126_01189;hpylori146_01172;hpylori165_01132;hpylori106_00152;hpylori108_00154;hpylori117_01226;hpylori119_01215;hpylori121_00117;hpylori125_01225;hpylori128_00136;hpylori133_01200;hpylori140_00934;hpylori141_00935;hpylori142_00932;hpylori143_01158;hpylori144_01193;hpylori147_01207;hpylori150_01313;hpylori153_01190;hpylori154_01237;hpylori156_00264;hpylori1…
OUS_0052	hpylori106_00001	hpylori140_00785;hpylori141_00786;hpylori142_00783;hpylori153_01338;hpylori107_01320;hpylori108_00001;hpylori11_01263;hpylori110_01326;hpylori112_00972;hpylori112_01359;hpylori122_00127;hpylori123_00128;hpylori128_01383;hpylori14_01546;hpylori148_01344;hpylori149_01339;hpylori15_00457;hpylori160_01342;hpylori169_01347;hpylori17_01393;hpylori170_01348;hpylori65_01544;hpylori66_01549;hpylori69_0154…
unknown498	hpylori150_00664
unknown241	hpylori108_00097
putP	hpylori01_00054	hpylori107_00052;hpylori109_00238;hpylori110_00054;hpylori118_00057;hpylori120_00054;hpylori121_01279;hpylori126_00055;hpylori165_00051;hpylori63_00051;hpylori68_00052;hpylori90_00179;hpylori99_00055;hpylori106_01334;hpylori108_01380;hpylori117_00068;hpylori119_00069;hpylori125_00067;hpylori128_01303;hpylori133_00065;hpylori140_00516;hpylori141_00516;hpylori142_00515;hpylori143_00072;hpylori144_0…
HPF75_0651	hpylori109_00903	hpylori07_00860;hpylori08_00853;hpylori135_00743;hpylori72_01028;hpylori73_01025;hpylori76_01024
thrS	hpylori01_00119	hpylori02_00325;hpylori03_01130;hpylori04_00326;hpylori05_01390;hpylori07_01397;hpylori08_01391;hpylori09_00868;hpylori104_00278;hpylori106_01258;hpylori107_00124;hpylori108_01306;hpylori110_00123;hpylori111_00127;hpylori116_00111;hpylori118_00120;hpylori120_00123;hpylori121_01170;hpylori125_00121;hpylori126_00119;hpylori128_01244;hpylori133_00137;hpylori134_00134;hpylori139_00135;hpylori140_0046…
vdlD	hpylori01_00851	hpylori106_00451;hpylori107_00862;hpylori110_00847;hpylori118_00881;hpylori120_00848;hpylori126_00885;hpylori133_00889;hpylori134_00885;hpylori139_00883;hpylori146_00857;hpylori153_00481;hpylori165_00833;hpylori166_00847;hpylori172_00429;hpylori174_00813;hpylori63_00844;hpylori68_00906;hpylori99_00911;hpylori100_00887;hpylori150_01006;hpylori173_00560;hpylori180_00485;hpylori78_01019;hpylori179_0…
OUI_0680	hpylori01_00544	hpylori118_00578;hpylori126_00757;hpylori165_00750;hpylori63_00540;hpylori143_00777;hpylori68_00812;hpylori99_00609;hpylori155_00768;hpylori146_00546;hpylori161_01001;hpylori162_01001;hpylori35_00592;hpylori110_00547;hpylori84_00771;hpylori108_00804;hpylori156_00668;hpylori135_00596;hpylori107_00548;hpylori148_00851;hpylori149_00848;hpylori121_00704;hpylori137_00703;hpylori114_00964;hpylori115_00…
jhp_0401	hpylori01_00418	hpylori110_00419;hpylori118_00452;hpylori126_00420;hpylori146_00415;hpylori147_00468;hpylori157_00445;hpylori163_01004;hpylori165_00412;hpylori63_00417;hpylori68_00479;hpylori99_00482;hpylori172_00385;hpylori174_00412;hpylori133_00430;hpylori134_00430;hpylori139_00431;hpylori166_00440;hpylori17_00382;hpylori02_01346;hpylori03_00517;hpylori04_01352;hpylori114_00414;hpylori115_00415;hpylori116_0037…
OUG_0760	hpylori01_00361	hpylori118_00396;hpylori120_00355;hpylori146_00361;hpylori165_00354;hpylori63_00362;hpylori68_00420;hpylori99_00424;hpylori169_01000;hpylori170_01000;hpylori129_00363;hpylori130_00363;hpylori11_00886;hpylori126_00363;hpylori144_00382;hpylori173_01032;hpylori97_01137;hpylori113_01094;hpylori116_00317;hpylori14_00511;hpylori175_00824;hpylori153_00968;hpylori147_00409;hpylori171_01045;hpylori78_0051…
unknown34	hpylori01_00977	hpylori110_01464;hpylori106_01149;hpylori02_00097;hpylori03_00902;hpylori04_00097;hpylori06_01427;hpylori07_01290;hpylori08_01284;hpylori09_00024;hpylori09_01575;hpylori09_01593;hpylori108_00954;hpylori109_00096;hpylori111_01492;hpylori116_00402;hpylori117_00096;hpylori119_00534;hpylori12_01449;hpylori121_01185;hpylori129_01429;hpylori13_01527;hpylori130_01431;hpylori14_00636;hpylori15_00527;hpyl…
Hac	prophage	II	orf28:	hpylori106_01338	hpylori140_01456;hpylori141_01456;hpylori142_01452;hpylori11_00413;hpylori15_00491;hpylori17_01171;hpylori99_00192
dsbG	hpylori01_00226	hpylori104_00387;hpylori106_01102;hpylori108_01199;hpylori110_00228;hpylori116_00190;hpylori117_00283;hpylori119_00254;hpylori121_01027;hpylori124_01280;hpylori125_00260;hpylori140_00327;hpylori141_00327;hpylori142_00325;hpylori143_00247;hpylori144_00249;hpylori146_00229;hpylori147_00255;hpylori150_00369;hpylori154_00292;hpylori156_01205;hpylori157_00252;hpylori158_01096;hpylori160_00254;hpylori1…
MWE_1179	hpylori01_00952	hpylori110_00948;hpylori63_00947;hpylori146_00962;hpylori112_00940;hpylori155_00952;hpylori124_01070;hpylori129_00920;hpylori130_00922;hpylori92_01108;hpylori67_00382;hpylori12_00503;hpylori102_01083;hpylori132_01056;hpylori83_01081;hpylori145_00131;hpylori151_01036;hpylori152_01037;hpylori59_01011;hpylori08_00486;hpylori07_00490;hpylori122_01152;hpylori123_01152;hpylori178_01123;hpylori36_00438;…
hp908_0953	hpylori05_00504	hpylori148_00504;hpylori149_00500;hpylori105_01103;hpylori102_01014;hpylori132_00989;hpylori83_01013;hpylori106_00864;hpylori128_00547;hpylori99_00518;hpylori180_00936;hpylori154_00529;hpylori119_00484;hpylori138_00920;hpylori177_00593;hpylori85_00549
fic	hpylori06_01153	hpylori88_01259;hpylori79_01138;hpylori105_01289;hpylori113_00361;hpylori84_01319;hpylori135_00362;hpylori14_01314;hpylori164_01113;hpylori167_01118;hpylori168_01109;hpylori136_01087;hpylori07_00314;hpylori08_00313;hpylori137_01249;hpylori16_00317;hpylori176_00323;hpylori177_00317;hpylori18_00319;hpylori19_00319;hpylori20_00327;hpylori21_00317;hpylori22_00317;hpylori23_00317;hpylori24_00317;hpylo…
rplN	hpylori01_01304	hpylori02_00492;hpylori03_01297;hpylori04_00493;hpylori05_00160;hpylori06_01306;hpylori07_00160;hpylori08_00159;hpylori09_01268;hpylori10_00291;hpylori100_01318;hpylori101_01336;hpylori102_00229;hpylori103_01328;hpylori104_01455;hpylori105_01446;hpylori106_00063;hpylori107_01244;hpylori108_00066;hpylori109_01453;hpylori11_01183;hpylori110_01246;hpylori111_01263;hpylori112_01270;hpylori113_00198;h…
unknown307	hpylori116_01075
jhp_0566	hpylori01_00588	hpylori106_00719;hpylori108_00758;hpylori110_00591;hpylori117_00784;hpylori118_00621;hpylori119_00660;hpylori121_00660;hpylori126_00713;hpylori128_00839;hpylori140_01369;hpylori141_01369;hpylori142_01365;hpylori143_00733;hpylori144_00734;hpylori146_00590;hpylori150_00742;hpylori153_00621;hpylori156_00711;hpylori157_00757;hpylori158_00730;hpylori160_00747;hpylori161_00957;hpylori162_00957;hpylori1…
unknown685	hpylori17_01150
ribE	hpylori01_01561	hpylori110_01541;hpylori118_01540;hpylori120_01534;hpylori126_01540;hpylori133_00015;hpylori134_00015;hpylori135_01491;hpylori139_00015;hpylori140_00596;hpylori141_00596;hpylori142_00595;hpylori146_01522;hpylori163_01456;hpylori166_00015;hpylori175_00157;hpylori68_01582;hpylori97_01530;hpylori117_01582;hpylori119_01561;hpylori121_01501;hpylori128_01572;hpylori147_01554;hpylori150_00083;hpylori180…
serB	hpylori01_00616	hpylori108_00727;hpylori103_00724;hpylori157_00682;hpylori65_00882;hpylori66_00885;hpylori69_00882;hpylori70_00883;hpylori119_00688;hpylori143_00664;hpylori150_00811;hpylori173_00753;hpylori106_00647;hpylori147_00719;hpylori63_00613;hpylori121_00633;hpylori107_00672;hpylori125_00696;hpylori78_00804;hpylori118_00650;hpylori68_00740;hpylori99_00681;hpylori128_00736;hpylori158_00702;hpylori156_00739…
horA	hpylori01_00078	hpylori110_00079;hpylori120_00082;hpylori118_00078;hpylori126_00076;hpylori165_00070;hpylori75_00232;hpylori64_00082;hpylori05_01433;hpylori138_00086;hpylori129_00080;hpylori130_00080;hpylori102_01445;hpylori132_01419;hpylori83_01446;hpylori71_00084;hpylori125_00098;hpylori119_00100;hpylori150_00198;hpylori82_00082;hpylori104_00237;hpylori72_00424;hpylori73_00423;hpylori76_00421;hpylori172_00052;…
rarA	hpylori01_00415	hpylori110_00416;hpylori118_00449;hpylori120_00408;hpylori126_00417;hpylori165_00409;hpylori175_00645;hpylori36_01048;hpylori39_01047;hpylori44_01050;hpylori45_01049;hpylori46_01049;hpylori48_01052;hpylori53_01041;hpylori54_01041;hpylori56_01045;hpylori57_01042;hpylori58_01042;hpylori60_01064;hpylori61_01046;hpylori62_01049;hpylori63_00414;hpylori68_00476;hpylori16_01080;hpylori176_01085;hpylori1…
unknown158	hpylori07_01294	hpylori08_01288;hpylori133_00489;hpylori134_00490;hpylori139_00489;hpylori14_00639;hpylori153_01026;hpylori78_01609
MWE_0049	hpylori01_01355	hpylori106_01393;hpylori107_01298;hpylori110_01301;hpylori116_01274;hpylori118_01331;hpylori119_00040;hpylori120_01295;hpylori121_01561;hpylori126_01330;hpylori128_01329;hpylori146_01310;hpylori160_00041;hpylori163_01402;hpylori165_01274;hpylori175_01384;hpylori36_01388;hpylori60_01405;hpylori63_01322;hpylori65_01525;hpylori66_01530;hpylori68_01337;hpylori69_01526;hpylori70_01527;hpylori71_01354;…
comE	hpylori01_01352	hpylori110_01298;hpylori120_01292;hpylori121_01564;hpylori126_01327;hpylori165_01271;hpylori175_01381;hpylori104_01506;hpylori88_01460;hpylori10_00344;hpylori169_01323;hpylori170_01323;hpylori09_01217;hpylori164_01320;hpylori167_01323;hpylori168_01319;hpylori87_00442;hpylori91_01322;hpylori179_01535;hpylori144_00048;hpylori147_00047;hpylori93_00314;hpylori171_01366;hpylori74_01388;hpylori127_0132…
recA	hpylori01_00148	hpylori02_00355;hpylori03_01160;hpylori04_00356;hpylori05_01360;hpylori07_01368;hpylori08_01362;hpylori100_00198;hpylori101_00198;hpylori102_01375;hpylori103_00193;hpylori104_00308;hpylori105_00315;hpylori106_01227;hpylori107_00153;hpylori108_01277;hpylori109_00342;hpylori110_00152;hpylori111_00156;hpylori112_00155;hpylori116_00140;hpylori117_00205;hpylori118_00149;hpylori119_00171;hpylori120_001…
rpmI	hpylori01_00121	hpylori02_00327;hpylori03_01132;hpylori04_00328;hpylori05_01388;hpylori06_00128;hpylori07_01395;hpylori08_01389;hpylori09_00866;hpylori10_00735;hpylori100_00171;hpylori101_00171;hpylori102_01402;hpylori103_00165;hpylori104_00280;hpylori105_00287;hpylori107_00126;hpylori109_00315;hpylori11_00010;hpylori110_00125;hpylori111_00129;hpylori112_00128;hpylori113_01353;hpylori114_00119;hpylori115_00120;h…
unknown173	hpylori102_00123
unknown331	hpylori118_00987	hpylori99_01009;hpylori146_00970;hpylori165_00930;hpylori126_00988;hpylori178_01134
unknown221	hpylori106_01361	hpylori97_00855
N206_06225	hpylori99_00195
unknown343	hpylori11_00244
unknown308	hpylori116_01076
unknown202	hpylori105_00200
queD	hpylori01_00888	hpylori100_00927;hpylori101_00938;hpylori103_00934;hpylori105_01096;hpylori106_00412;hpylori108_00437;hpylori110_00882;hpylori116_00880;hpylori117_00970;hpylori118_00918;hpylori119_00962;hpylori12_00567;hpylori120_00885;hpylori121_00363;hpylori124_00967;hpylori125_00968;hpylori126_00924;hpylori133_00928;hpylori134_00923;hpylori139_00920;hpylori140_01195;hpylori141_01196;hpylori142_01193;hpylori14…
unknown462	hpylori13_00717	hpylori136_01285;hpylori143_00054;hpylori37_01285;hpylori38_01286;hpylori40_01279;hpylori41_01287;hpylori42_01282;hpylori43_01283;hpylori47_01284;hpylori49_01282;hpylori50_01281;hpylori51_01289;hpylori52_01285;hpylori55_01279;hpylori80_01511;hpylori90_01190;hpylori15_00572;hpylori35_01340
rpsM	hpylori01_01292	hpylori02_00503;hpylori03_01308;hpylori04_00505;hpylori05_00172;hpylori06_01294;hpylori07_00171;hpylori08_00170;hpylori09_01280;hpylori10_00280;hpylori100_01306;hpylori101_01325;hpylori102_00241;hpylori103_01317;hpylori104_01443;hpylori105_01434;hpylori106_00074;hpylori107_01233;hpylori108_00078;hpylori109_01442;hpylori11_01172;hpylori110_01234;hpylori111_01251;hpylori112_01259;hpylori113_00210;h…
unknown533	hpylori159_00046	hpylori179_00051
MFOKI	hpylori01_00454	hpylori103_00496;hpylori108_00908;hpylori110_00452;hpylori116_00435;hpylori118_00487;hpylori120_00478;hpylori126_00452;hpylori133_00464;hpylori134_00465;hpylori139_00465;hpylori143_00478;hpylori146_00449;hpylori165_00445;hpylori63_00451;hpylori78_00605;hpylori99_00516;hpylori119_00482;hpylori140_00100;hpylori141_00100;hpylori142_00100;hpylori156_00973;hpylori166_00474;hpylori171_00950;hpylori173_…
unknown690	hpylori17_01518
CAV_0159	hpylori01_01233	hpylori02_00566;hpylori03_01371;hpylori04_00568;hpylori05_00232;hpylori06_01235;hpylori07_00231;hpylori08_00230;hpylori09_01339;hpylori10_00219;hpylori100_01247;hpylori101_01265;hpylori102_00304;hpylori103_01258;hpylori104_01379;hpylori105_01374;hpylori106_00135;hpylori107_01175;hpylori108_00137;hpylori109_01380;hpylori11_01110;hpylori110_01176;hpylori111_01193;hpylori112_01199;hpylori113_00279;h…
tcyB	hpylori01_00897	hpylori106_00405;hpylori107_00911;hpylori110_00889;hpylori117_00977;hpylori118_00929;hpylori119_00969;hpylori120_00891;hpylori121_00356;hpylori125_00976;hpylori126_00930;hpylori128_01027;hpylori133_00934;hpylori134_00929;hpylori138_00922;hpylori139_00926;hpylori140_01188;hpylori141_01189;hpylori142_01186;hpylori143_00917;hpylori144_00914;hpylori146_00901;hpylori147_00963;hpylori150_01055;hpylori1…
carA	hpylori01_01234	hpylori150_01331;hpylori104_01380;hpylori81_01253;hpylori05_00231;hpylori15_00687;hpylori88_01340;hpylori07_00230;hpylori08_00229;hpylori105_01375;hpylori124_00298;hpylori92_00291;hpylori110_01177;hpylori120_01172;hpylori126_01207;hpylori128_00118;hpylori154_01255;hpylori158_00162;hpylori163_00244;hpylori165_01150;hpylori175_00246;hpylori68_01208;hpylori99_01228;hpylori36_01263;hpylori39_01261;hp…
CGC32_00875	hpylori121_00017	hpylori140_00833;hpylori141_00834;hpylori142_00831;hpylori118_01291;hpylori126_01290;hpylori165_01235;hpylori63_01283;hpylori171_00167;hpylori119_01317;hpylori65_01484;hpylori66_01487;hpylori69_01485;hpylori70_01485;hpylori108_00050;hpylori106_00048;hpylori150_01415;hpylori147_01309;hpylori153_01292;hpylori125_01325;hpylori143_01259;hpylori180_00051;hpylori128_00033;hpylori173_00170;hpylori161_01…
unknown706	hpylori43_01454
unknown504	hpylori151_00540
unknown527	hpylori157_00490
Hac_1659	hpylori159_01260	hpylori179_01381;hpylori80_01315
OUM_1475	hpylori125_00055
HPSA_04980	hpylori80_00962
cagE	hpylori01_00512	hpylori02_00720;hpylori03_01523;hpylori04_00722;hpylori05_00588;hpylori06_00535;hpylori07_00767;hpylori08_00761;hpylori09_00476;hpylori10_01164;hpylori100_00827;hpylori101_00832;hpylori102_00615;hpylori103_00829;hpylori104_00671;hpylori105_00642;hpylori106_00798;hpylori107_00515;hpylori109_00682;hpylori11_00760;hpylori111_00523;hpylori113_00555;hpylori114_01041;hpylori115_00712;hpylori116_00778;h…
gdhA	hpylori01_01063	hpylori02_01254;hpylori03_00425;hpylori04_01257;hpylori05_00403;hpylori06_01065;hpylori07_00399;hpylori08_00398;hpylori10_00037;hpylori104_01168;hpylori105_01200;hpylori106_00306;hpylori107_01010;hpylori108_00308;hpylori110_01009;hpylori113_00448;hpylori114_00733;hpylori115_01020;hpylori116_00987;hpylori117_01077;hpylori118_01037;hpylori12_00449;hpylori120_00999;hpylori121_00261;hpylori125_01073;…
nuoF	hpylori01_01263	hpylori120_01200;hpylori99_01257;hpylori110_01205;hpylori175_01357;hpylori126_01236;hpylori165_01179;hpylori68_01240;hpylori118_01235;hpylori107_01205;hpylori150_01360;hpylori157_01244;hpylori63_01226;hpylori178_01396;hpylori106_00101;hpylori125_01271;hpylori158_00135;hpylori153_01237;hpylori146_01218;hpylori133_01248;hpylori134_01240;hpylori139_01240;hpylori143_01204;hpylori78_01359;hpylori117_0…
alpA	hpylori01_00870	hpylori99_00928;hpylori118_00899;hpylori63_00865;hpylori163_00542;hpylori178_01020;hpylori166_00867;hpylori59_00880;hpylori161_01116;hpylori162_01116;hpylori143_00892;hpylori173_00541;hpylori78_01038;hpylori128_01002;hpylori121_00380;hpylori144_00889;hpylori10_01581;hpylori100_00909;hpylori133_00909;hpylori154_00964;hpylori157_00918;hpylori117_00951;hpylori125_00949;hpylori77_00879;hpylori160_009…
pz27sb	hpylori01_00967	hpylori05_01274;hpylori112_00953;hpylori71_00974;hpylori82_00578;hpylori63_01475;hpylori68_00272;hpylori110_01472;hpylori120_00435;hpylori77_01322;hpylori119_00529;hpylori111_01475;hpylori121_01193;hpylori07_01280;hpylori08_01273;hpylori97_00714;hpylori78_01596;hpylori86_00444;hpylori143_01431;hpylori133_00477;hpylori134_00478;hpylori139_00478;hpylori153_01039;hpylori106_01140;hpylori17_00723;hpy…
unknown9	hpylori01_00283	hpylori108_01140;hpylori110_00282;hpylori118_00318;hpylori121_00973;hpylori140_00270;hpylori141_00270;hpylori142_00269;hpylori146_00284;hpylori150_00425;hpylori63_00285;hpylori157_00308;hpylori97_01213;hpylori120_00283;hpylori153_00307;hpylori119_00311;hpylori125_00350;hpylori128_00370;hpylori133_00298;hpylori134_00300;hpylori139_00300;hpylori147_00311;hpylori154_00349;hpylori156_01149;hpylori166…
HPLT_08354	hpylori111_01584	hpylori80_01479;hpylori75_00696
rocF	hpylori01_01504	hpylori108_01523;hpylori119_01505;hpylori121_01442;hpylori128_01516;hpylori134_01504;hpylori139_01503;hpylori140_00656;hpylori141_00656;hpylori142_00654;hpylori143_01474;hpylori144_01480;hpylori147_01493;hpylori153_01467;hpylori157_01478;hpylori158_01452;hpylori160_01474;hpylori161_00127;hpylori162_00127;hpylori171_01488;hpylori180_01542;hpylori78_00300;hpylori97_01584;hpylori118_01483;hpylori63_…
secD	hpylori05_01610	hpylori35_01566;hpylori64_01545;hpylori145_01528;hpylori151_01517;hpylori152_01518;hpylori95_01520;hpylori114_01502;hpylori115_01500;hpylori131_01505;hpylori108_01497;hpylori109_00146;hpylori11_01456;hpylori110_01508;hpylori116_01517;hpylori117_01548;hpylori118_01508;hpylori119_01530;hpylori120_01503;hpylori121_01469;hpylori125_01520;hpylori126_01508;hpylori128_01539;hpylori129_01502;hpylori130_0…
HP_0028	hpylori01_00029	hpylori100_00030;hpylori11_01532;hpylori110_00030;hpylori124_01491;hpylori126_00030;hpylori145_01457;hpylori146_00029;hpylori152_01446;hpylori165_00028;hpylori63_00028;hpylori68_00030;hpylori99_00029;hpylori116_00018;hpylori85_00179;hpylori171_00129;hpylori102_01497;hpylori132_01470;hpylori14_00186;hpylori83_01499;hpylori105_00183;hpylori178_01490;hpylori104_00182;hpylori118_00030;hpylori103_0002…
HPGAM_07565	hpylori06_01455
jhp_1453	hpylori02_00154	hpylori03_00959;hpylori05_01615;hpylori128_01543;hpylori154_01541;hpylori155_01496;hpylori157_01504;hpylori16_01579;hpylori163_01484;hpylori171_01458;hpylori177_01628;hpylori178_01663;hpylori18_01583;hpylori19_01581;hpylori20_01602;hpylori21_01573;hpylori22_01573;hpylori23_01573;hpylori24_01573;hpylori25_01573;hpylori26_01572;hpylori27_01572;hpylori28_01572;hpylori29_01574;hpylori30_01572;hpylori…
unknown272	hpylori111_01363
unknown270	hpylori111_00513	hpylori138_00513;hpylori94_00939;hpylori96_00941;hpylori98_00943;hpylori113_00949;hpylori92_01013;hpylori36_00546;hpylori39_00548;hpylori44_00549;hpylori45_00548;hpylori46_00548;hpylori48_00547;hpylori53_00546;hpylori54_00546;hpylori56_00549;hpylori57_00547;hpylori58_00547;hpylori60_00560;hpylori61_00547;hpylori62_00550;hpylori172_00788;hpylori14_00701
HPAKL86_03470	hpylori175_00702
thi80	hpylori01_01286	hpylori107_01228;hpylori110_01229;hpylori118_01258;hpylori146_01241;hpylori165_01203;hpylori68_01265;hpylori99_01282;hpylori120_01223;hpylori126_01259;hpylori143_01227;hpylori150_01384;hpylori173_00201;hpylori63_01250;hpylori81_01315;hpylori97_00204;hpylori117_01295;hpylori133_01277;hpylori134_01268;hpylori139_01268;hpylori161_01456;hpylori162_01456;hpylori166_01468;hpylori128_00066;hpylori160_01…
unknown144	hpylori07_00494	hpylori08_00490;hpylori129_00924;hpylori130_00926;hpylori59_01014;hpylori94_00490;hpylori96_00490;hpylori98_00492;hpylori67_00385;hpylori102_01087;hpylori111_00973;hpylori132_01060;hpylori35_01007;hpylori83_01085;hpylori145_00127;hpylori151_01040;hpylori152_01041;hpylori12_00499;hpylori92_01112;hpylori36_00435;hpylori39_00437;hpylori44_00439;hpylori45_00438;hpylori46_00438;hpylori48_00438;hpylori…
BZK20_06225	hpylori01_00377	hpylori120_00371;hpylori133_00389;hpylori134_00390;hpylori173_01016;hpylori63_00377;hpylori78_00526;hpylori97_01120;hpylori180_01021;hpylori175_00607;hpylori108_01040;hpylori158_00943;hpylori11_00869;hpylori146_00375;hpylori155_00376;hpylori86_00376;hpylori106_00946;hpylori119_00405;hpylori153_00952;hpylori161_00614;hpylori162_00614;hpylori160_00405;hpylori89_01102;hpylori178_00440;hpylori144_003…
hp908_0431	hpylori01_00408	hpylori02_01356;hpylori03_00527;hpylori04_01362;hpylori05_01048;hpylori07_01066;hpylori08_01058;hpylori100_00451;hpylori101_00454;hpylori102_00509;hpylori103_00452;hpylori104_00563;hpylori105_00571;hpylori106_00914;hpylori107_00407;hpylori108_01007;hpylori109_00602;hpylori11_00838;hpylori110_00409;hpylori111_00418;hpylori112_00410;hpylori113_01047;hpylori114_00404;hpylori115_00405;hpylori116_0036…
atpA	hpylori01_01124	hpylori02_00677;hpylori03_01481;hpylori04_00680;hpylori05_00341;hpylori06_01130;hpylori07_00337;hpylori08_00336;hpylori09_01441;hpylori10_00106;hpylori100_01138;hpylori101_01155;hpylori102_00409;hpylori103_01149;hpylori104_01233;hpylori105_01265;hpylori106_00243;hpylori107_01070;hpylori108_00244;hpylori109_01273;hpylori11_01004;hpylori110_01070;hpylori111_01086;hpylori112_01091;hpylori113_00386;h…
unknown3	hpylori01_00151	hpylori102_01372;hpylori106_01224;hpylori108_01274;hpylori110_00155;hpylori117_00208;hpylori118_00152;hpylori119_00174;hpylori120_00155;hpylori121_01105;hpylori125_00183;hpylori126_00151;hpylori128_00234;hpylori132_01345;hpylori133_00169;hpylori134_00167;hpylori139_00167;hpylori140_00404;hpylori141_00404;hpylori142_00402;hpylori143_00171;hpylori144_00171;hpylori146_00157;hpylori153_00172;hpylori1…
unknown458	hpylori139_01523
KHP_0564	hpylori01_00721	hpylori110_00722;hpylori126_00574;hpylori99_00782;hpylori118_00756;hpylori165_00576;hpylori63_00716;hpylori68_00634;hpylori120_00716;hpylori119_00792;hpylori158_00597;hpylori146_00725;hpylori156_00847;hpylori133_00762;hpylori134_00757;hpylori139_00756;hpylori166_00717;hpylori173_00692;hpylori107_00737;hpylori171_00694;hpylori144_00596;hpylori175_01015;hpylori161_00820;hpylori162_00820;hpylori117_…
unknown280	hpylori113_00012	hpylori117_01486;hpylori122_00012;hpylori123_00013;hpylori138_01396;hpylori156_00013;hpylori161_00104;hpylori162_00104;hpylori176_00014;hpylori67_00012;hpylori67_00015;hpylori84_00012;hpylori97_00013
unknown95	hpylori05_01001	hpylori81_00474;hpylori111_00466;hpylori104_00612;hpylori113_00999;hpylori36_00496;hpylori39_00497;hpylori44_00499;hpylori45_00498;hpylori46_00498;hpylori48_00498;hpylori53_00497;hpylori54_00497;hpylori56_00498;hpylori57_00497;hpylori58_00497;hpylori60_00509;hpylori61_00497;hpylori62_00500
nuoI	hpylori05_00200	hpylori07_00200;hpylori08_00199;hpylori10_00251;hpylori100_01279;hpylori101_01298;hpylori103_01290;hpylori105_01406;hpylori112_01231;hpylori124_00268;hpylori129_01180;hpylori130_01182;hpylori135_00249;hpylori137_01369;hpylori145_00493;hpylori151_00265;hpylori152_00267;hpylori16_00200;hpylori169_00194;hpylori170_00192;hpylori176_00206;hpylori177_00200;hpylori18_00201;hpylori19_00200;hpylori20_0020…
ald	hpylori01_01506	hpylori108_01521;hpylori110_01486;hpylori117_01524;hpylori120_01469;hpylori121_01444;hpylori125_01500;hpylori126_01486;hpylori128_01518;hpylori140_00654;hpylori141_00654;hpylori142_00652;hpylori144_01483;hpylori146_01368;hpylori153_01469;hpylori154_01517;hpylori157_01479;hpylori158_01453;hpylori160_01476;hpylori163_01514;hpylori165_01425;hpylori166_01237;hpylori175_00087;hpylori68_01519;hpylori71…
gatA	hpylori01_00789	hpylori02_01044;hpylori03_00215;hpylori04_01046;hpylori05_00948;hpylori07_00966;hpylori08_00957;hpylori09_00193;hpylori10_01500;hpylori100_00549;hpylori101_00552;hpylori102_00906;hpylori103_00550;hpylori104_00956;hpylori105_01000;hpylori106_00507;hpylori107_00806;hpylori108_00532;hpylori109_01005;hpylori11_00620;hpylori110_00789;hpylori111_00809;hpylori112_00510;hpylori113_00832;hpylori114_00511;…
rplB	hpylori118_01282	hpylori01_01311;hpylori02_00485;hpylori03_01290;hpylori04_00486;hpylori05_00153;hpylori06_01313;hpylori07_00153;hpylori08_00152;hpylori09_01261;hpylori10_00298;hpylori100_01325;hpylori101_01343;hpylori102_00222;hpylori103_01335;hpylori104_01462;hpylori105_01453;hpylori106_00056;hpylori107_01251;hpylori108_00059;hpylori109_01460;hpylori11_01190;hpylori110_01253;hpylori111_01270;hpylori112_01277;hp…
unknown543	hpylori159_00651	hpylori80_00650
unknown633	hpylori174_00451
ruvC	hpylori01_00838	hpylori02_01087;hpylori03_00258;hpylori04_01089;hpylori06_00868;hpylori09_00150;hpylori10_01547;hpylori102_00955;hpylori105_01043;hpylori106_00463;hpylori107_00851;hpylori108_00487;hpylori109_01050;hpylori110_00834;hpylori112_00463;hpylori116_00448;hpylori118_00869;hpylori119_00910;hpylori12_00621;hpylori120_00832;hpylori124_00914;hpylori125_00918;hpylori126_00462;hpylori127_00876;hpylori128_0055…
unknown425	hpylori133_00978	hpylori139_00970;hpylori166_00935;hpylori134_00973;hpylori163_00470
fba	hpylori11_00059	hpylori01_00169;hpylori02_00376;hpylori03_01181;hpylori04_00377;hpylori05_01338;hpylori06_00176;hpylori07_01347;hpylori08_01341;hpylori09_00818;hpylori10_00784;hpylori100_00220;hpylori101_00220;hpylori102_01354;hpylori103_00215;hpylori104_00329;hpylori105_00336;hpylori106_01204;hpylori107_00174;hpylori108_01256;hpylori109_00363;hpylori110_00173;hpylori111_00177;hpylori112_00176;hpylori113_01305;h…
unknown646	hpylori174_01463
deaD	hpylori10_00865	hpylori105_00412;hpylori129_00244;hpylori13_01297;hpylori130_00244;hpylori135_01224;hpylori37_00249;hpylori38_00249;hpylori40_00248;hpylori41_00248;hpylori42_00249;hpylori43_00249;hpylori47_00248;hpylori49_00249;hpylori50_00250;hpylori51_00251;hpylori52_00250;hpylori55_00249;hpylori59_00264;hpylori67_01236;hpylori75_00398;hpylori77_00253;hpylori79_00242;hpylori86_00247;hpylori93_00067;hpylori127_…
unknown434	hpylori135_00275
X568_04640	hpylori01_00436	hpylori78_00585;hpylori154_00504
unknown450	hpylori137_01377
yafQ	hpylori06_00882	hpylori93_01284;hpylori71_00871;hpylori09_00136;hpylori87_01520;hpylori91_00853;hpylori127_00209;hpylori80_01604;hpylori111_01590;hpylori150_01572;hpylori110_01560;hpylori110_01567;hpylori79_01566;hpylori12_01298;hpylori35_00178;hpylori108_01670;hpylori81_01612;hpylori35_01620;hpylori67_01313;hpylori13_00360;hpylori37_00929;hpylori38_00930;hpylori40_00923;hpylori41_00930;hpylori42_00926;hpylori43…
yebC	hpylori01_00156	hpylori02_00363;hpylori03_01168;hpylori04_00364;hpylori05_01351;hpylori10_00770;hpylori100_00207;hpylori101_00207;hpylori103_00202;hpylori110_00160;hpylori118_00157;hpylori120_00160;hpylori165_00149;hpylori175_01248;hpylori63_00158;hpylori99_00154;hpylori106_01219;hpylori108_01269;hpylori116_00148;hpylori117_00213;hpylori119_00180;hpylori121_01100;hpylori126_00156;hpylori128_00239;hpylori139_0017…
OUK_0219	hpylori11_01500	hpylori155_01535;hpylori16_01539;hpylori176_01564;hpylori177_01588;hpylori18_01543;hpylori19_01542;hpylori20_01562;hpylori21_01533;hpylori22_01533;hpylori23_01533;hpylori24_01533;hpylori25_01533;hpylori26_01532;hpylori27_01532;hpylori28_01532;hpylori29_01534;hpylori30_01532;hpylori31_01534;hpylori32_01534;hpylori33_01532;hpylori34_01535;hpylori82_01571
pyrC	hpylori01_00262	hpylori110_00261;hpylori68_00324;hpylori126_00262;hpylori146_00263;hpylori165_00252;hpylori99_00324;hpylori166_00288;hpylori107_00263;hpylori157_00287;hpylori163_01155;hpylori175_00519;hpylori171_01143;hpylori120_00262;hpylori106_01064;hpylori108_01163;hpylori117_00318;hpylori143_00282;hpylori147_00290;hpylori153_00286;hpylori158_01061;hpylori161_00496;hpylori162_00496;hpylori180_01150;hpylori97_…
yciA	hpylori01_00913	hpylori07_00526;hpylori08_00522;hpylori79_01440;hpylori35_00961;hpylori64_00340;hpylori02_01168;hpylori03_00339;hpylori04_01170;hpylori05_00487;hpylori10_01623;hpylori103_00956;hpylori104_01083;hpylori113_00543;hpylori114_00813;hpylori115_00940;hpylori124_00991;hpylori127_00952;hpylori129_00875;hpylori130_00877;hpylori131_00525;hpylori136_00917;hpylori137_01077;hpylori16_00564;hpylori169_00479;hp…
OUO_0981	hpylori01_00304	hpylori118_00339;hpylori120_00304;hpylori121_00952;hpylori63_00307;hpylori68_00366;hpylori108_01119;hpylori119_00332;hpylori133_00319;hpylori154_00370;hpylori163_01113;hpylori166_00330;hpylori99_00367;hpylori144_00329;hpylori160_00332;hpylori106_01022;hpylori107_00305;hpylori110_00305;hpylori126_00304;hpylori134_00321;hpylori146_00306;hpylori161_00540;hpylori162_00540;hpylori165_00294;hpylori173_…
glyA	hpylori01_00176	hpylori02_00387;hpylori03_01192;hpylori04_00388;hpylori07_01340;hpylori08_01334;hpylori102_01347;hpylori104_00336;hpylori105_00345;hpylori106_01197;hpylori107_00181;hpylori108_01249;hpylori110_00180;hpylori116_01092;hpylori117_00235;hpylori118_00177;hpylori119_00202;hpylori120_00180;hpylori121_01079;hpylori125_00209;hpylori126_00176;hpylori128_00262;hpylori133_00194;hpylori140_00378;hpylori141_00…
HPPN120_07010	hpylori110_01357
OUM_1478	hpylori102_00256	hpylori124_00251;hpylori132_00252;hpylori135_00232;hpylori145_00475;hpylori151_00247;hpylori152_00249;hpylori83_00248;hpylori92_00243;hpylori81_01303;hpylori89_00154;hpylori112_01319;hpylori113_00229;hpylori123_01493;hpylori123_01501;hpylori122_01490;hpylori122_01494;hpylori122_01498;hpylori123_01497;hpylori59_01392;hpylori155_01295;hpylori155_01290;hpylori129_01263;hpylori130_01265;hpylori59_013…
yafQ_1	hpylori01_00987	hpylori10_01123;hpylori17_01556;hpylori84_00106;hpylori92_00528;hpylori59_00120;hpylori02_00112;hpylori03_00917;hpylori04_00112;hpylori107_01489;hpylori108_00377;hpylori118_00223;hpylori125_00308;hpylori126_00855;hpylori127_00077;hpylori128_00804;hpylori137_00175;hpylori144_00960;hpylori35_00462;hpylori63_01102;hpylori65_01154;hpylori66_01160;hpylori68_01372;hpylori69_01157;hpylori70_01156;hpylor…
moeB	hpylori02_00969	hpylori01_00714;hpylori03_00141;hpylori04_00972;hpylori119_00786;hpylori111_00733;hpylori81_00754;hpylori109_00932;hpylori116_00566;hpylori12_00740;hpylori120_00710;hpylori15_01132;hpylori155_00590;hpylori17_00548;hpylori174_00578;hpylori71_00738;hpylori82_00616;hpylori86_00772;hpylori88_00885;hpylori104_00881;hpylori105_00920;hpylori112_00583;hpylori135_00774;hpylori59_00608;hpylori10_01427;hpyl…
unknown641	hpylori174_00906	hpylori174_01257
K750_05880	hpylori11_00410
agcS	hpylori01_00900	hpylori11_00289;hpylori89_00544;hpylori144_00917;hpylori02_01156;hpylori03_00327;hpylori04_01158;hpylori06_00935;hpylori07_00538;hpylori08_00534;hpylori09_00083;hpylori102_01020;hpylori105_01107;hpylori106_00402;hpylori108_00428;hpylori111_00920;hpylori118_00932;hpylori119_00972;hpylori121_00353;hpylori126_00933;hpylori128_01030;hpylori129_00863;hpylori13_00409;hpylori130_00865;hpylori132_00995;h…
unknown821	hpylori89_00090
unknown703	hpylori36_00778	hpylori39_00778;hpylori60_00795;hpylori62_00781
oppB	hpylori01_01249	hpylori07_00217;hpylori08_00216;hpylori10_00234;hpylori106_00116;hpylori11_01126;hpylori110_01191;hpylori113_00263;hpylori118_01221;hpylori119_01248;hpylori12_00259;hpylori120_01186;hpylori124_00285;hpylori127_01221;hpylori133_01234;hpylori134_01226;hpylori137_01352;hpylori138_01201;hpylori139_01226;hpylori140_00903;hpylori141_00904;hpylori142_00901;hpylori143_01190;hpylori144_01224;hpylori146_01…
HMPREF1403_00229	hpylori174_01452
maf	hpylori01_00113	hpylori120_00117;hpylori99_00111;hpylori106_01265;hpylori118_00113;hpylori125_00127;hpylori126_00112;hpylori128_00177;hpylori144_00133;hpylori153_00133;hpylori156_01326;hpylori157_00138;hpylori160_00136;hpylori163_01309;hpylori173_01284;hpylori175_00359;hpylori68_00115;hpylori71_00121;hpylori107_00117;hpylori133_00131;hpylori166_00139;hpylori116_00105;hpylori150_00230;hpylori171_01294;hpylori97_0…
nuoC	hpylori01_01260	hpylori05_00206;hpylori07_00206;hpylori08_00205;hpylori09_01313;hpylori102_00278;hpylori103_01284;hpylori106_00104;hpylori107_01202;hpylori111_01219;hpylori113_00251;hpylori117_01269;hpylori118_01232;hpylori119_01259;hpylori12_00248;hpylori120_01197;hpylori121_00075;hpylori125_01268;hpylori126_01233;hpylori128_00092;hpylori132_00274;hpylori133_01245;hpylori134_01237;hpylori135_00255;hpylori138_01…
175_ICEHptfs4b_33	hpylori05_01653
dnaN	hpylori01_00473	hpylori106_00846;hpylori110_00473;hpylori117_00906;hpylori118_00505;hpylori120_00497;hpylori121_00781;hpylori122_00684;hpylori123_00684;hpylori125_00549;hpylori126_00830;hpylori128_00956;hpylori133_00530;hpylori134_00531;hpylori139_00531;hpylori140_01253;hpylori141_01254;hpylori142_01251;hpylori143_00849;hpylori144_00851;hpylori146_00468;hpylori147_00525;hpylori148_00898;hpylori149_00895;hpylori1…
ridA	hpylori01_00902	hpylori102_01022;hpylori109_01113;hpylori110_00894;hpylori113_00939;hpylori116_00892;hpylori118_00934;hpylori129_00865;hpylori130_00867;hpylori132_00997;hpylori147_00968;hpylori158_00417;hpylori16_00574;hpylori161_01147;hpylori162_01147;hpylori171_00508;hpylori176_00578;hpylori177_00586;hpylori18_00576;hpylori19_01357;hpylori20_00591;hpylori21_00572;hpylori22_00572;hpylori23_00572;hpylori24_00572…
rpsC	hpylori01_01308	hpylori02_00488;hpylori03_01293;hpylori04_00489;hpylori05_00156;hpylori06_01310;hpylori07_00156;hpylori08_00155;hpylori09_01264;hpylori10_00295;hpylori100_01322;hpylori101_01340;hpylori102_00225;hpylori103_01332;hpylori104_01459;hpylori105_01450;hpylori106_00059;hpylori107_01248;hpylori108_00062;hpylori109_01457;hpylori11_01187;hpylori110_01250;hpylori111_01267;hpylori112_01274;hpylori113_00194;h…
hmcT	hpylori01_00750	hpylori107_00764;hpylori110_00749;hpylori118_00782;hpylori120_00746;hpylori146_00754;hpylori16_00946;hpylori165_00547;hpylori176_00950;hpylori177_00989;hpylori18_00947;hpylori19_00984;hpylori20_00964;hpylori21_00942;hpylori22_00942;hpylori23_00942;hpylori24_00942;hpylori25_00942;hpylori26_00942;hpylori27_00942;hpylori28_00942;hpylori29_00942;hpylori30_00942;hpylori31_00942;hpylori32_00943;hpylori…
rplM	hpylori01_00082	hpylori02_00286;hpylori03_01091;hpylori04_00287;hpylori05_01429;hpylori06_00089;hpylori07_01436;hpylori08_01430;hpylori09_00908;hpylori10_00690;hpylori100_00131;hpylori101_00130;hpylori102_01441;hpylori103_00127;hpylori104_00241;hpylori105_00244;hpylori106_01295;hpylori107_00086;hpylori108_01345;hpylori109_00273;hpylori11_01590;hpylori110_00083;hpylori111_00089;hpylori112_00087;hpylori113_01394;h…
hopK	hpylori01_00450	hpylori120_00474;hpylori120_00876;hpylori118_00483;hpylori118_00909;hpylori63_00447;hpylori63_00874;hpylori156_00531;hpylori156_00978;hpylori110_00449;hpylori110_00873;hpylori68_00930;hpylori121_01586;hpylori143_00474;hpylori143_00901;hpylori99_00512;hpylori99_00937;hpylori107_00893;hpylori128_00540;hpylori128_01011;hpylori107_00446;hpylori150_00594;hpylori133_00460;hpylori133_00919;hpylori134_00…
uppS	hpylori01_01218	hpylori02_00582;hpylori03_01386;hpylori04_00584;hpylori107_01160;hpylori112_01184;hpylori118_01190;hpylori119_01219;hpylori12_00289;hpylori120_01156;hpylori122_01360;hpylori123_01359;hpylori126_01191;hpylori129_01132;hpylori130_01135;hpylori133_01202;hpylori137_01322;hpylori138_01172;hpylori139_01195;hpylori146_01174;hpylori160_01192;hpylori165_01134;hpylori17_01232;hpylori171_00264;hpylori175_00…
BB463_07120	hpylori89_00993
HPSA20_0885	hpylori159_00783	hpylori179_00831;hpylori80_00777
AA976_06960	hpylori74_01400
unknown812	hpylori86_01581
unknown359	hpylori120_00633	hpylori72_00974;hpylori73_00971;hpylori76_00970
unknown125	hpylori06_00206
unknown306	hpylori116_01074
unknown337	hpylori118_01371	hpylori63_01362;hpylori99_01392
unknown30	hpylori01_00954	hpylori120_00950;hpylori146_00964;hpylori63_00949;hpylori110_00950;hpylori166_00959;hpylori178_01126;hpylori113_00499;hpylori124_01072;hpylori135_00504;hpylori81_00995;hpylori145_00128;hpylori151_01039;hpylori152_01040;hpylori72_01312;hpylori102_01086;hpylori132_01059;hpylori73_01307;hpylori76_01306;hpylori83_01084;hpylori07_00493;hpylori08_00489;hpylori111_00972;hpylori112_00943;hpylori122_01155…
hprA	hpylori01_00095	hpylori103_00139;hpylori108_01332;hpylori110_00096;hpylori116_00088;hpylori120_00099;hpylori121_01146;hpylori126_00093;hpylori178_00164;hpylori63_00096;hpylori78_00107;hpylori107_00099;hpylori160_00118;hpylori119_00118;hpylori100_00144;hpylori101_00144;hpylori65_00291;hpylori66_00293;hpylori69_00292;hpylori70_00292;hpylori153_00116;hpylori156_01343;hpylori166_00120;hpylori144_00116;hpylori175_003…
unknown197	hpylori104_01115	hpylori15_00912;hpylori77_00952;hpylori14_01174;hpylori86_00820;hpylori88_00514;hpylori16_00534;hpylori176_00538;hpylori177_00542;hpylori18_00536;hpylori19_01397;hpylori20_00551;hpylori21_00532;hpylori22_00532;hpylori23_00532;hpylori24_00532;hpylori25_00532;hpylori26_00532;hpylori27_00532;hpylori28_00532;hpylori29_00532;hpylori30_00532;hpylori31_00532;hpylori32_00533;hpylori33_00532;hpylori34_005…
fdx	hpylori01_00273	hpylori101_00319;hpylori109_00466;hpylori116_00235;hpylori125_00340;hpylori127_00310;hpylori13_01327;hpylori138_00284;hpylori148_01088;hpylori149_01084;hpylori153_00297;hpylori156_01159;hpylori157_00298;hpylori160_00301;hpylori163_01144;hpylori165_00263;hpylori172_00246;hpylori173_01119;hpylori37_00280;hpylori38_00280;hpylori40_00278;hpylori41_00278;hpylori42_00279;hpylori43_00279;hpylori47_00278…
HPF17_0065	hpylori01_00058	hpylori133_00070;hpylori134_00068;hpylori139_00068;hpylori166_00069;hpylori104_00214;hpylori143_00078;hpylori106_01330;hpylori180_01385;hpylori180_01384;hpylori178_00080;hpylori107_00056;hpylori157_00073;hpylori150_00170;hpylori97_01448;hpylori120_00059;hpylori108_01377;hpylori11_01564;hpylori81_00064;hpylori113_01432;hpylori67_01435;hpylori116_00047;hpylori110_00058;hpylori111_00058;hpylori146_0…
HPOKI112_07275	hpylori05_00093	hpylori100_01384;hpylori101_01402;hpylori103_01395;hpylori95_01400;hpylori148_00090;hpylori149_00089
rplI	hpylori01_00484	hpylori02_00746;hpylori03_01548;hpylori04_00748;hpylori07_00794;hpylori08_00788;hpylori100_00854;hpylori101_00860;hpylori103_00856;hpylori107_00486;hpylori108_00871;hpylori110_00484;hpylori113_00968;hpylori116_00809;hpylori117_00895;hpylori119_00554;hpylori124_00587;hpylori126_00820;hpylori127_00518;hpylori139_00544;hpylori144_00839;hpylori147_00537;hpylori154_00907;hpylori155_00803;hpylori156_00…
mce	hpylori01_01433	hpylori110_01383;hpylori118_01407;hpylori126_01409;hpylori165_01352;hpylori63_01399;hpylori68_01446;hpylori160_01399;hpylori128_01439;hpylori154_01441;hpylori159_01289;hpylori80_01346;hpylori106_01587;hpylori108_01608;hpylori125_01424;hpylori144_01395;hpylori147_01412;hpylori150_01516;hpylori156_00066;hpylori157_01403;hpylori161_00052;hpylori162_00052;hpylori171_00066;hpylori173_00066;hpylori71_0…
ompR	hpylori01_00159	hpylori02_00366;hpylori03_01171;hpylori04_00367;hpylori05_01348;hpylori06_00166;hpylori07_01357;hpylori08_01351;hpylori104_00319;hpylori118_00160;hpylori124_01352;hpylori129_00160;hpylori130_00160;hpylori137_00348;hpylori159_00160;hpylori174_00162;hpylori35_00164;hpylori80_00161;hpylori99_00157;hpylori09_00828;hpylori10_00773;hpylori100_00210;hpylori101_00210;hpylori102_01364;hpylori103_00205;hpy…
NY40_0549	hpylori10_00540
HPHPP25D_1638	hpylori90_01230
r4	hpylori02_01634	hpylori03_00800;hpylori04_01640;hpylori127_00208;hpylori137_01536;hpylori75_01566;hpylori104_01577;hpylori110_01559;hpylori110_01566;hpylori79_01567;hpylori84_01589;hpylori71_00872;hpylori15_00410;hpylori12_01299;hpylori35_00177;hpylori105_01563;hpylori85_01597;hpylori88_01493;hpylori65_01591;hpylori66_01596;hpylori69_01592;hpylori70_01593;hpylori93_01283;hpylori13_00363;hpylori37_00932;hpylori38…
HMU08220	hpylori01_00887	hpylori02_01143;hpylori03_00314;hpylori06_00925;hpylori07_00549;hpylori08_00546;hpylori09_00094;hpylori100_00926;hpylori101_00937;hpylori102_01007;hpylori103_00933;hpylori104_01058;hpylori105_01095;hpylori107_00901;hpylori108_00438;hpylori109_01102;hpylori11_00717;hpylori110_00881;hpylori114_00635;hpylori115_00635;hpylori117_00969;hpylori118_00917;hpylori119_00961;hpylori12_00568;hpylori120_00884…
unknown572	hpylori161_00348	hpylori162_00348
HPB8_615	hpylori80_00871	hpylori159_00888;hpylori179_00929
unknown358	hpylori120_00632
ureI	hpylori01_00070	hpylori05_01442;hpylori06_00076;hpylori07_01449;hpylori08_01443;hpylori09_00920;hpylori10_00676;hpylori100_00118;hpylori101_00117;hpylori103_00114;hpylori105_00231;hpylori108_01359;hpylori11_01578;hpylori110_00071;hpylori111_00077;hpylori112_00074;hpylori114_00068;hpylori115_00068;hpylori118_00069;hpylori119_00088;hpylori120_00073;hpylori124_01441;hpylori125_00087;hpylori126_00067;hpylori127_0010…
iceA	hpylori01_01206	hpylori63_01170;hpylori77_01145;hpylori153_01180;hpylori97_00283;hpylori174_01086;hpylori160_01179;hpylori128_00147;hpylori107_01147;hpylori72_00134;hpylori73_00134;hpylori76_00133;hpylori171_00276;hpylori14_01370;hpylori144_01183;hpylori146_01163;hpylori89_00304;hpylori107_01148;hpylori78_01304;hpylori160_01180;hpylori171_00275;hpylori128_00146;hpylori154_01227;hpylori155_01148;hpylori125_01215;…
recG	hpylori02_00007	hpylori03_00813;hpylori04_00007;hpylori107_01430;hpylori14_00007;hpylori169_00007;hpylori170_00007;hpylori11_01327;hpylori114_01456;hpylori115_01454;hpylori124_00007;hpylori131_00008;hpylori77_01471;hpylori16_00007;hpylori113_00007;hpylori176_00008;hpylori177_00007;hpylori18_00007;hpylori19_00007;hpylori20_00007;hpylori21_00007;hpylori22_00007;hpylori23_00007;hpylori24_00007;hpylori25_00007;hpylo…
orf5E	hpylori86_01588
unknown758	hpylori74_00109
ribH	hpylori01_00002	hpylori117_00002;hpylori118_00002;hpylori120_00002;hpylori126_00002;hpylori144_00002;hpylori165_00002;hpylori175_00002;hpylori63_00002;hpylori68_00002;hpylori71_00002;hpylori86_00002;hpylori99_00002;hpylori147_00002;hpylori110_00002;hpylori174_00002;hpylori106_01433;hpylori121_01518;hpylori171_01415;hpylori180_01458;hpylori161_00200;hpylori162_00200;hpylori146_00002;hpylori150_00098;hpylori157_00…
OUI_0520	hpylori02_01259	hpylori03_00430;hpylori04_01262;hpylori07_00394;hpylori08_00393;hpylori108_00302;hpylori111_01029;hpylori121_00256;hpylori122_01210;hpylori123_01209;hpylori136_01001;hpylori138_01021;hpylori14_01228;hpylori148_00400;hpylori149_00396;hpylori15_00852;hpylori153_01047;hpylori154_01089;hpylori160_01041;hpylori17_01020;hpylori172_00967;hpylori174_00954;hpylori59_01069;hpylori64_00253;hpylori75_01213;h…
recR	hpylori01_00881	hpylori02_01137;hpylori03_00308;hpylori04_01139;hpylori07_00555;hpylori08_00552;hpylori10_01594;hpylori100_00920;hpylori101_00931;hpylori102_01001;hpylori103_00927;hpylori104_01051;hpylori106_00419;hpylori107_00895;hpylori109_01096;hpylori11_00711;hpylori110_00875;hpylori111_00902;hpylori112_00869;hpylori113_00920;hpylori114_00641;hpylori115_00641;hpylori116_00873;hpylori117_00963;hpylori118_0091…
thrB	hpylori01_00391	hpylori106_00932;hpylori107_00390;hpylori108_01026;hpylori110_00390;hpylori113_01064;hpylori117_00451;hpylori118_00425;hpylori120_00385;hpylori121_00865;hpylori125_00461;hpylori126_00394;hpylori128_00481;hpylori140_00164;hpylori141_00164;hpylori142_00164;hpylori143_00414;hpylori144_00411;hpylori146_00389;hpylori147_00441;hpylori153_00938;hpylori154_00460;hpylori156_01040;hpylori163_01031;hpylori1…
hyaB	hpylori01_00597	hpylori05_00715;hpylori07_00678;hpylori08_00673;hpylori100_00744;hpylori101_00748;hpylori102_00706;hpylori103_00745;hpylori106_00710;hpylori107_00608;hpylori108_00747;hpylori109_00804;hpylori110_00600;hpylori114_00910;hpylori115_00843;hpylori118_00630;hpylori119_00669;hpylori12_00861;hpylori120_00592;hpylori121_00651;hpylori124_00680;hpylori125_00677;hpylori126_00704;hpylori128_00830;hpylori129_0…
HMPREF1426_01283	hpylori112_00057
unknown130	hpylori06_00723	hpylori100_00649;hpylori101_00654;hpylori103_00652;hpylori11_00367;hpylori127_00730;hpylori94_00748;hpylori95_00655;hpylori96_00749;hpylori98_00751;hpylori59_00640;hpylori14_00893;hpylori09_00295;hpylori102_00802;hpylori114_00613;hpylori115_00613;hpylori129_00660;hpylori130_00660;hpylori131_00848;hpylori132_00780;hpylori137_00855;hpylori164_00699;hpylori167_00705;hpylori168_00698;hpylori74_00763;…
HPF38_1387	hpylori106_01617	hpylori180_01663;hpylori125_01398;hpylori128_01412;hpylori154_01414;hpylori160_01370;hpylori121_01340
pdxA	hpylori02_00189	hpylori03_00994;hpylori04_00190;hpylori11_01497;hpylori102_01533;hpylori132_01505;hpylori138_01532;hpylori83_01536;hpylori113_01496;hpylori92_01550;hpylori16_01542;hpylori176_01568;hpylori177_01591;hpylori18_01546;hpylori19_01545;hpylori20_01565;hpylori21_01536;hpylori22_01536;hpylori23_01536;hpylori24_01536;hpylori25_01536;hpylori26_01535;hpylori27_01535;hpylori28_01535;hpylori29_01537;hpylori30…
jhp_0838	hpylori02_01110	hpylori03_00281;hpylori04_01112;hpylori105_01067;hpylori11_00687;hpylori111_00878;hpylori112_00842;hpylori113_00897;hpylori12_00599;hpylori136_00863;hpylori137_01024;hpylori14_01095;hpylori145_00229;hpylori148_00541;hpylori149_00537;hpylori151_00936;hpylori152_00936;hpylori59_00868;hpylori71_00882;hpylori75_01076;hpylori77_00866;hpylori79_00467;hpylori83_00977;hpylori169_00534;hpylori170_00726;hp…
galU	hpylori01_00610	hpylori02_00859;hpylori03_00031;hpylori04_00860;hpylori07_00663;hpylori08_00658;hpylori10_01314;hpylori100_00729;hpylori102_00721;hpylori103_00730;hpylori104_00776;hpylori106_00641;hpylori107_00679;hpylori108_00732;hpylori109_00818;hpylori11_00475;hpylori110_00666;hpylori111_00622;hpylori112_00694;hpylori113_00658;hpylori114_00895;hpylori115_00858;hpylori116_00678;hpylori117_00701;hpylori118_0064…
OUI_1158	hpylori74_01012
unknown665	hpylori178_00042
unknown43	hpylori01_01151	hpylori110_01095;hpylori100_01165;hpylori101_01183;hpylori103_01176;hpylori14_01316;hpylori92_00372;hpylori163_00325;hpylori117_01162;hpylori124_00381;hpylori161_01323;hpylori162_01323;hpylori144_01126;hpylori178_01279;hpylori156_00327;hpylori111_01111;hpylori180_00228;hpylori106_00216;hpylori143_01094;hpylori120_01090;hpylori85_00449;hpylori174_01033;hpylori78_01247;hpylori106_00217;hpylori128_0…
dauA	hpylori02_01549	hpylori03_00717;hpylori04_01556;hpylori11_00115;hpylori145_01253;hpylori151_01242;hpylori152_01241;hpylori89_01288;hpylori81_00233;hpylori86_00227;hpylori84_00437;hpylori112_00224;hpylori114_00220;hpylori115_00221;hpylori131_01243;hpylori35_00229;hpylori59_00244;hpylori78_00377;hpylori90_01043;hpylori127_00260;hpylori17_00190;hpylori104_00383;hpylori124_01285;hpylori14_00376;hpylori148_01136;hpyl…
MWE_1442	hpylori106_00131	hpylori180_00136;hpylori147_01228;hpylori154_01259;hpylori143_01178;hpylori117_01246;hpylori128_00115
phnI	hpylori01_01502	hpylori144_01478;hpylori120_01465;hpylori126_01483;hpylori163_01519;hpylori65_00121;hpylori66_00122;hpylori69_00122;hpylori70_00121;hpylori165_01422;hpylori125_01495;hpylori63_01505;hpylori140_00658;hpylori141_00658;hpylori142_00656;hpylori153_01465;hpylori156_01532;hpylori117_01521;hpylori128_01514;hpylori90_01225;hpylori178_01632;hpylori68_01516;hpylori154_01514;hpylori147_01491;hpylori110_0148…
unknown528	hpylori157_00491
unknown630	hpylori174_00031
OUM_0431	hpylori112_00342	hpylori122_00549;hpylori123_00549;hpylori67_01144;hpylori122_00548;hpylori123_00548;hpylori12_01128;hpylori89_01141
HPY1846_06665	hpylori10_00536
ywiE	hpylori01_00317	hpylori100_00362;hpylori101_00364;hpylori103_00363;hpylori105_00484;hpylori107_00319;hpylori109_00514;hpylori11_00925;hpylori110_00318;hpylori118_00352;hpylori120_00315;hpylori122_00527;hpylori123_00527;hpylori124_01187;hpylori126_00318;hpylori133_00332;hpylori134_00334;hpylori137_00503;hpylori139_00334;hpylori145_01159;hpylori151_01146;hpylori152_01147;hpylori165_00307;hpylori166_00341;hpylori63…
unknown468	hpylori140_00796	hpylori141_00797;hpylori142_00794;hpylori147_01346
unknown484	hpylori146_01545
jhp_0668	hpylori108_00651	hpylori16_00885;hpylori176_00889;hpylori177_00928;hpylori18_00886;hpylori19_01046;hpylori20_00903;hpylori21_00881;hpylori22_00881;hpylori23_00881;hpylori24_00881;hpylori25_00881;hpylori26_00881;hpylori27_00881;hpylori28_00881;hpylori29_00881;hpylori30_00881;hpylori31_00881;hpylori32_00882;hpylori33_00881;hpylori34_00883;hpylori178_00735;hpylori145_00795;hpylori151_00567;hpylori152_00567;hpylori10…
rpoA	hpylori01_01289	hpylori02_00506;hpylori03_01311;hpylori04_00508;hpylori05_00175;hpylori06_01291;hpylori07_00174;hpylori08_00173;hpylori09_01283;hpylori10_00277;hpylori100_01303;hpylori101_01322;hpylori102_00244;hpylori103_01314;hpylori104_01440;hpylori105_01431;hpylori106_00077;hpylori107_01230;hpylori109_01439;hpylori110_01231;hpylori111_01248;hpylori112_01256;hpylori113_00213;hpylori114_01250;hpylori115_01249;…
N204_03410	hpylori100_00932	hpylori101_00943;hpylori103_00939;hpylori95_00952;hpylori95_00951;hpylori116_00885
unknown327	hpylori118_00924	hpylori99_00950;hpylori147_00960;hpylori125_00972;hpylori158_00426;hpylori150_01051;hpylori161_01139;hpylori162_01139
unknown423	hpylori133_00673	hpylori134_00672;hpylori139_00670
uvrB	hpylori01_01105	hpylori106_00262;hpylori108_00262;hpylori110_01051;hpylori117_01118;hpylori118_01079;hpylori119_01110;hpylori120_01041;hpylori121_00220;hpylori125_01116;hpylori126_01081;hpylori128_01169;hpylori133_01091;hpylori134_01086;hpylori139_01083;hpylori140_01043;hpylori141_01044;hpylori142_01041;hpylori143_01051;hpylori144_01082;hpylori146_01064;hpylori147_01103;hpylori154_01129;hpylori156_00371;hpylori1…
unknown532	hpylori157_01376
unknown405	hpylori129_00046	hpylori130_00046
unknown112	hpylori05_01638	hpylori11_00411;hpylori07_00593;hpylori08_00590;hpylori06_00201;hpylori140_01458;hpylori141_01458;hpylori142_01454;hpylori17_01169;hpylori15_00489;hpylori10_00537;hpylori59_01318;hpylori59_01319;hpylori106_01340;hpylori99_00194
fabI	hpylori01_00187	hpylori02_00426;hpylori03_01231;hpylori04_00427;hpylori05_01322;hpylori100_00236;hpylori101_00236;hpylori102_01336;hpylori103_00231;hpylori106_01185;hpylori108_01239;hpylori113_01285;hpylori117_00245;hpylori118_00189;hpylori119_00214;hpylori12_01282;hpylori120_00191;hpylori121_01069;hpylori125_00221;hpylori126_00187;hpylori127_00227;hpylori128_00275;hpylori132_01309;hpylori133_00205;hpylori134_00…
cagG	hpylori01_00510	hpylori106_00800;hpylori110_00512;hpylori118_00542;hpylori126_00792;hpylori135_00558;hpylori146_00510;hpylori147_00565;hpylori16_00664;hpylori160_00829;hpylori176_00669;hpylori177_00695;hpylori18_00666;hpylori19_01265;hpylori20_00681;hpylori21_00662;hpylori22_00662;hpylori23_00662;hpylori24_00662;hpylori25_00662;hpylori26_00662;hpylori27_00662;hpylori28_00662;hpylori29_00662;hpylori30_00662;hpylo…
unknown363	hpylori120_00837
unknown555	hpylori159_01340
dxr	hpylori01_00209	hpylori110_00212;hpylori118_00244;hpylori126_00210;hpylori143_00230;hpylori68_00226;hpylori107_00212;hpylori99_00271;hpylori140_00343;hpylori141_00343;hpylori142_00341;hpylori116_00174;hpylori157_00235;hpylori180_01207;hpylori120_00214;hpylori108_01215;hpylori160_00238;hpylori150_00352;hpylori128_00298;hpylori63_00212;hpylori161_00447;hpylori162_00447;hpylori158_01112;hpylori134_00225;hpylori139_…
fliD	hpylori01_00711	hpylori02_00966;hpylori03_00138;hpylori04_00969;hpylori07_00887;hpylori08_00878;hpylori10_01424;hpylori100_00627;hpylori106_00591;hpylori107_00727;hpylori108_00621;hpylori113_00756;hpylori116_00569;hpylori117_00653;hpylori118_00747;hpylori119_00783;hpylori120_00707;hpylori121_00542;hpylori124_00798;hpylori125_00794;hpylori126_00584;hpylori128_00682;hpylori133_00752;hpylori134_00748;hpylori139_007…
clpS	hpylori01_00033	hpylori110_00034;hpylori157_01332;hpylori180_00013;hpylori68_00034;hpylori165_00032;hpylori134_01537;hpylori173_00137;hpylori171_00134;hpylori106_00013;hpylori144_01326;hpylori158_01304;hpylori108_00015;hpylori117_01360;hpylori140_00798;hpylori141_00799;hpylori142_00796;hpylori156_00129;hpylori163_00129;hpylori178_01485;hpylori97_00137;hpylori125_01358;hpylori166_01204;hpylori78_01448;hpylori120_…
unknown324	hpylori118_00370	hpylori126_00337;hpylori63_00336;hpylori99_00398
hemN	hpylori01_00629	hpylori106_00662;hpylori108_00714;hpylori118_00663;hpylori120_00626;hpylori125_00709;hpylori126_00670;hpylori133_00667;hpylori134_00666;hpylori139_00664;hpylori144_00693;hpylori146_00632;hpylori165_00664;hpylori166_00625;hpylori175_00868;hpylori63_00626;hpylori68_00727;hpylori163_00772;hpylori107_00659;hpylori160_00706;hpylori174_00660;hpylori140_01411;hpylori141_01411;hpylori142_01407;hpylori143…
fecA	hpylori01_00645	hpylori05_00765;hpylori06_00678;hpylori09_00337;hpylori10_01353;hpylori100_00690;hpylori101_00694;hpylori103_00692;hpylori105_00848;hpylori107_00642;hpylori11_00441;hpylori110_00630;hpylori112_00656;hpylori114_00858;hpylori115_00895;hpylori119_00716;hpylori129_00619;hpylori13_00137;hpylori130_00619;hpylori131_00570;hpylori14_00850;hpylori148_00750;hpylori149_00747;hpylori15_01199;hpylori155_00661…
OUQ_1503	hpylori07_00632	hpylori100_01299;hpylori101_01318;hpylori103_01310;hpylori163_00785;hpylori105_01418;hpylori59_01286;hpylori127_01259;hpylori140_01423;hpylori141_01423;hpylori142_01419;hpylori171_00788;hpylori10_00273;hpylori114_01236;hpylori115_01235;hpylori131_00228;hpylori97_00813;hpylori75_01424;hpylori129_01203;hpylori130_01205;hpylori136_01214;hpylori136_00649
AA977_01600	hpylori159_00315
unknown76	hpylori02_01199	hpylori03_00370;hpylori04_01202;hpylori84_01180;hpylori89_00501;hpylori15_00910;hpylori137_01111;hpylori75_01157;hpylori104_01117;hpylori105_01148;hpylori65_01125;hpylori66_01131;hpylori69_01128;hpylori70_01127;hpylori114_00781;hpylori115_00972;hpylori131_00493;hpylori86_01000;hpylori88_00512
HP_0880	hpylori05_00995	hpylori113_00879;hpylori81_00877;hpylori102_00957;hpylori132_00932;hpylori83_00956;hpylori72_01178;hpylori73_01174;hpylori76_01173;hpylori111_00858;hpylori07_01016;hpylori08_01007;hpylori100_00503;hpylori101_00505;hpylori103_00504;hpylori95_00506;hpylori67_01022;hpylori36_00891;hpylori39_00891;hpylori44_00894;hpylori45_00895;hpylori46_00895;hpylori48_00897;hpylori53_00888;hpylori54_00888;hpylori5…
wecA	hpylori01_01567	hpylori153_01532;hpylori78_00235;hpylori146_01529;hpylori173_01414;hpylori110_01547;hpylori154_00020;hpylori156_01469;hpylori174_01262;hpylori128_01578;hpylori140_00590;hpylori141_00590;hpylori142_00589;hpylori147_01560;hpylori157_01538;hpylori171_01424;hpylori97_01524;hpylori143_01539;hpylori121_01507;hpylori150_00090;hpylori125_01558;hpylori160_01538;hpylori172_01325;hpylori108_01459;hpylori99_…
jhp_0118	hpylori01_00124	hpylori110_00128;hpylori126_00124;hpylori165_00117;hpylori118_00125;hpylori63_00126;hpylori68_00126;hpylori117_00180;hpylori99_00122;hpylori90_00104;hpylori07_01392;hpylori08_01386;hpylori113_01350;hpylori71_00132;hpylori09_00863;hpylori87_00793;hpylori91_00130;hpylori153_00144;hpylori17_00120;hpylori135_01341;hpylori36_00128;hpylori39_00129;hpylori44_00130;hpylori45_00129;hpylori46_00129;hpylori…
oorC	hpylori108_00791	hpylori94_00882;hpylori96_00884;hpylori98_00886;hpylori64_00700;hpylori01_00557;hpylori06_00586;hpylori07_00720;hpylori08_00714;hpylori100_00781;hpylori101_00786;hpylori103_00783;hpylori110_00560;hpylori114_00951;hpylori115_00802;hpylori118_00591;hpylori119_00629;hpylori126_00744;hpylori131_00666;hpylori138_00572;hpylori15_01322;hpylori150_00709;hpylori165_00737;hpylori172_00730;hpylori63_00553;h…
175_ICEHptfs4b_19	hpylori06_00199
sfhB	hpylori01_00339	hpylori107_00340;hpylori146_00340;hpylori165_00331;hpylori121_00918;hpylori126_00341;hpylori110_00339;hpylori16_01158;hpylori120_00333;hpylori176_01162;hpylori177_01202;hpylori18_01158;hpylori19_00774;hpylori20_01175;hpylori21_01153;hpylori22_01153;hpylori23_01153;hpylori24_01153;hpylori25_01153;hpylori26_01153;hpylori27_01153;hpylori28_01153;hpylori29_01154;hpylori30_01153;hpylori31_01154;hpylor…
unknown721	hpylori64_00559	hpylori74_01605
unknown647	hpylori175_00026
acsA	hpylori01_00396	hpylori02_01368;hpylori03_00539;hpylori04_01374;hpylori100_00439;hpylori101_00442;hpylori103_00440;hpylori104_00551;hpylori107_00395;hpylori114_00392;hpylori115_00393;hpylori117_00456;hpylori118_00430;hpylori119_00424;hpylori121_00860;hpylori125_00466;hpylori127_00428;hpylori128_00486;hpylori131_01069;hpylori135_01069;hpylori140_00159;hpylori141_00159;hpylori142_00159;hpylori143_00419;hpylori144_…
csrA	hpylori01_01413	hpylori02_01624;hpylori03_00790;hpylori04_01630;hpylori06_01459;hpylori10_00405;hpylori107_01353;hpylori108_01632;hpylori11_01304;hpylori110_01362;hpylori111_01374;hpylori112_01395;hpylori116_01430;hpylori117_01408;hpylori118_01386;hpylori119_01406;hpylori12_00090;hpylori120_01373;hpylori122_00090;hpylori123_00091;hpylori126_01388;hpylori127_01385;hpylori128_01418;hpylori135_00088;hpylori136_0137…
unknown187	hpylori102_01324	hpylori132_01296;hpylori83_01325
acnB	hpylori01_00738	hpylori02_00993;hpylori03_00165;hpylori04_00996;hpylori06_00774;hpylori07_00916;hpylori08_00907;hpylori09_00246;hpylori100_00599;hpylori101_00602;hpylori102_00853;hpylori103_00600;hpylori104_00906;hpylori106_00564;hpylori107_00753;hpylori108_00586;hpylori11_00307;hpylori110_00738;hpylori112_00559;hpylori113_00782;hpylori116_00543;hpylori117_00624;hpylori118_00772;hpylori119_00813;hpylori120_00734…
unknown469	hpylori140_00939	hpylori141_00940;hpylori142_00937;hpylori15_00710
vmrA	hpylori01_01176	hpylori118_01149;hpylori126_01151;hpylori165_01095;hpylori63_01141;hpylori120_01115;hpylori107_01119;hpylori110_01120;hpylori68_01152;hpylori99_01172;hpylori127_01148;hpylori153_01152;hpylori81_01193;hpylori146_01134;hpylori10_00163;hpylori116_01055;hpylori113_00334;hpylori148_00291;hpylori149_00287;hpylori77_01115;hpylori84_01345;hpylori85_00424;hpylori92_00347;hpylori178_01306;hpylori106_00191;…
rpsO	hpylori01_00401	hpylori108_01014;hpylori11_00845;hpylori110_00402;hpylori111_00411;hpylori116_00356;hpylori117_00461;hpylori143_00424;hpylori156_01030;hpylori157_00428;hpylori16_01094;hpylori173_00992;hpylori176_01099;hpylori177_01139;hpylori18_01095;hpylori180_00996;hpylori19_00837;hpylori20_01112;hpylori21_01090;hpylori22_01090;hpylori23_01090;hpylori24_01090;hpylori25_01090;hpylori26_01090;hpylori27_01090;hpy…
OUQ_0761	hpylori124_00544	hpylori145_00371;hpylori152_00795
hin4IIR	hpylori06_00053	hpylori164_00053;hpylori167_00053;hpylori168_00052;hpylori71_00051;hpylori90_00181;hpylori77_00053;hpylori104_00207;hpylori86_00051;hpylori36_00053;hpylori39_00053;hpylori44_00053;hpylori45_00053;hpylori46_00053;hpylori48_00055;hpylori53_00053;hpylori54_00053;hpylori56_00053;hpylori57_00053;hpylori58_00053;hpylori60_00053;hpylori61_00053;hpylori62_00053;hpylori124_01465;hpylori92_01490;hpylori113…
sotB	hpylori01_01177	hpylori143_01120;hpylori156_00300;hpylori140_00973;hpylori141_00974;hpylori142_00971;hpylori126_01152;hpylori165_01096;hpylori63_01142;hpylori68_01153;hpylori110_01121;hpylori134_01157;hpylori139_01157;hpylori146_01135;hpylori154_01199;hpylori99_01173;hpylori120_01116;hpylori178_01307;hpylori107_01120;hpylori118_01150;hpylori108_00191;hpylori117_01188;hpylori125_01186;hpylori128_01240;hpylori144_…
OUI_0988	hpylori80_01473
HPB8_387	hpylori133_00359	hpylori134_00361;hpylori139_00361;hpylori166_00368
srpA	hpylori01_00458	hpylori02_01308;hpylori03_00479;hpylori04_01312;hpylori106_00863;hpylori107_00456;hpylori108_00904;hpylori110_00456;hpylori116_00440;hpylori117_00519;hpylori118_00491;hpylori119_00485;hpylori120_00481;hpylori121_00798;hpylori125_00531;hpylori126_00457;hpylori128_00548;hpylori135_01011;hpylori140_00096;hpylori141_00096;hpylori142_00096;hpylori143_00483;hpylori147_00508;hpylori150_00600;hpylori154_…
dsbB	hpylori01_00561	hpylori107_00572;hpylori157_00784;hpylori161_00985;hpylori162_00985;hpylori120_00558;hpylori119_00633;hpylori118_00594;hpylori126_00741;hpylori146_00563;hpylori165_00733;hpylori68_00796;hpylori99_00625;hpylori143_00761;hpylori154_00827;hpylori95_00791;hpylori81_00587;hpylori11_00528;hpylori65_00941;hpylori66_00945;hpylori69_00942;hpylori70_00942;hpylori117_00813;hpylori78_00903;hpylori128_00866;h…
yidD	hpylori10_00411	hpylori79_00876;hpylori93_00199;hpylori77_01392;hpylori129_01339;hpylori130_01341;hpylori81_01444;hpylori135_00082;hpylori82_01407;hpylori134_01409;hpylori139_01406;hpylori166_01334;hpylori171_00081;hpylori180_01650;hpylori127_01391;hpylori17_01506;hpylori109_01566;hpylori104_01572;hpylori112_01401;hpylori12_00084;hpylori124_00081;hpylori16_00083;hpylori176_00089;hpylori177_00083;hpylori18_00083;…
jhp_0670	hpylori110_00691	hpylori172_00588
OUG_0016	hpylori169_00076	hpylori170_00074;hpylori135_00077;hpylori67_00087;hpylori160_01387;hpylori89_00074;hpylori35_01457
unknown408	hpylori12_00093	hpylori35_01444
unknown336	hpylori118_01357	hpylori126_01356;hpylori68_01394;hpylori99_01378;hpylori77_01354
unknown720	hpylori64_00058
gmk	hpylori01_00315	hpylori02_01450;hpylori03_00619;hpylori04_01458;hpylori05_01148;hpylori06_00342;hpylori07_01157;hpylori08_01149;hpylori09_00672;hpylori10_00945;hpylori100_00360;hpylori101_00362;hpylori102_01192;hpylori103_00361;hpylori104_00474;hpylori105_00482;hpylori106_01011;hpylori107_00317;hpylori108_01108;hpylori109_00512;hpylori11_00927;hpylori110_00316;hpylori111_00321;hpylori112_00320;hpylori113_01143;h…
ligA	hpylori01_00579	hpylori107_00591;hpylori165_00715;hpylori126_00722;hpylori68_00777;hpylori99_00645;hpylori154_00806;hpylori110_00583;hpylori118_00613;hpylori119_00651;hpylori120_00575;hpylori134_00614;hpylori139_00614;hpylori146_00582;hpylori158_00738;hpylori161_00965;hpylori162_00965;hpylori163_00837;hpylori178_00858;hpylori63_00575;hpylori78_00884;hpylori156_00702;hpylori150_00733;hpylori02_00825;hpylori03_016…
HPB8_99	hpylori05_00095	hpylori100_01382;hpylori101_01400;hpylori103_01393;hpylori95_01398;hpylori16_00094;hpylori176_00100;hpylori177_00094;hpylori18_00094;hpylori19_00094;hpylori20_00094;hpylori21_00094;hpylori22_00094;hpylori23_00094;hpylori24_00094;hpylori25_00094;hpylori26_00094;hpylori27_00094;hpylori28_00094;hpylori29_00094;hpylori30_00094;hpylori31_00094;hpylori32_00094;hpylori33_00094;hpylori34_00094;hpylori137…
unknown691	hpylori17_01541
lepA	hpylori06_00369	hpylori01_00347;hpylori02_01422;hpylori03_00591;hpylori04_01429;hpylori05_01115;hpylori07_01130;hpylori08_01122;hpylori09_00644;hpylori10_00973;hpylori100_00388;hpylori101_00389;hpylori102_01165;hpylori103_00389;hpylori104_00501;hpylori105_00509;hpylori106_00978;hpylori107_00348;hpylori108_01076;hpylori109_00539;hpylori11_00900;hpylori110_00347;hpylori111_00353;hpylori112_00351;hpylori113_01109;h…
ppk	hpylori01_00431	hpylori02_01334;hpylori03_00505;hpylori04_01340;hpylori05_01026;hpylori105_00594;hpylori110_00431;hpylori126_00432;hpylori135_01035;hpylori63_00429;hpylori68_00491;hpylori89_01049;hpylori116_00385;hpylori121_00826;hpylori127_00463;hpylori174_00424;hpylori99_00494;hpylori59_00457;hpylori108_00983;hpylori117_00490;hpylori125_00501;hpylori140_00125;hpylori141_00125;hpylori142_00125;hpylori144_00451;…
hofD	hpylori156_00969	hpylori179_00488;hpylori180_00933;hpylori85_01008;hpylori17_00422;hpylori01_00460;hpylori02_01306;hpylori03_00477;hpylori04_01310;hpylori05_00998;hpylori06_00479;hpylori07_01017;hpylori08_01008;hpylori09_00530;hpylori10_01087;hpylori100_00502;hpylori101_00504;hpylori102_00560;hpylori103_00503;hpylori104_00615;hpylori105_00618;hpylori106_00861;hpylori107_00458;hpylori108_00902;hpylori109_00653;hpy…
hcpH	hpylori05_01131	hpylori89_01177;hpylori113_01126;hpylori06_00358;hpylori09_00656;hpylori87_01000;hpylori91_00338;hpylori121_00924;hpylori158_00989;hpylori157_00359;hpylori122_00541;hpylori123_00541;hpylori138_00346;hpylori143_00354;hpylori155_00330;hpylori17_00298;hpylori86_00333;hpylori94_01113;hpylori98_01117;hpylori96_01113
jhp_0983	hpylori01_01037	hpylori107_00991;hpylori118_01019;hpylori120_00981;hpylori165_00964;hpylori175_01138;hpylori63_00978;hpylori68_01022;hpylori99_01042;hpylori158_00344;hpylori157_01031;hpylori128_01109;hpylori163_00431;hpylori154_01066;hpylori78_01141;hpylori133_01032;hpylori134_01027;hpylori139_01024;hpylori166_00990;hpylori171_00435;hpylori97_00440;hpylori173_00437;hpylori121_00279;hpylori116_00969;hpylori174_00…
nuoA	hpylori01_01258	hpylori02_00541;hpylori03_01346;hpylori04_00543;hpylori103_01282;hpylori106_00106;hpylori107_01200;hpylori108_00113;hpylori110_01200;hpylori117_01267;hpylori118_01230;hpylori119_01257;hpylori120_01195;hpylori121_00077;hpylori125_01266;hpylori126_01231;hpylori128_00094;hpylori133_01243;hpylori134_01235;hpylori135_00257;hpylori139_01235;hpylori140_00893;hpylori141_00894;hpylori142_00891;hpylori143_…
valS	hpylori02_00657	hpylori03_01461;hpylori04_00659;hpylori109_01292;hpylori111_01103;hpylori89_00368;hpylori137_01243;hpylori07_00320;hpylori08_00319;hpylori83_00382;hpylori102_00390;hpylori132_00386;hpylori148_00323;hpylori149_00319;hpylori65_01299;hpylori66_01305;hpylori69_01302;hpylori70_01301;hpylori103_01167;hpylori72_00195;hpylori73_00194;hpylori76_00193;hpylori36_01174;hpylori39_01173;hpylori44_01176;hpylori…
spoIVFB	hpylori01_00540	hpylori102_00644;hpylori110_00543;hpylori116_00749;hpylori118_00574;hpylori126_00761;hpylori132_00620;hpylori146_00542;hpylori63_00536;hpylori68_00816;hpylori72_00875;hpylori73_00872;hpylori76_00871;hpylori83_00645;hpylori107_00544;hpylori111_00553;hpylori114_00968;hpylori115_00785;hpylori127_00577;hpylori131_00683;hpylori148_00855;hpylori149_00852;hpylori160_00797;hpylori165_00754;hpylori35_0058…
cppC	hpylori111_01587
proV	hpylori01_00778	hpylori110_00778;hpylori126_00518;hpylori106_00518;hpylori108_00543;hpylori119_00856;hpylori133_00822;hpylori134_00818;hpylori139_00818;hpylori150_00935;hpylori158_00536;hpylori161_00761;hpylori162_00761;hpylori166_00781;hpylori171_00624;hpylori35_00834;hpylori65_00717;hpylori66_00720;hpylori69_00717;hpylori70_00718;hpylori165_00517;hpylori135_00838;hpylori14_00987;hpylori68_00576;hpylori120_0077…
atpF	hpylori01_01126	hpylori02_00675;hpylori03_01479;hpylori04_00678;hpylori05_00339;hpylori07_00335;hpylori08_00334;hpylori10_00108;hpylori100_01140;hpylori101_01157;hpylori103_01151;hpylori104_01235;hpylori106_00241;hpylori107_01072;hpylori109_01275;hpylori110_01072;hpylori112_01093;hpylori113_00384;hpylori114_01087;hpylori115_01087;hpylori116_01008;hpylori117_01138;hpylori118_01100;hpylori121_00200;hpylori124_0040…
unknown168	hpylori100_00499	hpylori101_00501;hpylori103_00500;hpylori136_00448
amiF	hpylori01_01235	hpylori02_00564;hpylori03_01369;hpylori04_00566;hpylori06_01237;hpylori07_00229;hpylori08_00228;hpylori09_01337;hpylori106_00133;hpylori107_01177;hpylori108_00135;hpylori110_01178;hpylori117_01245;hpylori118_01207;hpylori119_01236;hpylori120_01173;hpylori121_00098;hpylori125_01244;hpylori126_01208;hpylori128_00117;hpylori134_01212;hpylori139_01212;hpylori140_00915;hpylori141_00916;hpylori142_0091…
HPSA_08309	hpylori80_01591	hpylori90_01520;hpylori90_01519
hemH	hpylori01_01067	hpylori118_01041;hpylori126_01043;hpylori165_00986;hpylori99_01064;hpylori68_01045;hpylori106_00302;hpylori110_01013;hpylori117_01081;hpylori121_00257;hpylori125_01077;hpylori150_01161;hpylori160_01040;hpylori161_01243;hpylori162_01243;hpylori163_00408;hpylori175_01114;hpylori63_01000;hpylori146_01027;hpylori107_01014;hpylori144_01043;hpylori78_01163;hpylori119_01071;hpylori143_01013;hpylori157_0…
farA	hpylori01_01458	hpylori02_00043;hpylori03_00849;hpylori04_00044;hpylori05_00041;hpylori105_00043;hpylori106_01561;hpylori108_01580;hpylori110_01409;hpylori116_01383;hpylori117_01456;hpylori118_01432;hpylori119_01450;hpylori120_01417;hpylori121_01391;hpylori122_00043;hpylori123_00044;hpylori125_01448;hpylori126_01433;hpylori128_01464;hpylori133_01454;hpylori134_01449;hpylori135_00041;hpylori138_01425;hpylori139_0…
HPB8_963	hpylori02_00970	hpylori03_00142;hpylori04_00973;hpylori136_00569
Hac	prophage	II	orf13:	hpylori02_01303	hpylori03_00474;hpylori04_01307;hpylori06_00217;hpylori106_01355;hpylori10_00520;hpylori11_00396;hpylori15_00474;hpylori59_01303;hpylori97_00846
jhp_0832	hpylori02_01100	hpylori03_00271;hpylori04_01102;hpylori117_00929;hpylori127_00890;hpylori128_00981;hpylori155_00845;hpylori148_00549;hpylori149_00545;hpylori17_00867;hpylori81_00888;hpylori135_00908;hpylori160_00892;hpylori85_00594;hpylori85_01197;hpylori14_01085;hpylori106_00449;hpylori107_00864;hpylori125_00931;hpylori139_00885;hpylori143_00874;hpylori146_00859;hpylori166_00849;hpylori173_00558;hpylori169_0054…
unknown318	hpylori117_00182
secA	hpylori01_00745	hpylori110_00745;hpylori118_00778;hpylori119_00820;hpylori120_00742;hpylori121_00506;hpylori122_00938;hpylori123_00937;hpylori125_00829;hpylori126_00550;hpylori128_00644;hpylori133_00787;hpylori134_00782;hpylori136_00541;hpylori139_00782;hpylori146_00749;hpylori163_00667;hpylori165_00551;hpylori166_00744;hpylori172_00533;hpylori174_00548;hpylori175_00776;hpylori63_00739;hpylori68_00611;hpylori77_…
unknown655	hpylori175_00487
unknown146	hpylori07_00579	hpylori08_00576
AS859_09610	hpylori107_01380	hpylori117_01436;hpylori59_01493
hp908_1258	hpylori01_01256	hpylori107_01198;hpylori110_01198;hpylori116_01174;hpylori117_01265;hpylori118_01228;hpylori119_01255;hpylori120_01193;hpylori125_01264;hpylori126_01229;hpylori128_00096;hpylori133_01241;hpylori134_01233;hpylori139_01233;hpylori140_00895;hpylori141_00896;hpylori142_00893;hpylori143_01197;hpylori144_01231;hpylori146_01211;hpylori153_01230;hpylori154_01278;hpylori156_00226;hpylori157_01236;hpylori1…
aacC1	hpylori36_01395	hpylori39_01393;hpylori60_01412;hpylori61_01392
unknown551	hpylori159_01057	hpylori80_01082
cagQ	hpylori01_00503	hpylori106_00808;hpylori118_00534;hpylori126_00801;hpylori63_00498;hpylori99_00565;hpylori117_00875;hpylori121_00748;hpylori125_00581;hpylori143_00819;hpylori144_00820;hpylori147_00557;hpylori154_00887;hpylori157_00843;hpylori160_00836;hpylori161_01044;hpylori162_01044;hpylori180_00877;hpylori78_00961;hpylori128_00925;hpylori140_01284;hpylori141_01285;hpylori142_01282;hpylori110_00505;hpylori146_…
unknown259	hpylori10_00306	hpylori83_00204;hpylori86_01307;hpylori14_01484;hpylori79_01493;hpylori135_00190;hpylori64_01329;hpylori111_01279;hpylori111_01278;hpylori64_01328;hpylori68_01297;hpylori97_00173;hpylori100_01333;hpylori101_01351;hpylori95_01348;hpylori103_01343;hpylori110_01262;hpylori120_01255;hpylori68_01298;hpylori133_01309;hpylori166_01436;hpylori97_00171;hpylori139_01301;hpylori133_01310;hpylori134_01301;hp…
unknown364	hpylori120_00866
panB	hpylori01_00383	hpylori02_01381;hpylori03_00552;hpylori04_01387;hpylori126_00386;hpylori146_00381;hpylori68_00444;hpylori107_00382;hpylori110_00382;hpylori118_00417;hpylori163_01039;hpylori165_00378;hpylori63_00383;hpylori99_00447;hpylori175_00613;hpylori17_00346;hpylori106_00940;hpylori128_00473;hpylori117_00443;hpylori121_00873;hpylori125_00453;hpylori133_00395;hpylori134_00396;hpylori139_00397;hpylori144_0040…
iscU	hpylori01_00215	hpylori06_00244;hpylori09_00771;hpylori106_01113;hpylori108_01209;hpylori110_00218;hpylori118_00250;hpylori139_00231;hpylori63_00218;hpylori126_00216;hpylori128_00304;hpylori134_00231;hpylori143_00236;hpylori144_00238;hpylori146_00218;hpylori147_00243;hpylori150_00358;hpylori153_00239;hpylori154_00281;hpylori158_01106;hpylori163_01204;hpylori165_00206;hpylori166_00240;hpylori171_01188;hpylori173_…
unknown487	hpylori147_01385
unknown140	hpylori06_01550
HPSA50_0845	hpylori159_00858	hpylori80_00841
dnaX	hpylori01_00673	hpylori175_00749;hpylori143_00646;hpylori156_00800;hpylori158_00644;hpylori160_00658;hpylori180_00675;hpylori144_00643;hpylori119_00746;hpylori173_00735;hpylori125_00760;hpylori157_00664;hpylori153_00707;hpylori63_00670;hpylori118_00713;hpylori107_00692;hpylori117_00689;hpylori166_00672;hpylori154_00703;hpylori161_00868;hpylori162_00868;hpylori126_00623;hpylori165_00621;hpylori68_00680;hpylori99_…
unknown740	hpylori71_00651
gap	hpylori01_00877	hpylori63_00872;hpylori163_00534;hpylori144_00896;hpylori107_00891;hpylori110_00871;hpylori126_00912;hpylori165_00857;hpylori68_00929;hpylori150_01034;hpylori160_00920;hpylori133_00917;hpylori134_00912;hpylori139_00909;hpylori166_00874;hpylori125_00957;hpylori116_00870;hpylori118_00907;hpylori120_00874;hpylori128_01009;hpylori146_00883;hpylori157_00925;hpylori158_00441;hpylori161_01124;hpylori162…
unknown33	hpylori01_00975	hpylori110_01465;hpylori17_00730;hpylori121_01186;hpylori01_00976;hpylori147_00381;hpylori106_01147;hpylori133_00484;hpylori134_00485;hpylori139_00485;hpylori68_00265;hpylori153_01031;hpylori11_01423;hpylori07_01289;hpylori08_01283;hpylori06_01426;hpylori02_00096;hpylori03_00901;hpylori04_00096;hpylori09_00023;hpylori09_01574;hpylori09_01592;hpylori12_01450;hpylori13_01526;hpylori14_00635;hpylori…
tonB3	hpylori02_00683	hpylori03_01487;hpylori04_00686;hpylori100_01132;hpylori101_01149;hpylori103_01143;hpylori112_01085;hpylori119_01122;hpylori95_01152;hpylori114_01079;hpylori115_01079;hpylori131_00385;hpylori169_00342;hpylori170_00340;hpylori138_01072;hpylori12_00392;hpylori155_01062;hpylori17_01071;hpylori75_01269;hpylori81_01135;hpylori05_00347;hpylori07_00343;hpylori08_00342;hpylori136_01056;hpylori36_01149;hp…
nuoH	hpylori01_01265	hpylori02_00534;hpylori03_01339;hpylori04_00536;hpylori05_00201;hpylori06_01266;hpylori07_00201;hpylori08_00200;hpylori09_01308;hpylori10_00250;hpylori100_01278;hpylori101_01297;hpylori102_00273;hpylori103_01289;hpylori104_01412;hpylori105_01405;hpylori106_00099;hpylori107_01207;hpylori108_00106;hpylori109_01412;hpylori11_01142;hpylori110_01207;hpylori111_01224;hpylori112_01230;hpylori113_00246;h…
OUI_0992	hpylori75_00698	hpylori80_01477
unknown315	hpylori116_01456
lnt	hpylori01_00173	hpylori106_01200;hpylori146_00179;hpylori175_01231;hpylori59_00195;hpylori63_00175;hpylori118_00174;hpylori126_00173;hpylori165_00166;hpylori68_00175;hpylori99_00171;hpylori143_00194;hpylori78_00026;hpylori128_00259;hpylori121_01082;hpylori64_01138;hpylori160_00199;hpylori178_00233;hpylori154_00236;hpylori108_01252;hpylori173_01219;hpylori163_01247;hpylori156_01260;hpylori100_00224;hpylori119_001…
Hac_1276	hpylori159_00845	hpylori179_00886
azlC	hpylori01_01326	hpylori140_00826;hpylori141_00827;hpylori142_00824;hpylori156_00157;hpylori166_01427;hpylori106_00041;hpylori117_01334;hpylori118_01298;hpylori120_01262;hpylori125_01332;hpylori126_01297;hpylori128_01343;hpylori133_01318;hpylori134_01309;hpylori139_01309;hpylori143_01266;hpylori146_01279;hpylori147_01316;hpylori150_01422;hpylori153_01299;hpylori154_01346;hpylori158_00074;hpylori160_01299;hpylori1…
OUG_0843	hpylori01_00278	hpylori02_01491;hpylori03_00659;hpylori04_01498;hpylori10_00902;hpylori106_01048;hpylori107_00279;hpylori108_01146;hpylori110_00277;hpylori116_00240;hpylori117_00334;hpylori118_00313;hpylori119_00306;hpylori120_00278;hpylori121_00978;hpylori125_00345;hpylori126_00278;hpylori128_00365;hpylori133_00293;hpylori134_00295;hpylori135_01191;hpylori139_00295;hpylori140_00275;hpylori141_00275;hpylori142_0…
pz16b	hpylori07_00453	hpylori08_00449;hpylori100_00982;hpylori101_00993;hpylori103_00988;hpylori124_01022;hpylori145_00145;hpylori151_01021;hpylori152_01021;hpylori95_01001;hpylori16_00531;hpylori176_00535;hpylori177_00538;hpylori18_00533;hpylori19_01400;hpylori20_00548;hpylori21_00529;hpylori22_00529;hpylori23_00529;hpylori24_00529;hpylori25_00529;hpylori26_00529;hpylori27_00529;hpylori28_00529;hpylori29_00529;hpylor…
acpS	hpylori01_00766	hpylori110_00766;hpylori117_00594;hpylori171_00648;hpylori143_00553;hpylori137_00934;hpylori108_00555;hpylori125_00852;hpylori139_00804;hpylori158_00548;hpylori163_00643;hpylori178_00605;hpylori63_00759;hpylori81_00806;hpylori128_00623;hpylori140_00022;hpylori141_00022;hpylori142_00022;hpylori157_00572;hpylori161_00772;hpylori162_00772;hpylori173_00644;hpylori68_00591;hpylori97_00965;hpylori09_00…
jhp_1117	hpylori01_01184	hpylori100_01198;hpylori106_00184;hpylori109_01329;hpylori117_01194;hpylori118_01157;hpylori124_00348;hpylori133_01169;hpylori14_01348;hpylori143_01126;hpylori145_00573;hpylori146_01141;hpylori15_00736;hpylori150_01282;hpylori151_00345;hpylori152_00347;hpylori153_01159;hpylori159_01104;hpylori161_01355;hpylori162_01355;hpylori163_00293;hpylori180_00191;hpylori71_01179;hpylori72_00155;hpylori73_00…
ftsK	hpylori02_01417	hpylori03_00586;hpylori04_01424;hpylori92_00446;hpylori14_00502;hpylori169_01009;hpylori170_01009;hpylori89_01126;hpylori86_00350;hpylori122_00566;hpylori123_00566;hpylori88_01119;hpylori135_01112;hpylori75_00504;hpylori94_01092;hpylori96_01092;hpylori98_01096;hpylori77_00356;hpylori35_00360;hpylori145_00273;hpylori151_00892;hpylori152_00891;hpylori97_01146;hpylori155_00352;hpylori138_00362;hpylo…
unknown437	hpylori136_00913
HPHPP26_1319	hpylori179_00636	hpylori80_00598;hpylori159_00595
unknown569	hpylori160_00700	hpylori153_00668;hpylori154_00746
jhp_0139	hpylori01_00146	hpylori110_00150;hpylori118_00147;hpylori119_00169;hpylori120_00150;hpylori121_01110;hpylori125_00178;hpylori140_00409;hpylori141_00409;hpylori142_00407;hpylori143_00166;hpylori144_00166;hpylori156_01293;hpylori157_00171;hpylori160_00169;hpylori163_01275;hpylori175_01262;hpylori126_00146;hpylori165_00139;hpylori106_01229;hpylori108_01279;hpylori116_00138;hpylori117_00203;hpylori150_00283;hpylori1…
dcm_1	hpylori17_00167
nadC	hpylori01_01346	hpylori110_01292;hpylori118_01322;hpylori120_01286;hpylori126_01321;hpylori128_01320;hpylori146_01301;hpylori165_01265;hpylori63_01313;hpylori68_01328;hpylori99_01343;hpylori175_01375;hpylori161_00253;hpylori162_00253;hpylori35_01380;hpylori140_00532;hpylori141_00532;hpylori142_00531;hpylori143_00049;hpylori147_00053;hpylori153_00052;hpylori157_00050;hpylori160_00050;hpylori163_01393;hpylori95_00…
murB	hpylori01_01392	hpylori164_01358;hpylori167_01360;hpylori168_01358;hpylori13_00487;hpylori37_01056;hpylori38_01057;hpylori40_01050;hpylori41_01057;hpylori42_01053;hpylori43_01053;hpylori47_01055;hpylori49_01052;hpylori50_01053;hpylori51_01059;hpylori52_01055;hpylori55_01050;hpylori72_00251;hpylori73_00250;hpylori163_00106;hpylori173_00112;hpylori178_01511;hpylori113_00109;hpylori35_01419;hpylori111_01351;hpylori…
unknown32	hpylori01_00971	hpylori63_01478;hpylori68_00268;hpylori05_01277;hpylori112_00956;hpylori120_00438;hpylori82_00581
unknown260	hpylori10_00514
purN	hpylori01_01440	hpylori129_01362;hpylori130_01364;hpylori171_00059;hpylori175_00120;hpylori112_01425;hpylori126_01416;hpylori137_00057;hpylori100_01415;hpylori101_01433;hpylori103_01426;hpylori95_01432;hpylori114_01402;hpylori115_01400;hpylori131_00062;hpylori120_01400;hpylori71_01438;hpylori93_00226;hpylori121_01374;hpylori11_01379;hpylori67_00067;hpylori80_01355;hpylori74_01477;hpylori136_01402;hpylori173_0005…
BB430_00505	hpylori01_00392	hpylori10_01019;hpylori100_00435;hpylori105_00554;hpylori106_00931;hpylori108_01025;hpylori109_00586;hpylori110_00391;hpylori117_00452;hpylori118_00426;hpylori120_00386;hpylori121_00864;hpylori125_00462;hpylori14_00543;hpylori143_00415;hpylori144_00412;hpylori146_00390;hpylori15_01468;hpylori150_00537;hpylori153_00937;hpylori154_00461;hpylori156_01039;hpylori157_00419;hpylori158_00928;hpylori160_…
unknown181	hpylori102_00819	hpylori132_00797;hpylori83_00821;hpylori113_00748;hpylori109_00921;hpylori169_00682;hpylori170_00577;hpylori127_00745;hpylori129_00675;hpylori130_00675;hpylori81_00743;hpylori16_00901;hpylori176_00905;hpylori177_00944;hpylori18_00902;hpylori19_01030;hpylori20_00919;hpylori21_00897;hpylori22_00897;hpylori23_00897;hpylori24_00897;hpylori25_00897;hpylori26_00897;hpylori27_00897;hpylori28_00897;hpylo…
unknown844	hpylori94_00185	hpylori96_00185;hpylori98_00187
HPHPP11B_0148	hpylori93_00670
unknown45	hpylori01_01230	hpylori02_00569;hpylori03_01374;hpylori102_00308;hpylori104_01375;hpylori105_01371;hpylori106_00138;hpylori107_01172;hpylori108_00140;hpylori109_01376;hpylori11_01107;hpylori110_01173;hpylori111_01190;hpylori113_00282;hpylori116_01149;hpylori117_01240;hpylori118_01202;hpylori119_01231;hpylori120_01168;hpylori121_00103;hpylori125_01239;hpylori126_01203;hpylori127_01203;hpylori128_00122;hpylori129_…
unknown299	hpylori116_00045
unknown367	hpylori121_00889
unknown288	hpylori113_01282
ruvB	hpylori01_00382	hpylori02_01382;hpylori03_00553;hpylori04_01388;hpylori05_01074;hpylori06_00405;hpylori07_01092;hpylori08_01084;hpylori09_00607;hpylori10_01009;hpylori100_00425;hpylori101_00427;hpylori102_00483;hpylori103_00426;hpylori104_00537;hpylori105_00544;hpylori106_00941;hpylori107_00381;hpylori108_01035;hpylori109_00576;hpylori11_00864;hpylori110_00381;hpylori113_01073;hpylori117_00442;hpylori118_00416;h…
AA973_06210	hpylori174_01235
hp908_0443	hpylori01_00421	hpylori107_00419;hpylori110_00421;hpylori118_00454;hpylori126_00422;hpylori138_00431;hpylori146_00417;hpylori165_00414;hpylori171_00984;hpylori63_00419;hpylori68_00481;hpylori99_00484;hpylori02_01344;hpylori03_00515;hpylori04_01350;hpylori05_01036;hpylori07_01054;hpylori08_01046;hpylori10_01047;hpylori102_00521;hpylori104_00575;hpylori105_00584;hpylori108_00993;hpylori11_00826;hpylori111_00430;hp…
tadA	hpylori01_00992	hpylori101_01024;hpylori105_00696;hpylori14_01051;hpylori84_00111;hpylori93_00857;hpylori95_01029;hpylori68_01378;hpylori69_01152;hpylori70_01151;hpylori99_00245;hpylori02_00408;hpylori03_01213;hpylori04_00409;hpylori05_00822;hpylori06_00989;hpylori10_01118;hpylori100_01010;hpylori103_01016;hpylori104_01330;hpylori107_01484;hpylori118_00218;hpylori120_01326;hpylori122_01529;hpylori123_01532;hpylo…
coaE	hpylori01_00790	hpylori118_00823;hpylori126_00506;hpylori165_00505;hpylori63_00783;hpylori119_00868;hpylori110_00790;hpylori99_00848;hpylori120_00789;hpylori121_00459;hpylori144_00527;hpylori146_00797;hpylori175_00586;hpylori133_00834;hpylori134_00830;hpylori139_00830;hpylori166_00793;hpylori68_00564;hpylori158_00524;hpylori116_00492;hpylori150_00947;hpylori180_00543;hpylori127_00832;hpylori84_01028;hpylori106_0…
futC	hpylori01_00092	hpylori118_00093;hpylori165_00084;hpylori99_00090;hpylori120_00096;hpylori128_00198;hpylori175_00330;hpylori146_00095;hpylori05_01418;hpylori18_01398;hpylori19_00536;hpylori21_01388;hpylori22_01388;hpylori23_01388;hpylori24_01388;hpylori25_01388;hpylori29_01389;hpylori31_01389;hpylori34_01390;hpylori67_01397;hpylori84_00299;hpylori148_01264;hpylori149_01259;hpylori36_00094;hpylori39_00095;hpylori…
HP_0031	hpylori01_00032	hpylori07_01529;hpylori08_01523;hpylori100_00033;hpylori101_00032;hpylori103_00032;hpylori104_00185;hpylori105_00186;hpylori107_00033;hpylori108_00014;hpylori11_01535;hpylori110_00033;hpylori111_00033;hpylori112_00033;hpylori116_00021;hpylori12_01508;hpylori121_01300;hpylori124_01488;hpylori127_00033;hpylori135_01443;hpylori136_00032;hpylori139_01537;hpylori14_00189;hpylori146_00032;hpylori148_01…
ispE	hpylori01_01414	hpylori110_01363;hpylori118_01387;hpylori126_01389;hpylori139_01401;hpylori165_01332;hpylori99_01409;hpylori146_01477;hpylori71_01465;hpylori68_01425;hpylori175_00220;hpylori63_01379;hpylori78_01493;hpylori64_01431;hpylori166_01339;hpylori108_01631;hpylori143_01342;hpylori133_01409;hpylori134_01404;hpylori119_01407;hpylori120_01374;hpylori125_01405;hpylori171_00086;hpylori117_01409;hpylori147_013…
unknown53	hpylori01_01512	hpylori02_00140;hpylori03_00945;hpylori04_00141;hpylori100_01491;hpylori103_01500;hpylori107_01456;hpylori108_01514;hpylori110_01492;hpylori116_01319;hpylori14_00092;hpylori140_00646;hpylori141_00646;hpylori142_00644;hpylori144_01489;hpylori153_01475;hpylori161_00136;hpylori162_00136;hpylori174_01315;hpylori35_01553;hpylori36_01418;hpylori39_01416;hpylori44_01417;hpylori45_01417;hpylori46_01417;h…
unknown151	hpylori07_00589	hpylori08_00586
tig	hpylori01_00754	hpylori110_00753;hpylori118_00786;hpylori120_00750;hpylori121_00496;hpylori126_00542;hpylori140_00006;hpylori141_00006;hpylori142_00006;hpylori146_00758;hpylori147_00818;hpylori157_00585;hpylori158_00561;hpylori165_00543;hpylori175_00767;hpylori63_00747;hpylori65_00741;hpylori66_00744;hpylori68_00603;hpylori69_00741;hpylori70_00742;hpylori99_00812;hpylori171_00661;hpylori78_00704;hpylori144_00564…
pseI	hpylori02_00382	hpylori03_01187;hpylori04_00383;hpylori112_00178;hpylori65_00393;hpylori66_00395;hpylori69_00394;hpylori70_00394;hpylori07_01345;hpylori08_01339;hpylori17_01192;hpylori35_00179;hpylori109_00365;hpylori89_01336;hpylori138_00180;hpylori113_01302;hpylori104_00331;hpylori114_00170;hpylori115_00171;hpylori131_01293;hpylori59_00193;hpylori92_01364;hpylori75_00327;hpylori135_01293;hpylori84_00385;hpylor…
unknown460	hpylori13_00495	hpylori37_01064;hpylori38_01065;hpylori40_01058;hpylori41_01065;hpylori42_01061;hpylori43_01061;hpylori47_01063;hpylori49_01060;hpylori50_01061;hpylori51_01067;hpylori52_01063;hpylori55_01058
nixA	hpylori01_00365	hpylori02_01400;hpylori03_00571;hpylori04_01407;hpylori100_00407;hpylori101_00409;hpylori102_00465;hpylori103_00408;hpylori106_00960;hpylori108_01054;hpylori109_00559;hpylori110_00363;hpylori111_00374;hpylori113_01090;hpylori116_00319;hpylori117_00424;hpylori118_00398;hpylori119_00392;hpylori120_00358;hpylori121_00892;hpylori124_00465;hpylori125_00434;hpylori126_00367;hpylori128_00454;hpylori132_…
unknown453	hpylori138_00935
ddeM	hpylori01_00050	hpylori118_00051;hpylori120_00050;hpylori165_00049;hpylori63_00049;hpylori99_00050;hpylori05_01473;hpylori102_01475;hpylori104_00203;hpylori113_01424;hpylori12_01489;hpylori132_01449;hpylori67_01442;hpylori83_01477;hpylori94_01399;hpylori96_01397;hpylori98_01403;hpylori10_00655;hpylori75_00202;hpylori78_00160;hpylori110_00051;hpylori145_01435;hpylori151_01424;hpylori152_01424;hpylori36_00050;hpyl…
HMU06490	hpylori01_00538	hpylori02_00784;hpylori03_01586;hpylori04_00786;hpylori05_00655;hpylori07_00739;hpylori08_00733;hpylori10_01231;hpylori100_00800;hpylori101_00805;hpylori102_00642;hpylori103_00802;hpylori104_00699;hpylori105_00738;hpylori106_00771;hpylori107_00542;hpylori108_00810;hpylori109_00744;hpylori11_00550;hpylori110_00541;hpylori111_00551;hpylori112_00770;hpylori113_00583;hpylori114_00970;hpylori115_00783…
unknown716	hpylori63_00864
nuoG	hpylori01_01264	hpylori107_01206;hpylori118_01236;hpylori126_01237;hpylori146_01219;hpylori175_01358;hpylori99_01258;hpylori165_01180;hpylori63_01227;hpylori68_01241;hpylori110_01206;hpylori120_01201;hpylori147_01255;hpylori78_01360;hpylori166_01496;hpylori106_00100;hpylori117_01273;hpylori119_01263;hpylori128_00088;hpylori144_01239;hpylori154_01286;hpylori156_00218;hpylori158_00134;hpylori161_01434;hpylori162_0…
rimP	hpylori02_01369	hpylori03_00540;hpylori04_01375;hpylori113_01060;hpylori155_00394;hpylori64_00917;hpylori75_00547;hpylori89_01084;hpylori148_00973;hpylori149_00969;hpylori169_00966;hpylori170_00966;hpylori77_00400;hpylori140_00160;hpylori01_00395;hpylori07_01079;hpylori08_01071;hpylori100_00438;hpylori108_01021;hpylori110_00395;hpylori116_00350;hpylori117_00455;hpylori118_00429;hpylori120_00389;hpylori121_00861;…
hybD	hpylori01_00599	hpylori100_00742;hpylori101_00746;hpylori103_00743;hpylori107_00610;hpylori108_00745;hpylori110_00602;hpylori114_00908;hpylori115_00845;hpylori117_00773;hpylori118_00632;hpylori119_00671;hpylori120_00594;hpylori126_00702;hpylori131_00622;hpylori146_00601;hpylori147_00656;hpylori150_00753;hpylori153_00632;hpylori156_00722;hpylori157_00746;hpylori160_00736;hpylori175_00897;hpylori178_00833;hpylori6…
unknown847	hpylori97_00475	hpylori06_01016;hpylori93_01184;hpylori10_01656;hpylori104_01533;hpylori67_00131;hpylori67_00363;hpylori09_01556;hpylori87_00104;hpylori91_00984;hpylori13_00974;hpylori37_01541;hpylori38_01543;hpylori40_01536;hpylori41_01547;hpylori42_01538;hpylori43_01542;hpylori47_01539;hpylori49_01537;hpylori50_01540;hpylori51_01547;hpylori52_01545;hpylori55_01535;hpylori64_00308;hpylori64_01394;hpylori109_015…
ybbA	hpylori01_00172	hpylori120_00176;hpylori121_01083;hpylori68_00174;hpylori99_00170;hpylori134_00188;hpylori146_00178;hpylori175_01232;hpylori77_00182;hpylori106_01201;hpylori108_01253;hpylori110_00176;hpylori117_00231;hpylori119_00198;hpylori125_00205;hpylori128_00258;hpylori139_00189;hpylori140_00382;hpylori141_00382;hpylori142_00380;hpylori143_00193;hpylori144_00195;hpylori147_00200;hpylori153_00196;hpylori154_…
unknown577	hpylori164_00743	hpylori167_00750;hpylori168_00742
fucA	hpylori01_00111	hpylori107_00115;hpylori110_00114;hpylori118_00111;hpylori120_00115;hpylori126_00110;hpylori175_00360;hpylori146_00114;hpylori99_00109;hpylori165_00103;hpylori63_00112;hpylori75_00266;hpylori84_00319;hpylori105_00275;hpylori106_01267;hpylori108_01317;hpylori111_00118;hpylori114_00108;hpylori115_00109;hpylori117_00166;hpylori119_00134;hpylori121_01161;hpylori128_00179;hpylori13_01168;hpylori131_01…
cheV2	hpylori01_00580	hpylori02_00826;hpylori03_01627;hpylori04_00827;hpylori05_00698;hpylori104_00742;hpylori109_00787;hpylori169_00807;hpylori170_00453;hpylori35_00632;hpylori64_00677;hpylori67_00736;hpylori81_00609;hpylori85_00872;hpylori93_01407;hpylori12_00882;hpylori82_00755;hpylori86_00627;hpylori88_00659;hpylori124_00664;hpylori06_00610;hpylori10_01275;hpylori111_00591;hpylori137_00740;hpylori15_01300;hpylori7…
AK968_03585	hpylori102_00143	hpylori132_00142;hpylori83_00143;hpylori119_01514;hpylori85_00094;hpylori171_01479;hpylori36_01417;hpylori39_01415;hpylori44_01416;hpylori45_01416;hpylori46_01416;hpylori48_01419;hpylori53_01407;hpylori54_01407;hpylori56_01411;hpylori57_01408;hpylori58_01408;hpylori60_01435;hpylori61_01415;hpylori62_01416;hpylori143_01483;hpylori140_00645;hpylori141_00645;hpylori142_00643;hpylori121_01452;hpylori…
HPMKF10_0673	hpylori143_00630
cagL	hpylori01_00507	hpylori110_00509;hpylori71_00516;hpylori63_00503;hpylori146_00507;hpylori68_00851;hpylori126_00795;hpylori140_01288;hpylori141_01289;hpylori142_01286;hpylori144_00816;hpylori97_00633;hpylori108_00844;hpylori143_00816;hpylori78_00957;hpylori180_00873;hpylori118_00539;hpylori99_00568;hpylori121_00744;hpylori153_00539;hpylori160_00832;hpylori163_00911;hpylori100_00832;hpylori101_00837;hpylori103_008…
unknown529	hpylori157_00492
atoE	hpylori01_00654	hpylori07_00620;hpylori08_00617;hpylori106_00687;hpylori110_00624;hpylori118_00692;hpylori120_00649;hpylori126_00644;hpylori146_00658;hpylori150_00773;hpylori158_00665;hpylori165_00643;hpylori63_00648;hpylori68_00703;hpylori97_00825;hpylori99_00718;hpylori02_00905;hpylori03_00077;hpylori04_00908;hpylori104_00819;hpylori109_00863;hpylori11_00435;hpylori111_00668;hpylori113_00699;hpylori116_00629;h…
jhp_0289	hpylori01_00300	hpylori107_00301;hpylori110_00301;hpylori118_00335;hpylori120_00300;hpylori126_00300;hpylori139_00317;hpylori146_00302;hpylori165_00290;hpylori63_00303;hpylori68_00362;hpylori99_00363;hpylori133_00315;hpylori134_00317;hpylori143_00322;hpylori147_00329;hpylori166_00326;hpylori173_01092;hpylori78_00453;hpylori180_01107;hpylori108_01123;hpylori117_00360;hpylori121_00956;hpylori125_00368;hpylori128_0…
BB403_07895	hpylori01_00991	hpylori05_00823;hpylori120_01325;hpylori127_00081;hpylori06_00990;hpylori107_01485;hpylori164_00975;hpylori167_00976;hpylori168_00970;hpylori90_01107;hpylori02_00407;hpylori03_01212;hpylori04_00408;hpylori84_00110;hpylori100_01009;hpylori101_01023;hpylori103_01015;hpylori121_01210;hpylori148_01507;hpylori149_01502;hpylori65_01150;hpylori66_01156;hpylori69_01153;hpylori70_01152;hpylori89_01156;hpy…
horF	hpylori01_00633	hpylori05_00754;hpylori06_00667;hpylori09_00349;hpylori110_00642;hpylori111_00646;hpylori118_00669;hpylori122_00826;hpylori123_00824;hpylori124_00721;hpylori126_00666;hpylori13_00123;hpylori138_00655;hpylori150_00793;hpylori165_00661;hpylori178_00795;hpylori71_00649;hpylori74_00709;hpylori79_01033;hpylori87_01305;hpylori90_01411;hpylori91_00640;hpylori92_00873;hpylori93_01007;hpylori94_00801;hpyl…
ccoO	hpylori01_00139	hpylori05_01369;hpylori07_01377;hpylori08_01371;hpylori100_00189;hpylori101_00189;hpylori103_00184;hpylori105_00306;hpylori106_01237;hpylori107_00144;hpylori108_01286;hpylori110_00143;hpylori113_01335;hpylori116_00131;hpylori118_00140;hpylori119_00162;hpylori120_00143;hpylori121_01117;hpylori124_01372;hpylori125_00171;hpylori126_00139;hpylori127_00175;hpylori128_00222;hpylori129_00140;hpylori130_…
jhp_0795	hpylori01_00822	hpylori110_00818;hpylori126_00478;hpylori146_00830;hpylori154_00555;hpylori165_00470;hpylori118_00853;hpylori63_00817;hpylori120_00816;hpylori125_00902;hpylori140_00074;hpylori141_00074;hpylori142_00074;hpylori144_00501;hpylori158_00496;hpylori161_00721;hpylori162_00721;hpylori171_00586;hpylori108_00504;hpylori160_00507;hpylori173_00587;hpylori178_00551;hpylori147_00889;hpylori78_00632;hpylori106…
unknown369	hpylori121_01338
HPB8_659	hpylori15_01547	hpylori17_00171;hpylori65_01034;hpylori66_01038;hpylori69_01035;hpylori70_01035;hpylori113_01149;hpylori127_00893
jhp_1155	hpylori01_01231	hpylori09_01341;hpylori107_01173;hpylori120_01169;hpylori126_01204;hpylori175_00243;hpylori64_01241;hpylori87_00319;hpylori99_01225;hpylori116_01150;hpylori13_00598;hpylori37_01167;hpylori38_01168;hpylori40_01161;hpylori41_01169;hpylori42_01164;hpylori43_01164;hpylori47_01166;hpylori49_01163;hpylori50_01164;hpylori51_01170;hpylori52_01167;hpylori55_01161;hpylori59_01233;hpylori157_01213;hpylori14…
unknown271	hpylori111_00963
hpyAXIIM	hpylori02_00710	hpylori03_01513;hpylori04_00712;hpylori16_00652;hpylori176_00656;hpylori177_00680;hpylori18_00654;hpylori19_01277;hpylori20_00669;hpylori21_00650;hpylori22_00650;hpylori23_00650;hpylori24_00650;hpylori25_00650;hpylori26_00650;hpylori27_00650;hpylori28_00650;hpylori29_00650;hpylori30_00650;hpylori31_00650;hpylori32_00652;hpylori33_00650;hpylori34_00650;hpylori113_00980;hpylori72_00806;hpylori73_00…
unknown48	hpylori01_01350	hpylori103_00082;hpylori106_01388;hpylori107_01293;hpylori108_01400;hpylori117_00048;hpylori119_00045;hpylori120_01290;hpylori121_01566;hpylori125_00046;hpylori128_01324;hpylori133_01346;hpylori134_01339;hpylori139_01337;hpylori140_00536;hpylori141_00536;hpylori142_00535;hpylori143_00045;hpylori144_00050;hpylori146_01305;hpylori147_00049;hpylori150_00143;hpylori158_00046;hpylori160_00046;hpylori1…
unknown27	hpylori01_00930	hpylori06_00965;hpylori10_01643;hpylori100_00966;hpylori101_00978;hpylori103_00973;hpylori104_01100;hpylori106_00371;hpylori107_00945;hpylori108_00398;hpylori109_01140;hpylori110_00923;hpylori111_00946;hpylori113_00524;hpylori114_00797;hpylori115_00956;hpylori118_00965;hpylori120_00922;hpylori121_00322;hpylori124_01007;hpylori125_01009;hpylori126_00967;hpylori128_01061;hpylori131_00509;hpylori133…
hp519	hpylori01_00489	hpylori104_00648;hpylori105_00666;hpylori113_00963;hpylori137_00673;hpylori89_00945;hpylori11_00738;hpylori148_00881;hpylori149_00878;hpylori79_01234;hpylori102_00591;hpylori112_00794;hpylori163_00929;hpylori83_00588;hpylori114_01018;hpylori115_00735;hpylori129_00484;hpylori130_00484;hpylori131_00724;hpylori35_00534;hpylori59_00817;hpylori65_00987;hpylori66_00991;hpylori67_00655;hpylori69_00988;h…
unknown492	hpylori14_00067	hpylori77_01408;hpylori93_00215
HPF16_0483	hpylori126_01082	hpylori165_01025
tdeIIIR	hpylori107_00567
hopI	hpylori01_01146	hpylori146_01105;hpylori68_01123;hpylori165_01067;hpylori77_01087;hpylori143_01089;hpylori63_01077;hpylori118_01119;hpylori99_01143;hpylori144_01121;hpylori110_01090;hpylori107_01091;hpylori126_01122;hpylori154_01168;hpylori117_01156;hpylori97_00340;hpylori157_01132;hpylori166_01090;hpylori133_01133;hpylori121_00182;hpylori119_01148;hpylori125_01155;hpylori163_00331;hpylori171_00335;hpylori158_00…
mccC	hpylori146_01538	hpylori35_01614;hpylori158_01526;hpylori65_01600;hpylori66_01605;hpylori69_01601;hpylori70_01602;hpylori81_01606;hpylori150_01575;hpylori80_01587
OUG_1442	hpylori01_01215	hpylori106_00153;hpylori110_01158;hpylori118_01187;hpylori119_01214;hpylori120_01153;hpylori125_01224;hpylori140_00935;hpylori141_00936;hpylori142_00933;hpylori143_01157;hpylori144_01192;hpylori146_01171;hpylori150_01312;hpylori153_01189;hpylori154_01236;hpylori158_00181;hpylori165_01131;hpylori171_00267;hpylori175_00254;hpylori178_01344;hpylori63_01179;hpylori68_01189;hpylori97_00274;hpylori99_0…
unknown640	hpylori174_00901
MWE_0703	hpylori01_00990	hpylori100_01008;hpylori101_01022;hpylori103_01014;hpylori120_01324;hpylori126_00858;hpylori63_01099;hpylori68_01376;hpylori95_01027;hpylori125_00305;hpylori128_00807;hpylori118_00220;hpylori99_00247;hpylori178_00672;hpylori178_01722;hpylori122_01531;hpylori123_01534;hpylori148_01506;hpylori149_01501;hpylori05_00824;hpylori06_00991;hpylori10_01120;hpylori107_01486;hpylori137_00178;hpylori14_01053…
OA23_06375	hpylori155_01472	hpylori59_01294
unknown132	hpylori06_00979	hpylori107_00958
azlD	hpylori01_01325	hpylori108_00041;hpylori120_01261;hpylori126_01296;hpylori140_00827;hpylori141_00828;hpylori142_00825;hpylori146_01278;hpylori165_01241;hpylori63_01289;hpylori68_01304;hpylori71_01320;hpylori97_00165;hpylori84_01494;hpylori106_00042;hpylori117_01333;hpylori118_01297;hpylori121_00011;hpylori125_01331;hpylori128_01342;hpylori133_01317;hpylori134_01308;hpylori139_01308;hpylori143_01265;hpylori147_01…
unknown248	hpylori108_01640	hpylori158_01344;hpylori153_01365;hpylori119_01401;hpylori140_00758;hpylori141_00758;hpylori142_00756;hpylori144_01367;hpylori178_01528;hpylori97_00094
unknown745	hpylori71_01314
fliE	hpylori01_01544	hpylori02_00165;hpylori03_00970;hpylori04_00166;hpylori05_01603;hpylori06_01594;hpylori07_01593;hpylori08_01587;hpylori09_01024;hpylori10_00573;hpylori100_01521;hpylori101_01541;hpylori102_01558;hpylori103_01531;hpylori104_00119;hpylori105_00122;hpylori106_01467;hpylori107_01528;hpylori108_01481;hpylori109_00153;hpylori11_01472;hpylori110_01524;hpylori111_01542;hpylori112_01531;hpylori113_01522;h…
pyrD	hpylori01_00430	hpylori148_00939;hpylori149_00935;hpylori14_00580;hpylori15_01431;hpylori124_00530;hpylori121_00827;hpylori125_00500;hpylori140_00126;hpylori141_00126;hpylori142_00126;hpylori150_00575;hpylori154_00498;hpylori157_00456;hpylori178_00496;hpylori180_00963;hpylori97_01068;hpylori11_00817;hpylori82_00426;hpylori169_00932;hpylori170_00932;hpylori153_00900;hpylori160_00457;hpylori65_00624;hpylori66_0062…
HPSA20_1475	hpylori01_01398	hpylori108_01652;hpylori110_01345;hpylori117_01390;hpylori165_01314;hpylori171_00104;hpylori178_01517;hpylori180_01677;hpylori65_01562;hpylori66_01567;hpylori69_01563;hpylori70_01564;hpylori95_01384;hpylori118_01370;hpylori126_01370;hpylori68_01407;hpylori99_01391;hpylori107_01336;hpylori111_01357;hpylori103_01379;hpylori121_01326;hpylori143_01321;hpylori146_01355;hpylori150_01477;hpylori154_0140…
hp0519	hpylori106_00827	hpylori178_00956;hpylori156_00606;hpylori117_00890;hpylori150_00637;hpylori157_00857;hpylori161_01058;hpylori162_01058;hpylori143_00833;hpylori120_00514;hpylori156_00605;hpylori180_00894;hpylori173_00897;hpylori154_00902;hpylori172_00802;hpylori158_00830;hpylori133_00548;hpylori134_00551;hpylori139_00549;hpylori158_00829;hpylori166_00511;hpylori174_00773
eco57IR	hpylori01_01483	hpylori02_00011;hpylori03_00817;hpylori04_00012;hpylori120_01447;hpylori116_01353;hpylori05_00010;hpylori75_00011;hpylori102_00011;hpylori132_00010;hpylori83_00011;hpylori14_00013;hpylori05_00011;hpylori169_00011;hpylori170_00010;hpylori89_00011;hpylori124_00014;hpylori74_01430;hpylori13_00771;hpylori37_01338;hpylori38_01339;hpylori40_01333;hpylori41_01341;hpylori42_01335;hpylori43_01336;hpylori4…
rpsR	hpylori01_01242	hpylori02_00557;hpylori03_01362;hpylori04_00559;hpylori05_00225;hpylori06_01243;hpylori07_00224;hpylori08_00223;hpylori09_01331;hpylori10_00227;hpylori100_01255;hpylori101_01272;hpylori102_00296;hpylori103_01266;hpylori104_01388;hpylori105_01382;hpylori106_00125;hpylori107_01183;hpylori108_00130;hpylori109_01389;hpylori11_01119;hpylori110_01184;hpylori111_01201;hpylori112_01207;hpylori113_00270;h…
tuf	hpylori01_01198	hpylori02_00603;hpylori03_01407;hpylori04_00605;hpylori05_00270;hpylori06_01200;hpylori07_00268;hpylori08_00267;hpylori09_01373;hpylori10_00184;hpylori100_01211;hpylori101_01228;hpylori102_00339;hpylori103_01221;hpylori104_01305;hpylori105_01338;hpylori106_00170;hpylori107_01139;hpylori108_00172;hpylori109_01343;hpylori11_01076;hpylori110_01142;hpylori111_01157;hpylori112_01162;hpylori113_00313;h…
unknown650	hpylori175_00090
HPB8_974	hpylori108_00603	hpylori126_00569;hpylori63_00720;hpylori165_00570;hpylori150_00879;hpylori153_00757;hpylori165_00571;hpylori172_00552
cag4	hpylori01_00492	hpylori110_00493;hpylori146_00487;hpylori118_00523;hpylori126_00812;hpylori165_00793;hpylori63_00487;hpylori68_00865;hpylori99_00553;hpylori143_00830;hpylori156_00609;hpylori157_00854;hpylori158_00826;hpylori161_01055;hpylori162_01055;hpylori171_00905;hpylori178_00953;hpylori95_00861;hpylori111_00503;hpylori83_00592;hpylori84_00721;hpylori117_00887;hpylori121_00761;hpylori125_00570;hpylori140_012…
cagH	hpylori01_00509	hpylori107_00512;hpylori110_00511;hpylori126_00793;hpylori68_00849;hpylori99_00570;hpylori118_00541;hpylori63_00505;hpylori172_00779;hpylori02_00723;hpylori03_01526;hpylori04_00725;hpylori05_00591;hpylori06_00532;hpylori07_00770;hpylori08_00764;hpylori09_00479;hpylori10_01167;hpylori100_00830;hpylori101_00835;hpylori102_00612;hpylori103_00832;hpylori104_00668;hpylori105_00645;hpylori106_00801;hpy…
murC	hpylori01_00589	hpylori107_00600;hpylori110_00592;hpylori117_00783;hpylori118_00622;hpylori119_00661;hpylori120_00584;hpylori126_00712;hpylori134_00624;hpylori139_00623;hpylori143_00732;hpylori146_00591;hpylori147_00646;hpylori150_00743;hpylori157_00756;hpylori163_00827;hpylori165_00705;hpylori166_00585;hpylori175_00914;hpylori180_00781;hpylori63_00585;hpylori68_00767;hpylori99_00654;hpylori106_00718;hpylori128_…
OUI_1662	hpylori05_00030	hpylori164_01430;hpylori10_00466;hpylori167_01434;hpylori168_01433;hpylori59_01523;hpylori93_00254;hpylori100_01444;hpylori101_01461;hpylori103_01454;hpylori71_01409;hpylori95_01460;hpylori155_01419;hpylori148_00031;hpylori149_00030;hpylori35_01503;hpylori109_00030;hpylori14_00029;hpylori124_00030;hpylori112_01453;hpylori79_00927;hpylori90_00922;hpylori169_00028;hpylori170_00027;hpylori160_01436;…
prmA	hpylori01_00372	hpylori110_00371;hpylori120_00366;hpylori175_00602;hpylori101_00417;hpylori121_00884;hpylori156_01059;hpylori178_00435;hpylori117_00432;hpylori139_00386;hpylori68_00431;hpylori99_00434;hpylori154_00441;hpylori153_00957;hpylori118_00406;hpylori126_00375;hpylori165_00367;hpylori63_00372;hpylori106_00951;hpylori134_00385;hpylori143_00395;hpylori144_00392;hpylori140_00183;hpylori141_00183;hpylori142_…
jhp_1413	hpylori01_01488	hpylori146_01397;hpylori11_01326;hpylori174_01339;hpylori133_01493;hpylori17_01431;hpylori99_01484;hpylori102_00006;hpylori132_00006;hpylori14_00006;hpylori36_01549;hpylori39_01547;hpylori44_01547;hpylori45_01547;hpylori46_01547;hpylori48_01549;hpylori53_01539;hpylori54_01539;hpylori56_01543;hpylori57_01540;hpylori58_01540;hpylori60_01568;hpylori61_01546;hpylori62_01547;hpylori67_00006;hpylori72_…
ftsX	hpylori01_00708	hpylori120_00704;hpylori125_00791;hpylori133_00749;hpylori134_00745;hpylori139_00744;hpylori158_00610;hpylori166_00704;hpylori77_00718;hpylori106_00594;hpylori107_00724;hpylori116_00572;hpylori117_00656;hpylori119_00780;hpylori121_00545;hpylori126_00587;hpylori128_00685;hpylori140_01510;hpylori141_01510;hpylori142_01506;hpylori143_00612;hpylori144_00609;hpylori147_00771;hpylori150_00860;hpylori15…
unknown114	hpylori05_01642
HPMKF3_0977	hpylori158_00394
unknown353	hpylori11_01549
ispA	hpylori01_00885	hpylori75_01104;hpylori153_00447;hpylori118_00915;hpylori125_00965;hpylori126_00921;hpylori163_00526;hpylori165_00865;hpylori63_00880;hpylori68_00936;hpylori99_00943;hpylori107_00899;hpylori180_00445;hpylori110_00879;hpylori120_00882;hpylori146_00891;hpylori150_01044;hpylori157_00933;hpylori178_01036;hpylori121_00366;hpylori97_00534;hpylori59_00896;hpylori147_00953;hpylori154_00979;hpylori173_005…
fusA	hpylori01_01186	hpylori02_00615;hpylori03_01419;hpylori04_00617;hpylori05_00282;hpylori06_01188;hpylori07_00280;hpylori08_00279;hpylori09_01385;hpylori10_00172;hpylori100_01199;hpylori101_01216;hpylori102_00351;hpylori103_01209;hpylori104_01293;hpylori105_01326;hpylori106_00182;hpylori107_01127;hpylori108_00184;hpylori109_01331;hpylori11_01064;hpylori110_01130;hpylori111_01145;hpylori112_01150;hpylori113_00325;h…
BB430_02835	hpylori94_00745
unknown232	hpylori107_00684	hpylori165_00688
jhp_0698	hpylori01_00720	hpylori110_00721;hpylori166_00716;hpylori65_00775;hpylori66_00778;hpylori69_00775;hpylori70_00776;hpylori173_00693;hpylori126_00575;hpylori63_00715;hpylori138_00747;hpylori121_00533;hpylori150_00872;hpylori117_00644;hpylori160_00612;hpylori64_00529;hpylori178_00699;hpylori125_00803;hpylori180_00622;hpylori72_01059;hpylori76_01055;hpylori07_00896;hpylori08_00887;hpylori108_00610;hpylori171_00695;h…
cagD	hpylori01_00513	hpylori110_00516;hpylori71_00522;hpylori118_00545;hpylori126_00789;hpylori146_00513;hpylori63_00509;hpylori68_00845;hpylori99_00574;hpylori06_00536;hpylori10_01163;hpylori13_01610;hpylori164_00522;hpylori37_00564;hpylori38_00569;hpylori40_00561;hpylori41_00563;hpylori42_00564;hpylori47_00562;hpylori49_00563;hpylori50_00565;hpylori51_00567;hpylori52_00566;hpylori55_00563;hpylori74_00583;hpylori79_…
Hac	prophage	II	orf15:	hpylori05_01650	hpylori06_00214;hpylori07_00580;hpylori08_00577;hpylori97_00843;hpylori102_01331;hpylori132_01304;hpylori83_01332;hpylori99_00206;hpylori17_01157;hpylori106_01352;hpylori11_00399;hpylori140_01471;hpylori141_01471;hpylori142_01467;hpylori78_01006
unknown560	hpylori15_00464
fabZ	hpylori01_01371	hpylori02_01579;hpylori03_00745;hpylori04_01585;hpylori102_00156;hpylori106_01401;hpylori117_00033;hpylori119_00033;hpylori121_01549;hpylori122_00137;hpylori123_00138;hpylori125_00033;hpylori132_00155;hpylori133_01358;hpylori134_01351;hpylori138_01326;hpylori139_01349;hpylori140_00550;hpylori141_00550;hpylori142_00549;hpylori144_00033;hpylori147_00032;hpylori150_00129;hpylori153_00033;hpylori154_…
jhp_0657	hpylori01_00675	hpylori146_00682;hpylori100_00660;hpylori144_00641;hpylori153_00709;hpylori156_00802;hpylori163_00737;hpylori180_00672;hpylori165_00619;hpylori166_00674;hpylori110_00679;hpylori128_00716;hpylori143_00643;hpylori173_00733;hpylori78_00781;hpylori147_00741;hpylori106_00626;hpylori140_01481;hpylori141_01481;hpylori142_01477;hpylori97_00869;hpylori150_00831;hpylori172_00603;hpylori118_00715;hpylori126…
selA	hpylori01_01481	hpylori110_01435;hpylori146_01404;hpylori68_01494;hpylori118_01456;hpylori126_01460;hpylori63_01448;hpylori99_01477;hpylori97_00015;hpylori165_01402;hpylori134_01476;hpylori154_01489;hpylori161_00102;hpylori162_00102;hpylori128_01491;hpylori133_01482;hpylori166_01267;hpylori157_01456;hpylori147_01464;hpylori139_01475;hpylori173_00015;hpylori163_00013;hpylori150_01566;hpylori140_00679;hpylori141_0…
unknown773	hpylori78_01060
iscS	hpylori01_00214	hpylori02_00453;hpylori03_01258;hpylori04_00454;hpylori05_01253;hpylori06_00243;hpylori07_01254;hpylori08_01247;hpylori09_00772;hpylori10_00835;hpylori100_00260;hpylori101_00263;hpylori102_01289;hpylori103_00257;hpylori104_00376;hpylori106_01114;hpylori107_00217;hpylori108_01210;hpylori109_00408;hpylori11_00108;hpylori110_00217;hpylori111_00223;hpylori112_00217;hpylori113_01246;hpylori114_00213;h…
unknown622	hpylori172_01385
nlaIVR	hpylori117_00744	hpylori128_00770;hpylori147_00683;hpylori178_00778;hpylori180_00709;hpylori125_00734;hpylori180_00708;hpylori12_00805;hpylori125_00733
unknown482	hpylori146_00928
rei1	hpylori10_00316	hpylori109_01478;hpylori11_01208;hpylori137_01437;hpylori36_01359;hpylori39_01357;hpylori44_01360;hpylori45_01360;hpylori46_01360;hpylori48_01363;hpylori53_01351;hpylori54_01351;hpylori56_01355;hpylori57_01352;hpylori58_01352;hpylori60_01375;hpylori61_01356;hpylori62_01359;hpylori59_01371;hpylori71_01324;hpylori81_01356;hpylori92_00191;hpylori102_00204;hpylori132_00200;hpylori145_00421;hpylori151…
OUS_1466	hpylori109_01281	hpylori59_01136;hpylori137_01232;hpylori81_01149;hpylori67_00579;hpylori81_01150
HMPREF1397_00456	hpylori06_01378	hpylori113_00126;hpylori93_00922;hpylori164_01339;hpylori167_01341;hpylori168_01338;hpylori105_01512
AA973_00995	hpylori174_00197
HPPC_07005	hpylori107_01348
NY40_0671	hpylori10_00662
rsmI	hpylori01_00519	hpylori106_00790;hpylori107_00522;hpylori118_00553;hpylori165_00775;hpylori114_00990;hpylori109_00724;hpylori115_00763;hpylori131_00705;hpylori137_00677;hpylori72_00852;hpylori73_00849;hpylori94_00921;hpylori96_00923;hpylori98_00925;hpylori141_01301;hpylori134_00555;hpylori140_01300;hpylori142_01298;hpylori171_00899;hpylori68_00837;hpylori126_00782;hpylori143_00803;hpylori108_00830;hpylori110_005…
unknown141	hpylori07_00192	hpylori08_00191;hpylori35_01266;hpylori155_01214
unknown688	hpylori17_01164
unknown843	hpylori94_00184	hpylori96_00184;hpylori98_00186
unknown286	hpylori113_01277
rbfA	hpylori05_01062	hpylori07_01080;hpylori08_01072;hpylori09_00595;hpylori101_00440;hpylori102_00495;hpylori103_00438;hpylori104_00549;hpylori109_00588;hpylori11_00852;hpylori119_00422;hpylori132_00492;hpylori148_00974;hpylori149_00970;hpylori155_00393;hpylori64_00918;hpylori65_00589;hpylori66_00591;hpylori69_00589;hpylori70_00590;hpylori72_01245;hpylori73_01240;hpylori77_00399;hpylori79_00390;hpylori82_00391;hpylo…
unknown508	hpylori153_01366	hpylori106_01618;hpylori63_01372;hpylori108_01639;hpylori166_01347;hpylori128_01411;hpylori163_00088;hpylori161_00025;hpylori162_00025;hpylori120_01367;hpylori125_01397;hpylori154_01413;hpylori156_00091;hpylori144_01368;hpylori178_01529;hpylori173_00093;hpylori180_01664;hpylori171_00093;hpylori175_00225;hpylori65_01575;hpylori66_01580;hpylori69_01576;hpylori70_01577
thiD	hpylori01_00809	hpylori108_00517;hpylori119_00881;hpylori120_00802;hpylori125_00889;hpylori126_00493;hpylori128_00587;hpylori133_00847;hpylori146_00810;hpylori147_00872;hpylori153_00837;hpylori154_00571;hpylori157_00534;hpylori158_00511;hpylori160_00520;hpylori161_00736;hpylori162_00736;hpylori163_00606;hpylori165_00485;hpylori166_00806;hpylori173_00600;hpylori180_00529;hpylori63_00803;hpylori68_00551;hpylori77_…
unknown391	hpylori126_01247
hp908_1240	hpylori01_01236	hpylori107_01178;hpylori68_01211;hpylori175_01331;hpylori63_01200;hpylori175_01330
HP1079	hpylori01_00363	hpylori02_01404;hpylori03_00575;hpylori04_01411;hpylori102_00463;hpylori132_00460;hpylori16_01133;hpylori176_01138;hpylori177_01178;hpylori18_01134;hpylori19_00798;hpylori20_01151;hpylori21_01129;hpylori22_01129;hpylori23_01129;hpylori24_01129;hpylori25_01129;hpylori26_01129;hpylori27_01129;hpylori28_01129;hpylori29_01129;hpylori30_01129;hpylori31_01129;hpylori32_01129;hpylori33_01128;hpylori34_0…
OUQ_1656	hpylori01_01408	hpylori110_01355;hpylori165_01324;hpylori59_01457;hpylori118_01380;hpylori120_01366;hpylori116_01437;hpylori78_01485;hpylori119_01400;hpylori121_01337;hpylori157_01375;hpylori160_01368;hpylori133_01400;hpylori134_01395;hpylori139_01392;hpylori146_01384;hpylori128_01410;hpylori161_00024;hpylori162_00024;hpylori175_00226;hpylori75_01551;hpylori180_01665;hpylori138_01363;hpylori158_01343;hpylori126_…
unknown380	hpylori124_00468
pgdA	hpylori01_00306	hpylori02_01462;hpylori03_00631;hpylori04_01470;hpylori05_01160;hpylori07_01164;hpylori08_01156;hpylori10_00932;hpylori102_01199;hpylori103_00352;hpylori104_00465;hpylori106_01020;hpylori107_00307;hpylori11_00937;hpylori110_00307;hpylori111_00312;hpylori112_00310;hpylori113_01155;hpylori116_00268;hpylori117_00366;hpylori118_00341;hpylori119_00334;hpylori12_01160;hpylori121_00950;hpylori122_00518;…
unknown648	hpylori175_00070
unknown571	hpylori161_00165	hpylori162_00165
ispB	hpylori01_00235	hpylori107_00237;hpylori110_00237;hpylori118_00269;hpylori120_00238;hpylori126_00236;hpylori146_00238;hpylori165_00226;hpylori63_00237;hpylori68_00298;hpylori99_00297;hpylori175_00437;hpylori160_00263;hpylori106_01093;hpylori108_01189;hpylori117_00292;hpylori119_00264;hpylori121_01018;hpylori125_00269;hpylori128_00323;hpylori133_00251;hpylori134_00251;hpylori139_00252;hpylori143_00256;hpylori144_…
unknown435	hpylori135_00746
AA973_03020	hpylori172_00593	hpylori174_00603
moaE	hpylori01_00759	hpylori02_01013;hpylori03_00185;hpylori04_01016;hpylori102_00874;hpylori110_00758;hpylori118_00793;hpylori120_00755;hpylori121_00491;hpylori126_00537;hpylori132_00851;hpylori133_00800;hpylori134_00796;hpylori139_00796;hpylori143_00561;hpylori144_00559;hpylori145_00729;hpylori146_00763;hpylori151_00501;hpylori152_00501;hpylori158_00556;hpylori161_00782;hpylori162_00782;hpylori163_00653;hpylori166_…
cag5	hpylori01_00493	hpylori02_00739;hpylori03_01541;hpylori04_00741;hpylori05_00607;hpylori06_00516;hpylori07_00785;hpylori08_00779;hpylori09_00494;hpylori10_01184;hpylori100_00845;hpylori101_00851;hpylori102_00596;hpylori103_00847;hpylori104_00653;hpylori105_00661;hpylori107_00495;hpylori109_00700;hpylori11_00742;hpylori111_00504;hpylori113_00958;hpylori114_01022;hpylori115_00731;hpylori116_00800;hpylori117_00886;h…
jhp_0907	hpylori159_00927	hpylori179_00972;hpylori80_00946;hpylori93_00876;hpylori06_00970;hpylori09_00049;hpylori87_00059;hpylori91_00940;hpylori164_00948;hpylori167_00949;hpylori168_00943;hpylori79_01265;hpylori74_01003;hpylori13_00446;hpylori37_01015;hpylori38_01016;hpylori40_01009;hpylori41_01016;hpylori42_01012;hpylori43_01012;hpylori47_01014;hpylori49_01011;hpylori50_01012;hpylori51_01018;hpylori52_01013;hpylori55_0…
aroF	hpylori06_00135	hpylori09_00859;hpylori112_00135;hpylori13_01185;hpylori136_00127;hpylori164_00136;hpylori167_00133;hpylori168_00137;hpylori37_00137;hpylori38_00137;hpylori40_00136;hpylori41_00137;hpylori42_00137;hpylori43_00137;hpylori47_00137;hpylori49_00137;hpylori50_00138;hpylori51_00137;hpylori52_00137;hpylori55_00137;hpylori71_00136;hpylori79_00778;hpylori80_00129;hpylori81_00141;hpylori87_00797;hpylori90_…
trxB	hpylori01_00784	hpylori02_01039;hpylori03_00210;hpylori04_01041;hpylori05_00943;hpylori07_00961;hpylori08_00952;hpylori10_01495;hpylori100_00554;hpylori101_00557;hpylori102_00901;hpylori103_00555;hpylori104_00951;hpylori105_00995;hpylori106_00512;hpylori107_00801;hpylori108_00537;hpylori109_01000;hpylori11_00615;hpylori110_00784;hpylori112_00515;hpylori113_00827;hpylori114_00516;hpylori115_00515;hpylori116_00498…
HMU01050	hpylori01_00576	hpylori63_00572;hpylori110_00580;hpylori118_00610;hpylori126_00725;hpylori99_00642;hpylori68_00780;hpylori120_00572;hpylori133_00610;hpylori134_00611;hpylori139_00611;hpylori107_00588;hpylori153_00609;hpylori175_00428;hpylori117_00797;hpylori165_00718;hpylori166_00572;hpylori146_00579;hpylori158_00741;hpylori150_00731;hpylori155_00735;hpylori07_00699;hpylori08_00693;hpylori10_01271;hpylori104_007…
hofE	hpylori01_00741	hpylori110_00741;hpylori09_00243;hpylori87_01412;hpylori91_00746;hpylori174_00552;hpylori82_00555;hpylori71_00766;hpylori164_00758;hpylori167_00765;hpylori168_00758;hpylori179_00778;hpylori63_00735;hpylori68_00615;hpylori99_00800;hpylori172_00537;hpylori146_00745;hpylori13_00243;hpylori37_00813;hpylori38_00815;hpylori40_00807;hpylori41_00813;hpylori42_00809;hpylori43_00809;hpylori47_00807;hpylori…
infA	hpylori01_01294	hpylori02_00502;hpylori03_01307;hpylori04_00503;hpylori05_00170;hpylori06_01296;hpylori07_00170;hpylori08_00169;hpylori09_01278;hpylori10_00281;hpylori100_01308;hpylori101_01326;hpylori102_00239;hpylori103_01318;hpylori104_01445;hpylori105_01436;hpylori106_00073;hpylori107_01234;hpylori108_00076;hpylori109_01443;hpylori11_01173;hpylori110_01236;hpylori111_01253;hpylori112_01260;hpylori113_00208;h…
C528_08197	hpylori65_01578	hpylori66_01583;hpylori69_01579;hpylori70_01580
lgt	hpylori01_00917	hpylori122_01109;hpylori109_01128;hpylori123_01107;hpylori79_01445;hpylori100_00953;hpylori101_00965;hpylori103_00960;hpylori129_00879;hpylori130_00881;hpylori135_00542;hpylori64_00336;hpylori74_00986;hpylori113_00539;hpylori169_00475;hpylori170_00783;hpylori92_00593;hpylori02_01172;hpylori03_00343;hpylori04_01174;hpylori05_00483;hpylori07_00522;hpylori08_00518;hpylori102_01037;hpylori104_01087;h…
ompP1	hpylori01_00798	hpylori100_00540;hpylori101_00543;hpylori103_00541;hpylori107_00815;hpylori110_00798;hpylori119_00876;hpylori124_00880;hpylori126_00498;hpylori137_00966;hpylori14_01007;hpylori146_00805;hpylori154_00576;hpylori165_00497;hpylori95_00543;hpylori02_01053;hpylori03_00224;hpylori04_01055;hpylori05_00957;hpylori07_00975;hpylori08_00966;hpylori102_00915;hpylori104_00965;hpylori105_01009;hpylori109_01014…
MMOB0950	hpylori01_01519	hpylori107_01463;hpylori110_01499;hpylori116_01309;hpylori118_01500;hpylori126_01500;hpylori165_01439;hpylori63_01523;hpylori68_01536;hpylori99_01518;hpylori106_01491;hpylori108_01505;hpylori117_01538;hpylori125_01512;hpylori128_01530;hpylori140_00637;hpylori141_00637;hpylori142_00635;hpylori144_01495;hpylori147_01511;hpylori154_01529;hpylori156_01516;hpylori157_01491;hpylori158_01465;hpylori160_…
metK	hpylori01_00189	hpylori02_00428;hpylori03_01233;hpylori04_00429;hpylori05_01312;hpylori07_01326;hpylori08_01320;hpylori100_00238;hpylori101_00238;hpylori102_01315;hpylori103_00233;hpylori104_00349;hpylori105_00358;hpylori106_01183;hpylori107_00193;hpylori108_01237;hpylori109_00381;hpylori110_00193;hpylori117_00247;hpylori118_00191;hpylori120_00193;hpylori121_01067;hpylori126_00189;hpylori132_01287;hpylori133_002…
unknown503	hpylori150_01515
nuoN	hpylori01_01271	hpylori02_00528;hpylori03_01333;hpylori04_00530;hpylori05_00195;hpylori06_01272;hpylori07_00195;hpylori08_00194;hpylori09_01302;hpylori10_00256;hpylori102_00267;hpylori104_01418;hpylori105_01411;hpylori106_00093;hpylori107_01213;hpylori108_00100;hpylori109_01418;hpylori11_01148;hpylori110_01213;hpylori111_01230;hpylori112_01236;hpylori113_00240;hpylori114_01228;hpylori115_01227;hpylori116_01189;h…
HPSNT_07105	hpylori127_01381
dnaA	hpylori01_01493	hpylori107_01436;hpylori110_01450;hpylori157_01467;hpylori128_01505;hpylori140_00666;hpylori141_00666;hpylori142_00664;hpylori150_00011;hpylori153_01457;hpylori154_01503;hpylori156_00001;hpylori158_01441;hpylori161_00115;hpylori162_00115;hpylori163_00001;hpylori78_01576;hpylori97_00001;hpylori126_01475;hpylori146_01392;hpylori147_01481;hpylori165_01413;hpylori172_01404;hpylori63_01459;hpylori68_0…
hypB	hpylori01_00859	hpylori02_01109;hpylori03_00280;hpylori04_01111;hpylori05_00545;hpylori06_00895;hpylori07_00836;hpylori08_00829;hpylori09_00124;hpylori10_01567;hpylori100_00898;hpylori101_00905;hpylori102_00977;hpylori103_00902;hpylori104_01025;hpylori105_01066;hpylori106_00442;hpylori107_00871;hpylori108_00467;hpylori109_01072;hpylori11_00686;hpylori110_00855;hpylori111_00877;hpylori112_00841;hpylori113_00896;h…
hp908_0742	hpylori106_00614
flgG	hpylori01_00350	hpylori106_00975;hpylori108_01073;hpylori110_00349;hpylori116_00306;hpylori117_00409;hpylori118_00385;hpylori119_00377;hpylori120_00344;hpylori121_00907;hpylori125_00419;hpylori126_00352;hpylori128_00437;hpylori133_00360;hpylori134_00362;hpylori139_00362;hpylori140_00206;hpylori141_00206;hpylori142_00206;hpylori143_00372;hpylori144_00371;hpylori146_00350;hpylori156_01080;hpylori160_00377;hpylori1…
unknown696	hpylori180_01671	hpylori125_01391;hpylori80_01310
unknown565	hpylori15_00485
lpp20	hpylori01_01425	hpylori02_00076;hpylori03_00881;hpylori04_00076;hpylori05_00077;hpylori06_01471;hpylori07_00076;hpylori08_00076;hpylori09_01145;hpylori10_00420;hpylori100_01400;hpylori101_01418;hpylori102_00078;hpylori103_01411;hpylori104_00073;hpylori105_00077;hpylori106_01596;hpylori107_01365;hpylori108_01618;hpylori109_00073;hpylori11_01394;hpylori110_01375;hpylori111_01388;hpylori112_01409;hpylori113_00073;h…
ACM22_00980	hpylori01_00384	hpylori106_00939;hpylori107_00383;hpylori108_01033;hpylori110_00383;hpylori128_00474;hpylori140_00171;hpylori141_00171;hpylori142_00171;hpylori147_00434;hpylori150_00529;hpylori163_01038;hpylori180_01014;hpylori97_01113;hpylori117_00444;hpylori118_00418;hpylori119_00412;hpylori120_00378;hpylori121_00872;hpylori171_01021;hpylori116_00338;hpylori12_01080;hpylori126_00387;hpylori133_00396;hpylori143…
neuC	hpylori01_00805	hpylori118_00838;hpylori165_00490;hpylori63_00798;hpylori110_00804;hpylori175_00571
pgbB	hpylori01_00824	hpylori107_00837;hpylori110_00820;hpylori161_00719;hpylori162_00719;hpylori68_00536;hpylori154_00553;hpylori171_00584;hpylori140_00076;hpylori141_00076;hpylori142_00076;hpylori97_01023;hpylori89_00622;hpylori75_01037;hpylori07_01000;hpylori08_00991;hpylori63_00819;hpylori146_00832;hpylori78_00630;hpylori118_00855;hpylori158_00494;hpylori145_00669;hpylori124_00900;hpylori151_00441;hpylori152_00441…
jhp_1305	hpylori01_01010	hpylori180_00376;hpylori146_00977;hpylori146_01340;hpylori72_01332;hpylori73_01327;hpylori76_01326;hpylori106_00353;hpylori36_00430;hpylori36_01436;hpylori39_00432;hpylori39_01434;hpylori44_00434;hpylori44_01435;hpylori45_00433;hpylori45_01435;hpylori46_00433;hpylori46_01435;hpylori48_00433;hpylori48_01438;hpylori53_00432;hpylori53_01427;hpylori54_00432;hpylori54_01427;hpylori56_00433;hpylori56_0…
unknown282	hpylori113_01107	hpylori135_01117;hpylori81_00366;hpylori89_01130
hopF	hpylori01_00249	hpylori110_00250;hpylori103_00290;hpylori161_00486;hpylori162_00486;hpylori126_00249;hpylori146_00251;hpylori63_00250;hpylori68_00311;hpylori99_00310;hpylori100_00293;hpylori101_00297;hpylori156_01183;hpylori93_00061;hpylori119_00277;hpylori174_00248;hpylori145_01227;hpylori151_01215;hpylori152_01215;hpylori173_01141;hpylori120_00251;hpylori129_00250;hpylori130_00250;hpylori81_00259;hpylori136_00…
unknown207	hpylori105_01063	hpylori135_00913;hpylori06_00892;hpylori13_00368;hpylori37_00937;hpylori38_00938;hpylori40_00931;hpylori41_00938;hpylori42_00934;hpylori43_00933;hpylori47_00936;hpylori49_00933;hpylori50_00934;hpylori51_00940;hpylori52_00935;hpylori55_00931;hpylori93_01516;hpylori164_00871;hpylori167_00878;hpylori168_00873;hpylori88_00807;hpylori09_00127;hpylori87_01529;hpylori91_00862;hpylori74_00928;hpylori90_0…
BCM300_01009	hpylori164_00939
unknown777	hpylori79_01341
unknown611	hpylori172_00914
unknown51	hpylori01_01424	hpylori107_01364;hpylori118_01398;hpylori126_01400;hpylori165_01343;hpylori71_01454;hpylori110_01374;hpylori63_01390;hpylori120_01384;hpylori68_01437;hpylori99_01420;hpylori146_01466;hpylori127_01398;hpylori135_00075;hpylori17_01499;hpylori15_00328;hpylori133_01420;hpylori134_01415;hpylori139_01412;hpylori102_00079;hpylori132_00078;hpylori155_01374;hpylori83_00082;hpylori137_00073;hpylori89_00072…
cag1	hpylori01_00490	hpylori163_00928;hpylori106_00826;hpylori108_00865;hpylori117_00889;hpylori121_00763;hpylori128_00938;hpylori140_01271;hpylori141_01272;hpylori142_01269;hpylori143_00832;hpylori144_00833;hpylori150_00638;hpylori153_00523;hpylori157_00856;hpylori158_00828;hpylori161_01057;hpylori162_01057;hpylori173_00896;hpylori180_00893;hpylori36_00534;hpylori39_00535;hpylori44_00536;hpylori45_00535;hpylori46_00…
era	hpylori02_00749	hpylori03_01551;hpylori04_00751;hpylori67_00661;hpylori156_00603;hpylori113_00965;hpylori102_00589;hpylori120_00512;hpylori129_00482;hpylori130_00482;hpylori132_00586;hpylori137_00671;hpylori14_00686;hpylori160_00852;hpylori169_00874;hpylori170_00386;hpylori83_00586;hpylori59_00820;hpylori65_00995;hpylori66_00999;hpylori69_00996;hpylori70_00996;hpylori134_00549;hpylori144_00836;hpylori68_00870;hp…
OUK_0933	hpylori05_00751
unknown403	hpylori128_01252
rplW	hpylori01_01312	hpylori02_00484;hpylori03_01289;hpylori04_00485;hpylori05_00152;hpylori06_01314;hpylori07_00152;hpylori08_00151;hpylori09_01260;hpylori10_00299;hpylori100_01326;hpylori101_01344;hpylori102_00221;hpylori103_01336;hpylori104_01463;hpylori105_01454;hpylori106_00055;hpylori107_01252;hpylori108_00058;hpylori109_01461;hpylori11_01191;hpylori110_01254;hpylori111_01271;hpylori112_01278;hpylori113_00190;h…
unknown719	hpylori63_01517	hpylori68_01530
unknown861	hpylori99_01175
OUQ_0564	hpylori112_00669
dnaK	hpylori01_00108	hpylori02_00313;hpylori03_01118;hpylori04_00314;hpylori05_01402;hpylori06_00115;hpylori07_01410;hpylori08_01404;hpylori09_00879;hpylori10_00721;hpylori100_00157;hpylori101_00157;hpylori102_01416;hpylori103_00152;hpylori104_00266;hpylori105_00272;hpylori106_01270;hpylori107_00112;hpylori108_01320;hpylori109_00301;hpylori11_01617;hpylori110_00111;hpylori111_00115;hpylori112_00113;hpylori113_01367;h…
unknown334	hpylori118_01246
HPSA20_0619	hpylori179_00580
metN	hpylori01_01563	hpylori108_01463;hpylori110_01543;hpylori112_01549;hpylori122_00202;hpylori123_00203;hpylori126_01542;hpylori127_01535;hpylori128_01574;hpylori175_00159;hpylori178_01695;hpylori67_01506;hpylori140_00594;hpylori141_00594;hpylori142_00593;hpylori171_01428;hpylori120_01536;hpylori135_01489;hpylori146_01524;hpylori63_01568;hpylori118_01542;hpylori165_01484;hpylori68_01584;hpylori99_01562;hpylori107_0…
trbL	hpylori05_01273	hpylori112_00952;hpylori120_00434;hpylori82_00577;hpylori63_01474;hpylori06_01418;hpylori111_01473;hpylori12_01458;hpylori124_01037;hpylori13_01517;hpylori136_01317;hpylori15_00516;hpylori16_00502;hpylori176_00506;hpylori177_00506;hpylori18_00504;hpylori19_01429;hpylori20_00519;hpylori21_00500;hpylori22_00500;hpylori23_00500;hpylori24_00500;hpylori25_00500;hpylori26_00500;hpylori27_00500;hpylori2…
unknown231	hpylori107_00653	hpylori71_00653;hpylori93_01011;hpylori79_01036;hpylori71_00654
unknown185	hpylori102_01320	hpylori132_01292;hpylori83_01321;hpylori17_01148
HPPN120_00525	hpylori110_00103
MWE_0698	hpylori01_00995	hpylori118_00215;hpylori63_01093;hpylori68_01381;hpylori99_00242;hpylori120_01329;hpylori122_01526;hpylori123_01529;hpylori127_00085;hpylori107_01481;hpylori14_01048;hpylori104_01327;hpylori93_00860;hpylori125_00300;hpylori178_00667;hpylori178_01727;hpylori35_00470;hpylori137_00183;hpylori65_01146;hpylori66_01152;hpylori69_01149;hpylori70_01148;hpylori78_00332;hpylori16_00470;hpylori176_00475;hpy…
unknown31	hpylori01_00955	hpylori110_00951;hpylori120_00951;hpylori72_01313;hpylori73_01308;hpylori76_01307;hpylori63_00950;hpylori01_00956;hpylori120_00952;hpylori110_00952;hpylori12_00498;hpylori35_01008;hpylori94_00489;hpylori96_00489;hpylori98_00491;hpylori166_00960;hpylori146_00971;hpylori07_00495;hpylori08_00491;hpylori112_00944;hpylori155_00957;hpylori145_00126;hpylori151_01041;hpylori152_01042;hpylori59_01015;hpyl…
sdcS	hpylori01_00207	hpylori106_01121;hpylori107_00210;hpylori108_01217;hpylori110_00210;hpylori117_00267;hpylori118_00242;hpylori120_00212;hpylori125_00242;hpylori126_00208;hpylori128_00296;hpylori146_00212;hpylori154_00273;hpylori157_00233;hpylori158_01114;hpylori165_00200;hpylori63_00210;hpylori68_00224;hpylori99_00269;hpylori133_00223;hpylori134_00223;hpylori166_00232;hpylori97_01287;hpylori121_01046;hpylori139_0…
ilvH	hpylori01_00668	hpylori106_00702;hpylori107_00616;hpylori110_00608;hpylori118_00707;hpylori120_00664;hpylori126_00629;hpylori133_00709;hpylori134_00706;hpylori146_00674;hpylori161_00875;hpylori162_00875;hpylori165_00627;hpylori166_00664;hpylori63_00663;hpylori68_00687;hpylori99_00734;hpylori117_00766;hpylori119_00739;hpylori121_00581;hpylori125_00753;hpylori128_00822;hpylori140_01449;hpylori141_01449;hpylori142_…
crdA	hpylori01_01321	hpylori06_01323;hpylori10_00308;hpylori105_01463;hpylori106_00046;hpylori107_01261;hpylori108_00048;hpylori110_01264;hpylori111_01281;hpylori116_01237;hpylori117_01329;hpylori118_01293;hpylori119_01319;hpylori120_01257;hpylori121_00015;hpylori125_01327;hpylori126_01292;hpylori128_00031;hpylori135_00187;hpylori143_01261;hpylori144_01295;hpylori146_01274;hpylori147_01311;hpylori153_01294;hpylori154…
unknown281	hpylori113_00091	hpylori135_00093;hpylori81_01432;hpylori127_01377
unknown244	hpylori108_00601
OUO_0208	hpylori01_01095	hpylori110_01041;hpylori147_01093;hpylori154_01119;hpylori158_00294;hpylori68_01071;hpylori118_01069;hpylori63_01028;hpylori117_01109;hpylori153_01074;hpylori156_00382;hpylori163_00380;hpylori166_01040;hpylori173_00385;hpylori78_01192;hpylori143_01041;hpylori126_01071;hpylori97_00388;hpylori95_01127;hpylori133_01082;hpylori134_01077;hpylori139_01074;hpylori171_00385;hpylori108_00274;hpylori144_01…
rpmC	hpylori01_01306	hpylori02_00490;hpylori03_01295;hpylori04_00491;hpylori05_00158;hpylori06_01308;hpylori07_00158;hpylori08_00157;hpylori104_01457;hpylori106_00061;hpylori107_01246;hpylori108_00064;hpylori109_01455;hpylori11_01185;hpylori112_01272;hpylori114_01266;hpylori115_01265;hpylori117_01313;hpylori118_01277;hpylori12_00201;hpylori120_01242;hpylori122_01447;hpylori123_01447;hpylori124_00221;hpylori128_00047;…
jhp_0639	hpylori01_00659	hpylori165_00638;hpylori68_00698;hpylori146_00663;hpylori118_00697;hpylori63_00653;hpylori99_00723;hpylori126_00639;hpylori125_00744;hpylori107_00627;hpylori120_00654;hpylori171_00803;hpylori128_00780;hpylori121_00590;hpylori147_00673;hpylori78_00848;hpylori116_00623;hpylori163_00801;hpylori143_00706;hpylori180_00696;hpylori154_00719;hpylori92_00850;hpylori175_00735;hpylori161_00884;hpylori162_00…
pqqE	hpylori01_00429	hpylori07_01046;hpylori08_01038;hpylori10_01056;hpylori100_00471;hpylori101_00474;hpylori102_00529;hpylori103_00472;hpylori104_00583;hpylori105_00592;hpylori106_00894;hpylori107_00427;hpylori108_00985;hpylori110_00429;hpylori116_00383;hpylori117_00488;hpylori118_00462;hpylori119_00456;hpylori120_00421;hpylori121_00828;hpylori122_00640;hpylori123_00640;hpylori125_00499;hpylori126_00430;hpylori127_…
unknown656	hpylori175_00597
unknown398	hpylori127_01262
omp24	hpylori175_00467
HPSH169_07050	hpylori118_01381
rpoZ	hpylori01_00735	hpylori02_00990;hpylori03_00162;hpylori04_00993;hpylori05_00889;hpylori06_00771;hpylori07_00913;hpylori08_00904;hpylori09_00249;hpylori10_01447;hpylori100_00602;hpylori101_00605;hpylori102_00850;hpylori103_00603;hpylori104_00903;hpylori105_00946;hpylori106_00567;hpylori107_00750;hpylori108_00590;hpylori109_00952;hpylori11_00310;hpylori110_00735;hpylori111_00754;hpylori112_00562;hpylori113_00779;h…
cysE	hpylori01_01207	hpylori105_01347;hpylori106_00161;hpylori107_01149;hpylori108_00164;hpylori110_01150;hpylori113_00304;hpylori116_01124;hpylori117_01216;hpylori118_01179;hpylori119_01206;hpylori120_01146;hpylori121_00126;hpylori125_01216;hpylori126_01180;hpylori127_01179;hpylori128_00145;hpylori133_01192;hpylori134_01185;hpylori135_00307;hpylori136_01143;hpylori139_01185;hpylori14_01372;hpylori140_00944;hpylori14…
jhp_0997	hpylori174_00945	hpylori172_00958
unknown723	hpylori65_00562	hpylori66_00564;hpylori69_00562;hpylori70_00563
unknown588	hpylori166_01344
amiA	hpylori159_00718
bioD	hpylori01_00030	hpylori118_00031;hpylori126_00031;hpylori68_00031;hpylori146_00030;hpylori108_00011;hpylori121_01303;hpylori127_00030;hpylori133_01545;hpylori134_01540;hpylori150_01451;hpylori166_01201;hpylori175_00027;hpylori119_01356;hpylori143_01296;hpylori156_00126;hpylori171_00130;hpylori180_00010;hpylori78_01452;hpylori86_00030;hpylori116_00019;hpylori125_01361;hpylori144_01330;hpylori106_00010;hpylori128_…
frdC	hpylori01_00185	hpylori02_00424;hpylori03_01229;hpylori04_00425;hpylori05_01324;hpylori06_00191;hpylori07_01330;hpylori08_01324;hpylori09_00801;hpylori10_00803;hpylori100_00234;hpylori101_00234;hpylori102_01338;hpylori103_00229;hpylori104_00345;hpylori105_00354;hpylori106_01187;hpylori107_00189;hpylori108_01241;hpylori109_00377;hpylori110_00189;hpylori111_00194;hpylori112_00191;hpylori114_00184;hpylori115_00185;…
hp908_1322	hpylori103_01341	hpylori139_01299;hpylori154_01337;hpylori159_01234
unknown11	hpylori01_00376	hpylori110_00375;hpylori118_00410;hpylori126_00379;hpylori160_00404;hpylori63_00376;hpylori117_00436;hpylori128_00466;hpylori150_00521;hpylori154_00445;hpylori158_00944;hpylori166_00398;hpylori173_01017;hpylori97_01121;hpylori120_00370;hpylori121_00880;hpylori157_00403;hpylori175_00606;hpylori161_00613;hpylori162_00613;hpylori171_01029;hpylori144_00396;hpylori165_00371;hpylori68_00435;hpylori99_0…
unknown524	hpylori157_00071	hpylori68_00055;hpylori99_00058;hpylori12_01476;hpylori35_00057;hpylori39_00058;hpylori44_00058;hpylori45_00058;hpylori46_00058;hpylori48_00060;hpylori53_00058;hpylori54_00058;hpylori56_00058;hpylori57_00058;hpylori58_00058;hpylori60_00059;hpylori138_00061;hpylori160_00068;hpylori67_01436
HP_0135	hpylori01_00129	hpylori02_00335;hpylori03_01140;hpylori04_00336;hpylori106_01248;hpylori108_01297;hpylori117_00186;hpylori118_00130;hpylori12_01342;hpylori121_01128;hpylori126_00129;hpylori128_00212;hpylori133_00147;hpylori134_00145;hpylori139_00145;hpylori144_00149;hpylori146_00135;hpylori147_00154;hpylori153_00149;hpylori154_00191;hpylori156_01310;hpylori158_01196;hpylori160_00152;hpylori161_00367;hpylori162_0…
yggT	hpylori01_00608	hpylori126_00691;hpylori63_00605;hpylori68_00748;hpylori79_01117;hpylori99_00673;hpylori110_00668;hpylori65_00890;hpylori66_00893;hpylori69_00890;hpylori70_00891;hpylori09_00376;hpylori100_00731;hpylori101_00734;hpylori103_00732;hpylori122_00800;hpylori123_00798;hpylori137_00771;hpylori35_00664;hpylori77_00620;hpylori82_00725;hpylori85_00842;hpylori87_01279;hpylori90_00452;hpylori91_00614;hpylori…
OUC_0245	hpylori01_00060	hpylori133_00073;hpylori134_00071;hpylori139_00072;hpylori143_00081;hpylori153_00072;hpylori117_00078;hpylori175_00299;hpylori65_00252;hpylori66_00253;hpylori69_00253;hpylori70_00252;hpylori106_01326;hpylori146_00060;hpylori158_01279;hpylori63_00058;hpylori68_00060;hpylori116_00049;hpylori119_00077;hpylori178_00084;hpylori125_00075;hpylori166_00075;hpylori97_01444;hpylori140_00510;hpylori141_0051…
rsmE	hpylori01_01069	hpylori118_01043;hpylori126_01045;hpylori165_00988;hpylori110_01015;hpylori144_01045;hpylori63_01002;hpylori68_01047;hpylori99_01066;hpylori121_00255;hpylori119_01073;hpylori143_01015;hpylori161_01245;hpylori162_01245;hpylori178_01195;hpylori171_00411;hpylori175_01112;hpylori120_01005;hpylori107_01016;hpylori166_01015;hpylori133_01056;hpylori134_01051;hpylori139_01048;hpylori108_00301;hpylori147_…
ggt	hpylori01_01108	hpylori02_00693;hpylori03_01497;hpylori04_00696;hpylori05_00357;hpylori06_01114;hpylori07_00353;hpylori08_00352;hpylori09_01458;hpylori10_00090;hpylori100_01122;hpylori101_01139;hpylori106_00260;hpylori107_01054;hpylori108_00260;hpylori110_01054;hpylori116_00990;hpylori117_01120;hpylori118_01082;hpylori12_00402;hpylori120_01044;hpylori121_00217;hpylori125_01118;hpylori126_01085;hpylori128_01171;h…
HP_0119	hpylori174_00120
pz41w	hpylori02_00087	hpylori03_00892;hpylori04_00087;hpylori92_00552;hpylori06_01416;hpylori09_01568;hpylori109_00108;hpylori12_01461;hpylori13_01514;hpylori15_00514;hpylori37_00467;hpylori38_00467;hpylori40_00465;hpylori41_00466;hpylori42_00466;hpylori43_00466;hpylori47_00464;hpylori49_00467;hpylori50_00467;hpylori51_00470;hpylori52_00469;hpylori55_00466;hpylori79_00167;hpylori84_00086;hpylori85_01050;hpylori87_0009…
rplX	hpylori01_01303	hpylori02_00493;hpylori03_01298;hpylori04_00494;hpylori05_00161;hpylori07_00161;hpylori08_00160;hpylori09_01269;hpylori10_00290;hpylori100_01317;hpylori101_01335;hpylori102_00230;hpylori103_01327;hpylori104_01454;hpylori105_01445;hpylori106_00064;hpylori107_01243;hpylori108_00067;hpylori109_01452;hpylori110_01245;hpylori111_01262;hpylori112_01269;hpylori113_00199;hpylori114_01263;hpylori115_01262…
C2840_02670	hpylori36_00527	hpylori39_00528;hpylori44_00529;hpylori45_00528;hpylori46_00528;hpylori48_00528;hpylori53_00527;hpylori54_00527;hpylori56_00528;hpylori57_00527;hpylori58_00527;hpylori60_00540;hpylori61_00528;hpylori62_00531
unknown752	hpylori72_00375	hpylori73_00374;hpylori76_00373
unknown800	hpylori83_01102
unknown562	hpylori15_00467
HPHPH43_0028	hpylori05_01482	hpylori116_01583;hpylori79_01580;hpylori110_01561;hpylori81_01603;hpylori158_01533;hpylori111_01574;hpylori143_01547;hpylori114_01544;hpylori115_01542;hpylori131_01545;hpylori159_01513;hpylori18_01627;hpylori33_01614;hpylori175_01439;hpylori90_01503;hpylori138_01536;hpylori133_01272;hpylori134_01263;hpylori139_01263;hpylori166_01473;hpylori150_01573;hpylori136_01540;hpylori80_01580;hpylori79_0157…
Hac	prophage	II	orf32:	hpylori05_01632	hpylori140_01450;hpylori141_01450;hpylori142_01446;hpylori59_01329;hpylori07_00600;hpylori08_00597;hpylori10_00543;hpylori155_01479;hpylori106_01335;hpylori102_01334;hpylori132_01307;hpylori83_01335;hpylori17_01175;hpylori113_01283;hpylori97_00840;hpylori99_00188
unknown330	hpylori118_00985	hpylori126_00986;hpylori99_01007;hpylori146_00969;hpylori165_00929;hpylori178_01131;hpylori118_00986;hpylori126_00987;hpylori99_01008;hpylori178_01132;hpylori178_01133
unknown4	hpylori01_00177	hpylori02_00388;hpylori03_01193;hpylori04_00389;hpylori05_01330;hpylori07_01339;hpylori08_01333;hpylori10_00797;hpylori100_00228;hpylori101_00228;hpylori102_01346;hpylori103_00223;hpylori104_00337;hpylori105_00346;hpylori106_01196;hpylori107_00182;hpylori108_01248;hpylori109_00371;hpylori11_00067;hpylori110_00181;hpylori112_00184;hpylori113_01296;hpylori114_00176;hpylori115_00177;hpylori116_01091…
unknown111	hpylori05_01595
pz29sb	hpylori01_00965	hpylori71_00972;hpylori68_00274;hpylori05_01272;hpylori112_00951;hpylori82_00576;hpylori63_01473;hpylori120_00433
sodB	hpylori01_01054	hpylori02_01245;hpylori03_00416;hpylori04_01248;hpylori05_00412;hpylori06_01056;hpylori07_00408;hpylori08_00407;hpylori09_01514;hpylori10_00028;hpylori100_01065;hpylori103_01075;hpylori104_01159;hpylori106_00315;hpylori107_01001;hpylori108_00317;hpylori109_01199;hpylori11_00208;hpylori110_00999;hpylori111_01015;hpylori112_01016;hpylori113_00457;hpylori114_00742;hpylori115_01011;hpylori116_00978;h…
AA973_07145	hpylori174_01423
hsdM	hpylori01_00091	hpylori140_00439;hpylori141_00439;hpylori142_00437;hpylori173_01305;hpylori153_00112;hpylori146_00094;hpylori157_00116;hpylori175_00329;hpylori65_00288;hpylori66_00289;hpylori69_00289;hpylori158_01209;hpylori178_00168;hpylori14_00249;hpylori118_00092;hpylori126_00090;hpylori150_00251;hpylori165_00083;hpylori63_00092;hpylori68_00093;hpylori99_00089;hpylori180_01345;hpylori92_01442;hpylori145_01385…
motB	hpylori02_01030	hpylori03_00201;hpylori04_01032;hpylori72_01114;hpylori73_01110;hpylori76_01110;hpylori05_00934;hpylori06_00811;hpylori07_00952;hpylori08_00943;hpylori09_00210;hpylori10_01486;hpylori102_00892;hpylori104_00942;hpylori105_00986;hpylori11_00606;hpylori112_00524;hpylori114_00525;hpylori115_00524;hpylori12_00681;hpylori124_00857;hpylori129_00743;hpylori13_00286;hpylori130_00743;hpylori131_00937;hpylo…
unknown155	hpylori07_01271	hpylori08_01264;hpylori68_01540;hpylori17_01544;hpylori116_01458;hpylori120_01495;hpylori165_01442;hpylori17_01543
dgkA	hpylori02_00913	hpylori03_00085;hpylori04_00916;hpylori102_00772;hpylori16_00853;hpylori174_00630;hpylori176_00857;hpylori177_00895;hpylori18_00854;hpylori19_01078;hpylori20_00871;hpylori21_00849;hpylori22_00849;hpylori23_00849;hpylori24_00849;hpylori25_00849;hpylori26_00849;hpylori27_00849;hpylori28_00849;hpylori29_00849;hpylori30_00849;hpylori31_00849;hpylori32_00850;hpylori33_00849;hpylori34_00851;hpylori72_0…
unknown614	hpylori172_01074
AA971_02935	hpylori116_00591
unknown200	hpylori104_01422	hpylori11_01152
unknown182	hpylori102_00863	hpylori132_00840
unknown833	hpylori93_00303
jhp_0054	hpylori175_00297	hpylori179_00069;hpylori159_00060;hpylori80_00059
surE	hpylori01_00886	hpylori102_01006;hpylori106_00414;hpylori107_00900;hpylori108_00439;hpylori111_00907;hpylori113_00925;hpylori117_00968;hpylori118_00916;hpylori119_00960;hpylori120_00883;hpylori121_00365;hpylori125_00966;hpylori126_00922;hpylori128_01018;hpylori132_00981;hpylori133_00926;hpylori134_00921;hpylori139_00918;hpylori14_01123;hpylori140_01197;hpylori141_01198;hpylori142_01195;hpylori143_00908;hpylori14…
unknown749	hpylori71_01472	hpylori95_01397;hpylori100_01381;hpylori101_01399;hpylori103_01392
waaF2	hpylori159_01195	hpylori80_01228;hpylori179_01293
tpiA	hpylori01_00186	hpylori165_00179;hpylori117_00244;hpylori154_00250;hpylori166_00213;hpylori118_00188;hpylori146_00191;hpylori121_01070;hpylori133_00204;hpylori134_00202;hpylori139_00203;hpylori140_00367;hpylori141_00367;hpylori142_00365;hpylori144_00210;hpylori156_01247;hpylori161_00424;hpylori162_00424;hpylori163_01233;hpylori106_01186;hpylori108_01240;hpylori128_00274;hpylori143_00207;hpylori107_00190;hpylori1…
unknown473	hpylori140_01472	hpylori141_01472;hpylori142_01468
jhp_0580	hpylori01_00602	hpylori110_00605;hpylori118_00635;hpylori126_00699;hpylori165_00692;hpylori63_00599;hpylori68_00754;hpylori71_00613;hpylori99_00667;hpylori153_00635;hpylori05_00720;hpylori06_00631;hpylori109_00809;hpylori13_00088;hpylori16_00791;hpylori164_00612;hpylori167_00617;hpylori168_00612;hpylori170_00474;hpylori176_00796;hpylori177_00833;hpylori179_00622;hpylori18_00793;hpylori19_01138;hpylori20_00810;hp…
HPSA20_0195	hpylori179_00180	hpylori159_00168;hpylori80_00169
unknown104	hpylori05_01298	hpylori82_00602;hpylori63_01501;hpylori68_00238
omp532	hpylori01_01159	hpylori118_01132;hpylori120_01098;hpylori126_01134;hpylori165_01078;hpylori63_01124;hpylori68_01134;hpylori99_01154;hpylori110_01103;hpylori146_01116;hpylori143_01102;hpylori133_01144;hpylori134_01138;hpylori147_01153;hpylori153_01135;hpylori161_01331;hpylori162_01331;hpylori158_00235;hpylori154_01179;hpylori65_01313;hpylori66_01319;hpylori69_01316;hpylori70_01315;hpylori172_01053;hpylori10_00144…
unknown521	hpylori156_00815
Hac	prophage	II	orf25:	hpylori07_00592	hpylori08_00589
mogA	hpylori01_00758	hpylori02_01012;hpylori03_00184;hpylori04_01015;hpylori06_00793;hpylori07_00935;hpylori08_00926;hpylori09_00227;hpylori10_01469;hpylori100_00580;hpylori101_00583;hpylori102_00873;hpylori103_00581;hpylori104_00925;hpylori105_00968;hpylori106_00543;hpylori107_00772;hpylori109_00974;hpylori110_00757;hpylori111_00777;hpylori112_00541;hpylori113_00801;hpylori114_00542;hpylori115_00541;hpylori116_00524…
porD	hpylori01_01100	hpylori106_00268;hpylori110_01046;hpylori116_01499;hpylori120_01036;hpylori125_01111;hpylori126_01076;hpylori128_01164;hpylori143_01046;hpylori144_01076;hpylori146_01059;hpylori154_01124;hpylori156_00377;hpylori157_01088;hpylori158_00289;hpylori165_01019;hpylori166_01045;hpylori171_00380;hpylori59_01102;hpylori63_01033;hpylori78_01197;hpylori95_01132;hpylori97_00383;hpylori99_01097;hpylori02_0129…
pz37w	hpylori67_00749	hpylori84_00088;hpylori06_01420;hpylori74_01601;hpylori01_00968;hpylori68_00271;hpylori63_01476;hpylori71_00975;hpylori01_00969;hpylori77_01321;hpylori108_00962;hpylori177_00509;hpylori153_01038;hpylori05_01275;hpylori112_00954;hpylori82_00579;hpylori07_01281;hpylori08_01274;hpylori12_01456;hpylori89_01021;hpylori111_01476;hpylori72_00213;hpylori73_00212;hpylori76_00211;hpylori08_01275;hpylori15_…
BZK24_05400	hpylori01_01383	hpylori35_01410;hpylori124_00119;hpylori84_01548;hpylori122_00125;hpylori123_00126;hpylori59_01430;hpylori155_01332;hpylori135_00121;hpylori135_00499;hpylori127_01350;hpylori137_01491;hpylori139_01363;hpylori119_01372;hpylori144_01340;hpylori121_01595;hpylori11_01266;hpylori172_01283;hpylori01_01384;hpylori15_00905;hpylori180_01692;hpylori114_01341;hpylori115_01340;hpylori131_00123;hpylori106_016…
ppiD	hpylori01_00939	hpylori106_00362;hpylori107_00954;hpylori108_00389;hpylori110_00932;hpylori117_01018;hpylori118_00974;hpylori119_01010;hpylori120_00931;hpylori125_01018;hpylori126_00976;hpylori128_01070;hpylori140_01142;hpylori141_01143;hpylori142_01140;hpylori143_00955;hpylori146_00943;hpylori158_00380;hpylori165_00918;hpylori178_01094;hpylori63_00933;hpylori68_00989;hpylori90_01087;hpylori99_00996;hpylori144_0…
jhp_1268	hpylori01_01342	hpylori110_01287;hpylori120_01280;hpylori118_01316;hpylori126_01316;hpylori146_01297;hpylori165_01260;hpylori63_01307;hpylori68_01323;hpylori99_01338;hpylori133_01336;hpylori134_01327;hpylori166_01410;hpylori139_01327;hpylori144_00061;hpylori156_01403;hpylori150_00153;hpylori117_00058;hpylori108_01392;hpylori119_00055;hpylori121_01574;hpylori140_00526;hpylori141_00526;hpylori143_00057;hpylori147_…
HPSH169_06915	hpylori118_01356	hpylori126_01355;hpylori68_01393;hpylori99_01377;hpylori77_01353
HPY228_02135	hpylori05_01639
greA	hpylori01_00827	hpylori02_01076;hpylori03_00247;hpylori04_01078;hpylori05_00981;hpylori06_00857;hpylori10_01536;hpylori100_00517;hpylori101_00519;hpylori102_00944;hpylori103_00518;hpylori104_00989;hpylori107_00840;hpylori108_00498;hpylori109_01039;hpylori11_00653;hpylori110_00823;hpylori111_00845;hpylori112_00474;hpylori113_00865;hpylori116_00459;hpylori117_00537;hpylori118_00858;hpylori119_00899;hpylori12_00632…
unknown514	hpylori155_01438
spaB	hpylori01_00566	hpylori107_01566;hpylori169_00821;hpylori170_00439;hpylori67_00722;hpylori15_01314;hpylori75_00778;hpylori79_01574;hpylori155_00746;hpylori86_00612;hpylori129_00535;hpylori130_00535;hpylori93_00363;hpylori159_00545;hpylori77_00575;hpylori36_00614;hpylori39_00616;hpylori44_00617;hpylori45_00617;hpylori46_00617;hpylori48_00615;hpylori53_00614;hpylori54_00614;hpylori56_00617;hpylori57_00615;hpylori5…
unknown429	hpylori133_01529	hpylori134_01524
unknown794	hpylori81_00348
unknown88	hpylori05_00177
OUK_0008	hpylori01_01012	hpylori165_01300;hpylori68_00996;hpylori99_01016;hpylori165_00938;hpylori147_01014;hpylori64_00306;hpylori64_01396;hpylori136_00950;hpylori136_01338;hpylori01_01385;hpylori110_00961;hpylori157_01002;hpylori157_01351;hpylori166_00964;hpylori166_01375;hpylori02_01207;hpylori03_00378;hpylori04_01210;hpylori84_01186;hpylori84_01549;hpylori12_00492;hpylori82_01041;hpylori07_01506;hpylori08_01500;hpylo…
OUE_1266	hpylori01_01132	hpylori175_01080;hpylori165_01052;hpylori126_01109;hpylori126_01110;hpylori171_00347;hpylori175_01079;hpylori165_01054;hpylori173_00349;hpylori02_00669;hpylori03_01473;hpylori04_00671;hpylori04_00672;hpylori114_01093;hpylori115_01093;hpylori131_00370;hpylori105_01273;hpylori86_01122;hpylori127_01106;hpylori81_01151;hpylori137_01233;hpylori129_01045;hpylori130_01047;hpylori90_01501;hpylori108_0023…
unknown160	hpylori08_00540
jag	hpylori01_01420	hpylori02_01631;hpylori03_00797;hpylori04_01637;hpylori102_00083;hpylori12_00082;hpylori132_00082;hpylori136_01380;hpylori14_01587;hpylori16_00081;hpylori176_00087;hpylori177_00081;hpylori18_00081;hpylori19_00081;hpylori20_00081;hpylori21_00081;hpylori22_00081;hpylori23_00081;hpylori24_00081;hpylori25_00081;hpylori26_00081;hpylori27_00081;hpylori28_00081;hpylori29_00081;hpylori30_00081;hpylori31_…
OUI_1358	hpylori07_00184	hpylori08_00183;hpylori113_00230;hpylori84_01450;hpylori104_01431;hpylori92_00245;hpylori81_01301;hpylori123_01420;hpylori135_00234;hpylori169_00179;hpylori170_00177;hpylori124_00253;hpylori145_00477;hpylori151_00249;hpylori152_00251;hpylori155_01222;hpylori129_01197;hpylori130_01199;hpylori16_00185;hpylori176_00191;hpylori177_00185;hpylori18_00185;hpylori19_00185;hpylori20_00185;hpylori21_00185;…
unknown592	hpylori169_00250	hpylori170_00248
unknown237	hpylori107_01472	hpylori16_00457;hpylori176_00462;hpylori177_00456;hpylori18_00459;hpylori19_01474;hpylori20_00475;hpylori21_00456;hpylori22_00456;hpylori23_00456;hpylori24_00456;hpylori25_00456;hpylori26_00456;hpylori27_00456;hpylori28_00456;hpylori29_00456;hpylori30_00456;hpylori31_00456;hpylori32_00457;hpylori33_00456;hpylori34_00456;hpylori121_01183;hpylori125_00109;hpylori128_01256;hpylori154_00139;hpylori16…
N207_05430	hpylori127_01247
HPB8_737	hpylori159_00483
moaA	hpylori01_00727	hpylori110_00726;hpylori120_00723;hpylori126_00568;hpylori165_00569;hpylori63_00721;hpylori68_00629;hpylori175_01021;hpylori65_00767;hpylori66_00770;hpylori69_00767;hpylori70_00768;hpylori07_00905;hpylori08_00896;hpylori122_00920;hpylori123_00919;hpylori94_00711;hpylori96_00712;hpylori98_00714;hpylori146_00732;hpylori116_00554;hpylori156_00854;hpylori64_00522;hpylori82_00569;hpylori127_00767;hpyl…
modA	hpylori01_00446	hpylori111_00454;hpylori138_00455;hpylori120_00470;hpylori102_00545;hpylori132_00542;hpylori83_00542;hpylori114_00440;hpylori115_00441;hpylori131_01020;hpylori155_00443;hpylori169_00918;hpylori170_00918;hpylori72_01192;hpylori73_01188;hpylori85_01066;hpylori137_00625;hpylori86_00482;hpylori136_00435;hpylori118_00479;hpylori99_00508;hpylori94_00998;hpylori10_01071;hpylori110_00445;hpylori127_00477…
AA977_06175	hpylori159_01233	hpylori80_01264;hpylori179_01327
rpmJ	hpylori01_01293	hpylori04_00504;hpylori05_00171;hpylori06_01295;hpylori09_01279;hpylori100_01307;hpylori102_00240;hpylori104_01444;hpylori105_01435;hpylori108_00077;hpylori110_01235;hpylori111_01252;hpylori113_00209;hpylori116_01210;hpylori118_01264;hpylori119_01291;hpylori120_01229;hpylori121_00043;hpylori124_00234;hpylori127_01268;hpylori128_00060;hpylori129_01211;hpylori13_00663;hpylori130_01213;hpylori132_00…
gltX	hpylori01_00449	hpylori107_00445;hpylori110_00448;hpylori118_00482;hpylori120_00473;hpylori126_00448;hpylori146_00444;hpylori165_00440;hpylori175_00675;hpylori125_00520;hpylori154_00520;hpylori108_00913;hpylori116_00431;hpylori121_00808;hpylori140_00105;hpylori141_00105;hpylori142_00105;hpylori147_00500;hpylori156_00979;hpylori161_00687;hpylori162_00687;hpylori163_00974;hpylori171_00955;hpylori178_00517;hpylori6…
Hac	prophage	II	orf31:	hpylori05_01319	hpylori06_00196;hpylori106_01336;hpylori07_00599;hpylori08_00596;hpylori111_01481;hpylori11_00416;hpylori140_01451;hpylori141_01451;hpylori142_01447;hpylori15_00494;hpylori99_00189
lolA	hpylori01_00744	hpylori110_00744;hpylori133_00786;hpylori134_00781;hpylori139_00781;hpylori140_01549;hpylori141_01549;hpylori142_01545;hpylori125_00828;hpylori118_00777;hpylori147_00808;hpylori126_00551;hpylori146_00748;hpylori165_00552;hpylori175_00777;hpylori63_00738;hpylori99_00803;hpylori143_00575;hpylori89_00698;hpylori97_00942;hpylori154_00630;hpylori160_00587;hpylori171_00670;hpylori173_00665;hpylori65_00…
K750_05890	hpylori11_00408
AB891_01950	hpylori02_01421	hpylori03_00590;hpylori04_01428;hpylori10_00974;hpylori64_00968;hpylori84_00563;hpylori67_01132;hpylori169_01013;hpylori170_01013;hpylori78_00498;hpylori112_00352;hpylori135_01118;hpylori86_00346;hpylori104_00502;hpylori36_00356;hpylori39_00358;hpylori44_00360;hpylori45_00359;hpylori46_00359;hpylori48_00359;hpylori53_00358;hpylori54_00358;hpylori56_00358;hpylori57_00358;hpylori58_00357;hpylori60_…
thyX	hpylori01_01497	hpylori02_01637;hpylori03_00803;hpylori04_01643;hpylori100_01476;hpylori101_01494;hpylori103_01485;hpylori105_01566;hpylori106_01513;hpylori107_01440;hpylori108_01533;hpylori111_01463;hpylori116_01335;hpylori117_01516;hpylori118_01473;hpylori119_01497;hpylori121_01433;hpylori125_01491;hpylori126_01479;hpylori128_01509;hpylori133_01502;hpylori134_01497;hpylori139_01495;hpylori140_00662;hpylori141_…
jhp_1262	hpylori01_01336	hpylori110_01281;hpylori146_01291;hpylori68_01317;hpylori138_01294;hpylori118_01310;hpylori126_01310;hpylori165_01254;hpylori63_01301;hpylori99_01332;hpylori02_01551;hpylori03_00719;hpylori04_01558;hpylori112_01306;hpylori120_01274;hpylori94_00166;hpylori96_00166;hpylori156_01397;hpylori178_00071;hpylori65_01503;hpylori66_01506;hpylori69_01504;hpylori70_01504;hpylori67_00157;hpylori05_00127;hpylo…
unknown535	hpylori159_00306	hpylori179_00326;hpylori80_00307
expD	hpylori01_01334	hpylori02_00461;hpylori03_01266;hpylori04_00462;hpylori05_00130;hpylori109_01484;hpylori110_01277;hpylori116_01250;hpylori120_01270;hpylori128_01351;hpylori133_01326;hpylori134_01317;hpylori135_00172;hpylori138_01291;hpylori139_01317;hpylori145_00415;hpylori147_01326;hpylori150_01430;hpylori151_00187;hpylori152_00189;hpylori161_01502;hpylori162_01502;hpylori166_01419;hpylori178_01468;hpylori180_0…
aguA	hpylori01_00048	hpylori106_00029;hpylori110_00049;hpylori118_00049;hpylori126_00049;hpylori140_00813;hpylori141_00814;hpylori142_00811;hpylori165_00047;hpylori63_00047;hpylori68_00049;hpylori99_00048;hpylori175_01392;hpylori107_00049;hpylori120_00048;hpylori150_01432;hpylori171_00149;hpylori117_01345;hpylori125_01343;hpylori128_01355;hpylori144_01311;hpylori146_00048;hpylori147_01329;hpylori154_01357;hpylori156_…
hydA	hpylori09_00391	hpylori06_00625;hpylori12_00862;hpylori13_00082;hpylori15_01284;hpylori164_00606;hpylori167_00611;hpylori168_00606;hpylori37_00652;hpylori38_00654;hpylori40_00646;hpylori41_00648;hpylori42_00648;hpylori43_00648;hpylori47_00646;hpylori49_00647;hpylori50_00649;hpylori51_00653;hpylori52_00649;hpylori55_00647;hpylori71_00607;hpylori74_00669;hpylori87_01265;hpylori88_00644;hpylori91_00600;hpylori127_0…
unknown701	hpylori35_01562	hpylori93_00938
OUM_0070	hpylori11_01503	hpylori74_00053
unknown541	hpylori159_00577	hpylori80_00583;hpylori179_00620
jhp_0371	hpylori01_00387	hpylori99_00451;hpylori143_00410;hpylori106_00936;hpylori125_00457;hpylori157_00414;hpylori97_01110;hpylori133_00399;hpylori166_00409;hpylori165_00382;hpylori146_00385;hpylori154_00456;hpylori107_00386;hpylori160_00415;hpylori128_00477;hpylori118_00421;hpylori63_00387;hpylori68_00448;hpylori150_00532;hpylori178_00451;hpylori175_00617;hpylori126_00390;hpylori144_00407;hpylori119_00415;hpylori171_0…
HPSA20_0869	hpylori88_00951
HPY228_02145	hpylori06_00204
OA23_06475	hpylori59_01315
hopQ	hpylori01_01168	hpylori110_01112;hpylori165_01087;hpylori63_01133;hpylori68_01143;hpylori126_01143;hpylori146_01125;hpylori107_01111;hpylori118_01141;hpylori99_01163;hpylori145_00804;hpylori180_00210;hpylori167_01136;hpylori02_00633;hpylori03_01437;hpylori04_00635;hpylori07_00297;hpylori08_00296;hpylori75_00896;hpylori86_01157;hpylori14_00887;hpylori14_01333;hpylori12_00344;hpylori135_00345;hpylori113_00344;hpyl…
unknown759	hpylori74_00641
cagU	hpylori02_00731	hpylori03_01534;hpylori04_00733;hpylori05_00599;hpylori07_00778;hpylori08_00772;hpylori102_00603;hpylori104_00660;hpylori109_00693;hpylori111_00511;hpylori116_00791;hpylori135_00967;hpylori143_00822;hpylori144_00823;hpylori153_00533;hpylori160_00839;hpylori161_01047;hpylori162_01047;hpylori163_00918;hpylori17_00811;hpylori72_00833;hpylori73_00830;hpylori76_00829;hpylori81_00520;hpylori83_00601;hp…
HPSJM_02700	hpylori77_00512
OUE_1585	hpylori90_00940
AA977_07590	hpylori159_01517
tetA	hpylori01_01157	hpylori110_01101;hpylori146_01114;hpylori71_01150;hpylori166_01099;hpylori165_01076;hpylori97_00331;hpylori134_01136;hpylori102_00378;hpylori132_00374;hpylori16_00310;hpylori176_00316;hpylori177_00310;hpylori18_00312;hpylori19_00312;hpylori20_00319;hpylori21_00310;hpylori22_00310;hpylori23_00310;hpylori24_00310;hpylori25_00310;hpylori26_00310;hpylori27_00310;hpylori28_00310;hpylori29_00310;hpylor…
mhpC	hpylori01_00697	hpylori10_01410;hpylori107_00714;hpylori110_00698;hpylori118_00733;hpylori120_00693;hpylori121_00555;hpylori125_00779;hpylori126_00598;hpylori140_01499;hpylori141_01499;hpylori142_01495;hpylori146_00700;hpylori156_00823;hpylori157_00644;hpylori158_00621;hpylori163_00715;hpylori165_00599;hpylori175_00991;hpylori63_00692;hpylori68_00657;hpylori99_00759;hpylori113_00742;hpylori12_00757;hpylori65_007…
unknown654	hpylori175_00339
unknown604	hpylori172_00616
hp908_0247	hpylori01_00229	hpylori107_00231;hpylori110_00231;hpylori126_00230;hpylori146_00232;hpylori165_00220;hpylori63_00231;hpylori99_00291;hpylori120_00232;hpylori175_01283;hpylori133_00245;hpylori139_00245;hpylori102_01275;hpylori132_01248;hpylori83_01277;hpylori140_00324;hpylori141_00324;hpylori142_00322;hpylori114_00227;hpylori115_00228;hpylori131_01236;hpylori155_00230;hpylori138_00241;hpylori36_00234;hpylori39_00…
fragment	4:	hpylori01_00685	hpylori173_00722;hpylori158_00632;hpylori121_00564;hpylori99_00752;hpylori107_00706;hpylori68_00668;hpylori117_00677;hpylori166_00684;hpylori118_00725;hpylori125_00772;hpylori163_00727;hpylori146_00692;hpylori160_00644;hpylori175_00984;hpylori110_00689;hpylori143_00632;hpylori65_00808;hpylori66_00811;hpylori69_00808;hpylori70_00809;hpylori133_00728;hpylori134_00724;hpylori139_00722;hpylori126_006…
N407_01455	hpylori07_01315	hpylori08_01309;hpylori97_00745;hpylori78_00303;hpylori117_00112;hpylori153_01018;hpylori120_00458;hpylori14_00655;hpylori36_00464;hpylori39_00466;hpylori53_00466;hpylori54_00466;hpylori56_00467;hpylori57_00466;hpylori58_00466;hpylori60_00477;hpylori61_00465;hpylori62_00468;hpylori44_00468;hpylori45_00467;hpylori46_00467;hpylori48_00468;hpylori106_01172;hpylori143_01451;hpylori133_00510;hpylori13…
unknown89	hpylori05_00455	hpylori84_01179
HPAKL117_07979	hpylori120_01567
OUG_0046	hpylori01_01449	hpylori107_01390;hpylori110_01400;hpylori118_01423;hpylori126_01424;hpylori146_01441;hpylori161_00069;hpylori162_00069;hpylori165_01367;hpylori63_01415;hpylori68_01461;hpylori99_01444;hpylori143_01378;hpylori120_01408;hpylori175_00111;hpylori144_01411;hpylori153_01408;hpylori147_01429;hpylori133_01445;hpylori134_01440;hpylori139_01439;hpylori166_01304;hpylori108_01589;hpylori116_01392;hpylori117_…
pz12sb	hpylori05_01289	hpylori64_00805;hpylori82_00593;hpylori68_00255;hpylori63_01491;hpylori133_00498;hpylori134_00498;hpylori139_00496;hpylori07_01303;hpylori08_01297;hpylori10_01138;hpylori06_01438;hpylori09_00018;hpylori09_01587;hpylori10_01141;hpylori13_01534;hpylori37_00487;hpylori38_00487;hpylori40_00485;hpylori41_00486;hpylori42_00486;hpylori43_00486;hpylori47_00485;hpylori49_00487;hpylori50_00487;hpylori51_00…
cinA	hpylori01_00914	hpylori103_00957;hpylori106_00388;hpylori110_00906;hpylori118_00946;hpylori120_00908;hpylori121_00339;hpylori139_00942;hpylori140_01171;hpylori141_01172;hpylori142_01169;hpylori143_00934;hpylori147_00980;hpylori155_00909;hpylori156_00498;hpylori158_00405;hpylori166_00908;hpylori173_00498;hpylori175_00947;hpylori180_00415;hpylori68_00963;hpylori125_00993;hpylori160_00955;hpylori144_00931;hpylori17…
unknown264	hpylori110_00366	hpylori78_00516
OUG_1079	hpylori138_00068	hpylori111_00064;hpylori85_01456;hpylori59_00062;hpylori92_01475;hpylori79_00067;hpylori88_00221
jhp0563	hpylori122_00775	hpylori122_00773;hpylori123_00772;hpylori179_00603;hpylori80_00568;hpylori86_00631;hpylori01_00585;hpylori68_00771;hpylori107_00596;hpylori161_00960;hpylori162_00960;hpylori156_00708;hpylori95_00766;hpylori165_00709;hpylori144_00737;hpylori166_00581;hpylori143_00736;hpylori78_00878;hpylori84_00812;hpylori140_01366;hpylori141_01366;hpylori142_01362;hpylori175_00852;hpylori172_00703;hpylori178_0085…
unknown497	hpylori150_00167
unknown267	hpylori110_01356
OUK_1002	hpylori111_00706
pseF	hpylori01_00320	hpylori125_00388;hpylori126_00321;hpylori106_01006;hpylori108_01103;hpylori110_00321;hpylori118_00355;hpylori120_00318;hpylori121_00936;hpylori146_00322;hpylori157_00347;hpylori165_00310;hpylori173_01072;hpylori63_00321;hpylori68_00383;hpylori71_00329;hpylori99_00383;hpylori153_01008;hpylori140_00235;hpylori141_00235;hpylori142_00234;hpylori119_00348;hpylori143_00342;hpylori180_01087;hpylori161_0…
HPHPP4D_1391	hpylori15_00493
jhp_1197	hpylori06_01275	hpylori09_01299;hpylori87_00361;hpylori91_01241;hpylori07_00191;hpylori08_00190;hpylori124_00260;hpylori145_00485;hpylori151_00257;hpylori152_00259;hpylori112_01239;hpylori16_00192;hpylori176_00198;hpylori177_00192;hpylori18_00192;hpylori19_00192;hpylori20_00192;hpylori21_00192;hpylori22_00192;hpylori23_00192;hpylori24_00192;hpylori25_00192;hpylori26_00192;hpylori27_00192;hpylori28_00192;hpylori2…
aroB	hpylori01_00279	hpylori118_00314;hpylori71_00284;hpylori110_00278;hpylori120_00279;hpylori146_00280;hpylori175_00536;hpylori99_00341;hpylori126_00279;hpylori165_00269;hpylori63_00281;hpylori68_00341;hpylori78_00432;hpylori163_01138;hpylori161_00513;hpylori162_00513;hpylori153_00303;hpylori147_00307;hpylori10_00903;hpylori117_00335;hpylori133_00294;hpylori134_00296;hpylori139_00296;hpylori160_00307;hpylori171_011…
yaeC	hpylori01_01551	hpylori107_01535;hpylori110_01531;hpylori120_01524;hpylori126_01530;hpylori146_01512;hpylori165_01472;hpylori63_01556;hpylori68_01572;hpylori99_01550;hpylori97_01540;hpylori118_01530;hpylori100_01527;hpylori101_01548;hpylori103_01538;hpylori95_01546;hpylori105_00129;hpylori65_00164;hpylori66_00165;hpylori69_00165;hpylori70_00164;hpylori07_01586;hpylori08_01580;hpylori102_01552;hpylori111_01549;hp…
unknown511	hpylori154_00821
unknown81	hpylori02_01218	hpylori03_00389;hpylori04_01221
homC	hpylori01_00891	hpylori160_00934;hpylori118_00923;hpylori126_00927;hpylori146_00897;hpylori165_00871;hpylori121_00360;hpylori140_01192;hpylori141_01193;hpylori142_01190;hpylori144_00910;hpylori154_00985;hpylori173_00519;hpylori117_00973;hpylori171_00518;hpylori166_00888;hpylori161_01138;hpylori162_01138;hpylori156_00519;hpylori128_01023;hpylori147_00959;hpylori78_01059;hpylori119_00965;hpylori157_00939;hpylori15…
HP_0833	hpylori01_00792	hpylori118_00825;hpylori110_00792;hpylori126_00504;hpylori165_00503;hpylori63_00785;hpylori68_00562;hpylori99_00850;hpylori146_00799;hpylori77_00801;hpylori100_00546;hpylori101_00549;hpylori103_00547;hpylori95_00549;hpylori07_00969;hpylori08_00960;hpylori124_00874;hpylori36_00844;hpylori39_00844;hpylori44_00847;hpylori45_00848;hpylori46_00848;hpylori48_00849;hpylori53_00841;hpylori54_00841;hpylor…
OUM_0092	hpylori01_00017	hpylori107_00018;hpylori118_00017;hpylori126_00018;hpylori146_00017;hpylori63_00016;hpylori68_00018;hpylori99_00016;hpylori117_00017;hpylori110_00017;hpylori106_01418;hpylori180_01442;hpylori121_01533;hpylori125_00017;hpylori128_00017;hpylori133_01558;hpylori139_01552;hpylori147_00017;hpylori153_00017;hpylori158_00017;hpylori160_00018;hpylori161_00215;hpylori162_00215;hpylori166_01185;hpylori171_…
unknown538	hpylori159_00441	hpylori179_00471
OUQ_0454	hpylori01_00270	hpylori106_01056;hpylori108_01155;hpylori110_00269;hpylori117_00326;hpylori118_00305;hpylori119_00298;hpylori120_00270;hpylori121_00986;hpylori128_00357;hpylori133_00285;hpylori134_00287;hpylori139_00287;hpylori140_00283;hpylori141_00283;hpylori142_00282;hpylori143_00290;hpylori144_00293;hpylori146_00271;hpylori147_00298;hpylori150_00412;hpylori154_00336;hpylori156_01162;hpylori157_00295;hpylori1…
omp22	hpylori175_00490
unknown199	hpylori104_01119
OUM_1551	hpylori169_00325	hpylori170_00323;hpylori94_00091;hpylori98_00091
map	hpylori01_01295	hpylori100_01309;hpylori101_01327;hpylori102_00238;hpylori103_01319;hpylori107_01235;hpylori108_00075;hpylori110_01237;hpylori116_01212;hpylori117_01302;hpylori118_01266;hpylori120_01231;hpylori126_01266;hpylori132_00234;hpylori133_01285;hpylori134_01276;hpylori139_01276;hpylori143_01235;hpylori144_01269;hpylori145_00455;hpylori147_01285;hpylori150_01391;hpylori151_00227;hpylori152_00229;hpylori1…
unknown67	hpylori02_00882	hpylori03_00054;hpylori04_00883;hpylori92_00874;hpylori100_00705;hpylori101_00709;hpylori148_00763;hpylori149_00760;hpylori103_00706;hpylori95_00714;hpylori150_00794;hpylori137_00797;hpylori116_00654;hpylori02_00884;hpylori03_00056;hpylori04_00885;hpylori89_00808;hpylori116_00653;hpylori100_00704;hpylori101_00708
hp908_1412	hpylori09_01172	hpylori87_00486;hpylori91_01367;hpylori164_01366;hpylori167_01368;hpylori168_01366;hpylori74_01520;hpylori64_01416;hpylori90_01456
unknown549	hpylori159_00943
dcm	hpylori01_00348	hpylori100_00389;hpylori101_00390;hpylori105_00510;hpylori109_00540;hpylori11_00899;hpylori114_00343;hpylori115_00344;hpylori118_00383;hpylori120_00342;hpylori125_00417;hpylori126_00350;hpylori131_01120;hpylori150_00491;hpylori153_00981;hpylori160_00375;hpylori163_01073;hpylori165_00341;hpylori17_00311;hpylori174_00342;hpylori175_00729;hpylori59_00374;hpylori63_00349;hpylori68_00406;hpylori74_004…
HPB8_82	hpylori05_00080	hpylori100_01397;hpylori101_01415;hpylori103_01408;hpylori95_01413;hpylori114_01384;hpylori115_01382;hpylori131_00080;hpylori07_00079;hpylori08_00079;hpylori94_00078;hpylori96_00078;hpylori98_00078;hpylori112_01406;hpylori12_00079;hpylori92_00077;hpylori129_01344;hpylori130_01346;hpylori148_00077;hpylori149_00076;hpylori17_01501;hpylori59_01474;hpylori116_01418;hpylori111_01385;hpylori113_00076;h…
jhp_0526	hpylori80_00523	hpylori179_00557;hpylori159_00524
HPMKF3_0657	hpylori01_00594	hpylori107_00605;hpylori36_00642;hpylori39_00645;hpylori44_00647;hpylori45_00647;hpylori46_00647;hpylori48_00646;hpylori53_00642;hpylori54_00642;hpylori56_00645;hpylori57_00643;hpylori58_00643;hpylori60_00659;hpylori61_00644;hpylori62_00647;hpylori103_00748;hpylori86_00640;hpylori92_00917;hpylori106_00713;hpylori78_00869;hpylori101_00751;hpylori102_00703;hpylori132_00679;hpylori140_01375;hpylori1…
jhp_0221	hpylori02_01540	hpylori03_00708;hpylori04_01547;hpylori114_00229;hpylori115_00230;hpylori131_01234;hpylori36_00236;hpylori39_00237;hpylori44_00240;hpylori45_00239;hpylori46_00239;hpylori48_00240;hpylori53_00238;hpylori54_00238;hpylori56_00238;hpylori57_00238;hpylori58_00237;hpylori60_00244;hpylori61_00237;hpylori62_00239;hpylori35_00238;hpylori81_00242;hpylori64_01083;hpylori75_00387;hpylori129_00233;hpylori130_…
hsdS	hpylori01_00433	hpylori81_00450;hpylori119_00460;hpylori114_00428;hpylori115_00429;hpylori131_01033;hpylori05_01024;hpylori78_00582;hpylori04_01338;hpylori02_01332;hpylori03_00503;hpylori113_01022;hpylori59_00459;hpylori147_00482;hpylori175_00662;hpylori84_00651;hpylori146_00429;hpylori150_00578;hpylori139_00445;hpylori166_00454;hpylori71_00436;hpylori122_00644;hpylori123_00644;hpylori140_00123;hpylori141_00123;…
moeA	hpylori01_00165	hpylori110_00169;hpylori120_00169;hpylori146_00171;hpylori165_00158;hpylori99_00163;hpylori133_00183;hpylori134_00181;hpylori166_00191;hpylori118_00166;hpylori126_00165;hpylori63_00167;hpylori68_00167;hpylori107_00170;hpylori36_00170;hpylori39_00171;hpylori44_00173;hpylori45_00172;hpylori46_00172;hpylori48_00174;hpylori53_00171;hpylori54_00171;hpylori56_00171;hpylori57_00171;hpylori58_00171;hpylo…
queC	hpylori01_00604	hpylori107_00686;hpylori110_00672;hpylori118_00637;hpylori120_00600;hpylori126_00697;hpylori146_00606;hpylori165_00690;hpylori175_00891;hpylori63_00601;hpylori68_00752;hpylori99_00669;hpylori178_00827;hpylori144_00718;hpylori72_00937;hpylori73_00934;hpylori76_00933;hpylori81_00632;hpylori125_00684;hpylori17_00664;hpylori108_00740;hpylori154_00780;hpylori147_00733;hpylori117_00695;hpylori133_00641…
unknown627	hpylori173_00640
nuoD	hpylori01_01261	hpylori02_00538;hpylori03_01343;hpylori04_00540;hpylori05_00205;hpylori06_01262;hpylori07_00205;hpylori08_00204;hpylori09_01312;hpylori10_00246;hpylori100_01274;hpylori101_01293;hpylori102_00277;hpylori103_01285;hpylori104_01408;hpylori105_01401;hpylori106_00103;hpylori107_01203;hpylori108_00110;hpylori109_01408;hpylori11_01138;hpylori110_01203;hpylori111_01220;hpylori112_01226;hpylori113_00250;h…
jhp_1043	hpylori06_00481	hpylori09_01461;hpylori87_00199;hpylori91_01079;hpylori111_01067;hpylori82_00887;hpylori82_01131;hpylori14_00658;hpylori14_01270;hpylori15_01395;hpylori16_00361;hpylori16_00638;hpylori176_00367;hpylori176_00642;hpylori177_00361;hpylori177_00663;hpylori18_00363;hpylori18_00640;hpylori19_00363;hpylori19_01293;hpylori20_00379;hpylori20_00655;hpylori21_00361;hpylori21_00636;hpylori22_00361;hpylori22_…
unknown72	hpylori02_01099	hpylori03_00270;hpylori04_01101;hpylori94_01135;hpylori96_01136;hpylori98_01139;hpylori124_00927;hpylori166_00848;hpylori102_00967;hpylori132_00942;hpylori83_00966;hpylori113_01151;hpylori128_00980;hpylori143_00873;hpylori154_00945;hpylori160_00891;hpylori06_00885;hpylori67_00257;hpylori15_01003;hpylori146_00858;hpylori173_00559;hpylori100_00889;hpylori101_00896;hpylori103_00893;hpylori114_00676;…
fliK	hpylori01_00864	hpylori157_00912;hpylori118_00894;hpylori144_00883;hpylori147_00931;hpylori133_00903;hpylori166_00861;hpylori165_00845;hpylori99_00923;hpylori153_00468;hpylori175_00497;hpylori68_00917;hpylori125_00943;hpylori63_00858;hpylori139_00896;hpylori100_00903;hpylori128_00996;hpylori126_00898;hpylori108_00462;hpylori110_00859;hpylori143_00886;hpylori107_00878;hpylori97_00564;hpylori158_00454;hpylori160_0…
AA971_05040	hpylori116_01014
rplK	hpylori01_01193	hpylori02_00608;hpylori03_01412;hpylori04_00610;hpylori05_00275;hpylori06_01195;hpylori07_00273;hpylori08_00272;hpylori09_01378;hpylori10_00179;hpylori100_01206;hpylori101_01223;hpylori102_00344;hpylori103_01216;hpylori104_01300;hpylori105_01333;hpylori106_00175;hpylori107_01134;hpylori108_00177;hpylori109_01338;hpylori11_01071;hpylori110_01137;hpylori111_01152;hpylori112_01157;hpylori113_00318;h…
jhp_1042	hpylori109_00657	hpylori121_00219;hpylori129_00456;hpylori130_00456;hpylori135_00409;hpylori65_01261;hpylori66_01267;hpylori69_01264;hpylori70_01263;hpylori81_00479
OUC_0780	hpylori97_00847
rplJ	hpylori01_01191	hpylori106_00177;hpylori107_01132;hpylori110_01135;hpylori117_01200;hpylori120_01129;hpylori140_00960;hpylori141_00961;hpylori142_00958;hpylori143_01132;hpylori144_01167;hpylori146_01147;hpylori150_01289;hpylori153_01165;hpylori156_00288;hpylori158_00205;hpylori160_01163;hpylori165_01108;hpylori171_00291;hpylori180_00185;hpylori97_00298;hpylori108_00179;hpylori125_01199;hpylori133_01176;hpylori13…
unknown825	hpylori90_01317
ceuE	hpylori01_01548	hpylori118_01527;hpylori165_01469;hpylori99_01547;hpylori110_01528;hpylori63_01553;hpylori68_01569;hpylori95_01543;hpylori106_01463;hpylori126_01528;hpylori174_01281;hpylori07_01589;hpylori08_01583;hpylori09_01020;hpylori105_00126;hpylori114_01513;hpylori115_01511;hpylori12_01567;hpylori124_01549;hpylori131_01494;hpylori137_00121;hpylori138_01511;hpylori14_00128;hpylori145_01517;hpylori151_01506;…
OUC_1677	hpylori120_00953	hpylori120_01340
OUI_0817	hpylori05_01656	hpylori59_01299;hpylori11_00393;hpylori10_00524;hpylori15_00471
omp5	hpylori175_01083
unknown377	hpylori122_00123	hpylori123_00124;hpylori132_00122;hpylori83_00125
unknown697	hpylori19_01007
cdh	hpylori01_00832	hpylori110_00828;hpylori118_00863;hpylori126_00468;hpylori143_00494;hpylori165_00460;hpylori173_00577;hpylori175_00547;hpylori63_00827;hpylori68_00528;hpylori97_01031;hpylori99_00894;hpylori121_00421;hpylori153_00863;hpylori133_00871;hpylori134_00867;hpylori139_00866;hpylori166_00829;hpylori160_00497;hpylori120_00826;hpylori71_00851;hpylori140_00084;hpylori141_00084;hpylori142_00084;hpylori146_00…
lolD	hpylori01_00707	hpylori02_00962;hpylori03_00134;hpylori04_00965;hpylori05_00862;hpylori06_00744;hpylori07_00883;hpylori08_00874;hpylori09_00276;hpylori10_01420;hpylori100_00631;hpylori101_00634;hpylori102_00823;hpylori103_00632;hpylori104_00874;hpylori105_00913;hpylori106_00595;hpylori107_00723;hpylori108_00628;hpylori11_00344;hpylori110_00708;hpylori111_00726;hpylori112_00590;hpylori113_00752;hpylori114_00594;h…
unknown509	hpylori153_01541
rpmA	hpylori01_00293	hpylori02_01475;hpylori03_00644;hpylori04_01483;hpylori05_01173;hpylori07_01177;hpylori08_01169;hpylori100_00338;hpylori101_00340;hpylori102_01212;hpylori103_00339;hpylori104_00452;hpylori105_00462;hpylori106_01033;hpylori107_00294;hpylori108_01130;hpylori109_00487;hpylori11_00950;hpylori110_00294;hpylori111_00299;hpylori112_00297;hpylori113_01168;hpylori114_00292;hpylori115_00293;hpylori116_0025…
proP	hpylori01_00892	hpylori118_00925;hpylori05_00508;hpylori120_00889;hpylori110_00887;hpylori140_01191;hpylori141_01192;hpylori142_01189;hpylori180_00438;hpylori163_00519;hpylori147_00961;hpylori63_00889;hpylori126_00928;hpylori146_00898;hpylori165_00872;hpylori68_00943;hpylori99_00951;hpylori143_00914;hpylori117_00974;hpylori144_00911;hpylori156_00517;hpylori173_00518;hpylori157_00940;hpylori108_00433;hpylori166_0…
ppiB	hpylori01_01412	hpylori105_01551;hpylori106_01612;hpylori108_01633;hpylori110_01361;hpylori116_01431;hpylori117_01407;hpylori118_01385;hpylori119_01405;hpylori12_00091;hpylori120_01372;hpylori128_01417;hpylori133_01407;hpylori134_01402;hpylori140_00753;hpylori141_00753;hpylori142_00751;hpylori143_01340;hpylori146_01479;hpylori147_01390;hpylori150_01493;hpylori154_01418;hpylori156_00087;hpylori157_01381;hpylori16…
hopH	hpylori05_00721	hpylori88_00637;hpylori104_00766;hpylori06_00632;hpylori09_00384;hpylori13_00089;hpylori167_00618;hpylori168_00613;hpylori37_00659;hpylori38_00661;hpylori40_00653;hpylori41_00655;hpylori42_00655;hpylori43_00655;hpylori47_00653;hpylori49_00654;hpylori50_00656;hpylori51_00660;hpylori52_00656;hpylori55_00654;hpylori85_00849;hpylori87_01272;hpylori91_00607;hpylori64_00654;hpylori114_00904;hpylori115_…
sdaA	hpylori01_00126	hpylori107_00131;hpylori110_00130;hpylori117_00183;hpylori118_00127;hpylori121_01131;hpylori126_00126;hpylori146_00132;hpylori158_01199;hpylori161_00364;hpylori162_00364;hpylori165_00119;hpylori166_00152;hpylori171_01281;hpylori175_01282;hpylori63_00128;hpylori68_00128;hpylori77_00132;hpylori101_00176;hpylori106_01251;hpylori108_01300;hpylori119_00149;hpylori125_00158;hpylori128_00209;hpylori140_…
unknown598	hpylori171_01070
HPF51_1501	hpylori110_01552	hpylori68_01594;hpylori68_01593;hpylori165_01494;hpylori126_01552
virB6	hpylori01_00966	hpylori68_00273;hpylori71_00973;hpylori97_00713;hpylori143_01430;hpylori17_00722;hpylori86_00443;hpylori14_00627;hpylori02_00416;hpylori03_01221;hpylori04_00417;hpylori122_01549;hpylori123_01552;hpylori148_01488;hpylori149_01483;hpylori72_01320;hpylori73_01315;hpylori76_01314;hpylori35_00446;hpylori108_00973;hpylori80_01490;hpylori100_00985;hpylori101_00996;hpylori103_00991;hpylori95_01004;hpylor…
unknown228	hpylori106_01594	hpylori108_01616
unknown539	hpylori159_00454
jhp_0720	hpylori01_00742	hpylori110_00742;hpylori107_00757;hpylori172_00536;hpylori118_00775;hpylori164_00759;hpylori167_00766;hpylori168_00759;hpylori63_00736;hpylori68_00614;hpylori144_00576;hpylori158_00573;hpylori147_00806;hpylori71_00767;hpylori17_00516;hpylori157_00596;hpylori80_00726;hpylori87_01413;hpylori91_00747;hpylori99_00801;hpylori174_00551;hpylori106_00560;hpylori119_00817;hpylori128_00647;hpylori139_00779…
rplP	hpylori01_01307	hpylori02_00489;hpylori03_01294;hpylori04_00490;hpylori05_00157;hpylori06_01309;hpylori07_00157;hpylori08_00156;hpylori09_01265;hpylori10_00294;hpylori100_01321;hpylori101_01339;hpylori102_00226;hpylori103_01331;hpylori104_01458;hpylori105_01449;hpylori106_00060;hpylori107_01247;hpylori108_00063;hpylori109_01456;hpylori11_01186;hpylori110_01249;hpylori111_01266;hpylori112_01273;hpylori113_00195;h…
unknown838	hpylori93_01009
unknown399	hpylori127_01376
unknown834	hpylori93_00471
aspA	hpylori01_00613	hpylori02_00862;hpylori03_00034;hpylori04_00863;hpylori05_00733;hpylori06_00645;hpylori07_00660;hpylori08_00655;hpylori10_01317;hpylori100_00726;hpylori101_00729;hpylori102_00724;hpylori103_00727;hpylori104_00779;hpylori105_00815;hpylori106_00644;hpylori107_00676;hpylori108_00730;hpylori109_00821;hpylori11_00472;hpylori110_00663;hpylori111_00625;hpylori112_00691;hpylori113_00661;hpylori114_00892;…
HP_0449	hpylori01_00949	hpylori63_00945;hpylori146_00955;hpylori08_00483;hpylori07_00486;hpylori08_00482;hpylori36_00454;hpylori39_00456;hpylori44_00458;hpylori45_00457;hpylori46_00457;hpylori48_00457;hpylori53_00456;hpylori54_00456;hpylori56_00457;hpylori57_00456;hpylori58_00456;hpylori60_00467;hpylori61_00455;hpylori62_00458;hpylori146_00956;hpylori134_00985;hpylori166_00950;hpylori139_00983;hpylori133_00990;hpylori13…
HPB8_468	hpylori02_01214	hpylori03_00385;hpylori04_01217;hpylori07_00438;hpylori01_01017;hpylori08_00437;hpylori107_00971;hpylori108_00352;hpylori110_00968;hpylori116_00948;hpylori121_00303;hpylori133_01012;hpylori134_01007;hpylori138_00977;hpylori139_01004;hpylori157_01008;hpylori113_00486;hpylori105_01161;hpylori89_00486;hpylori111_00985;hpylori35_01019;hpylori12_00487;hpylori15_00897;hpylori16_00446;hpylori176_00451;h…
murG	hpylori01_01145	hpylori100_01158;hpylori101_01175;hpylori107_01090;hpylori110_01089;hpylori118_01118;hpylori126_01121;hpylori146_01104;hpylori165_01066;hpylori63_01076;hpylori78_01240;hpylori99_01142;hpylori154_01167;hpylori92_00378;hpylori119_01147;hpylori161_01317;hpylori162_01317;hpylori59_01148;hpylori68_01122;hpylori97_00341;hpylori153_01123;hpylori156_00333;hpylori163_00332;hpylori180_00236;hpylori106_0022…
HPF209_0072	hpylori35_00059
HPPN120_07025	hpylori110_01359
BB392_01935	hpylori01_00062	hpylori110_00063;hpylori78_00145;hpylori146_00064;hpylori128_01289;hpylori178_00087;hpylori65_00256;hpylori66_00257;hpylori69_00257;hpylori70_00256;hpylori111_00066;hpylori106_01323;hpylori178_00090;hpylori108_01370;hpylori180_01379;hpylori150_00178;hpylori121_01267;hpylori166_00078;hpylori119_00079;hpylori163_01363;hpylori158_01276;hpylori153_00075;hpylori63_00061;hpylori120_00064;hpylori135_014…
HPB8_581	hpylori116_00917	hpylori140_01156;hpylori141_01157;hpylori142_01154;hpylori174_00883
fliR	hpylori01_00166	hpylori02_00373;hpylori03_01178;hpylori04_00374;hpylori05_01341;hpylori06_00173;hpylori07_01350;hpylori08_01344;hpylori09_00821;hpylori10_00781;hpylori100_00217;hpylori101_00217;hpylori102_01357;hpylori103_00212;hpylori104_00326;hpylori105_00333;hpylori107_00171;hpylori108_01259;hpylori109_00360;hpylori11_00056;hpylori110_00170;hpylori111_00174;hpylori112_00173;hpylori113_01308;hpylori116_00158;h…
unknown395	hpylori127_00980
OUG_0503	hpylori150_00842	hpylori122_00885;hpylori123_00884;hpylori102_00805;hpylori132_00783;hpylori83_00807;hpylori86_00744;hpylori71_00712;hpylori138_00717;hpylori65_00806;hpylori66_00809;hpylori69_00806;hpylori70_00807;hpylori59_00636;hpylori135_00748;hpylori77_00700;hpylori92_00821
unknown73	hpylori02_01106	hpylori03_00277;hpylori04_01108;hpylori92_00658;hpylori122_01045;hpylori123_01043;hpylori109_01069;hpylori07_00833;hpylori11_00683;hpylori94_00587;hpylori96_00587;hpylori98_00589;hpylori12_00603;hpylori72_00775;hpylori73_00773;hpylori76_00771;hpylori05_00548;hpylori14_01091;hpylori85_00590;hpylori67_00475;hpylori140_01226;hpylori141_01227;hpylori142_01224;hpylori95_00910;hpylori84_01091;hpylori10…
unknown384	hpylori125_00399	hpylori154_00399;hpylori157_00358
HP_0345	hpylori01_00338	hpylori89_01142;hpylori05_01125;hpylori129_00336;hpylori130_00336;hpylori117_00398;hpylori107_00339;hpylori157_00365;hpylori156_01091;hpylori154_00405;hpylori153_00991;hpylori106_00988;hpylori161_00574;hpylori162_00574;hpylori150_00481;hpylori163_01083;hpylori140_00217;hpylori141_00217;hpylori142_00217;hpylori121_00919;hpylori173_01054;hpylori144_00360;hpylori158_00982;hpylori125_00407;hpylori97_…
jhp_0419	hpylori01_00440	hpylori09_00551;hpylori10_01065;hpylori102_00539;hpylori104_00593;hpylori111_00448;hpylori117_00499;hpylori118_00472;hpylori120_00464;hpylori126_00439;hpylori128_00528;hpylori132_00536;hpylori133_00450;hpylori134_00450;hpylori137_00619;hpylori139_00451;hpylori140_00117;hpylori141_00117;hpylori142_00117;hpylori144_00459;hpylori146_00435;hpylori154_00508;hpylori160_00466;hpylori165_00431;hpylori166…
unknown35	hpylori01_01005	hpylori126_00872;hpylori63_01083;hpylori64_00837;hpylori178_00658;hpylori178_01736;hpylori65_01136;hpylori66_01142;hpylori69_01139;hpylori70_01138;hpylori118_00205;hpylori120_01338;hpylori68_01390;hpylori99_00233;hpylori15_01241;hpylori78_00341;hpylori137_00192;hpylori10_01106;hpylori127_00095;hpylori05_00809;hpylori105_00708;hpylori104_01315;hpylori121_01224;hpylori148_01520;hpylori149_01515;hpy…
hpyIM	hpylori01_01205	hpylori63_01169;hpylori77_01144;hpylori165_01122;hpylori99_01200;hpylori126_01178;hpylori157_01187;hpylori158_00191;hpylori180_00171;hpylori107_01146;hpylori68_01179;hpylori118_01177;hpylori175_01289;hpylori163_00273;hpylori120_01143;hpylori110_01149;hpylori135_00309;hpylori106_00163;hpylori140_00946;hpylori141_00947;hpylori142_00944;hpylori134_01183;hpylori139_01183;hpylori128_00148;hpylori146_0…
wlaX	hpylori01_00647	hpylori106_00683;hpylori107_00640;hpylori108_00694;hpylori116_00633;hpylori117_00742;hpylori120_00645;hpylori126_00651;hpylori140_01431;hpylori141_01431;hpylori142_01427;hpylori143_00697;hpylori144_00671;hpylori145_00836;hpylori146_00651;hpylori151_00607;hpylori152_00607;hpylori153_00656;hpylori161_00893;hpylori162_00893;hpylori171_00794;hpylori175_00883;hpylori178_00780;hpylori63_00643;hpylori68…
flgM	hpylori01_01112	hpylori02_00689;hpylori03_01493;hpylori04_00692;hpylori106_00256;hpylori110_01058;hpylori126_01089;hpylori133_01100;hpylori134_01095;hpylori139_01092;hpylori146_01072;hpylori165_01032;hpylori84_01283;hpylori158_00278;hpylori120_01050;hpylori173_00369;hpylori147_01109;hpylori118_01086;hpylori180_00273;hpylori128_01175;hpylori125_01122;hpylori97_00372;hpylori108_00256;hpylori117_01124;hpylori154_01…
csd5	hpylori01_01248	hpylori110_01190;hpylori165_01162;hpylori140_00904;hpylori141_00905;hpylori142_00902;hpylori99_01242;hpylori146_01203;hpylori126_01220;hpylori63_01211;hpylori68_01222;hpylori118_01220;hpylori173_00239;hpylori71_01240;hpylori67_00246;hpylori150_01345;hpylori161_01418;hpylori162_01418;hpylori97_00242;hpylori103_01272;hpylori171_00236;hpylori10_00233;hpylori166_01512;hpylori133_01233;hpylori119_0124…
pz8w	hpylori06_01442	hpylori109_00085;hpylori12_01430;hpylori13_01538;hpylori15_00544;hpylori16_00521;hpylori176_00525;hpylori177_00527;hpylori18_00523;hpylori19_01410;hpylori20_00538;hpylori21_00519;hpylori22_00519;hpylori23_00519;hpylori24_00519;hpylori25_00519;hpylori26_00519;hpylori27_00519;hpylori28_00519;hpylori29_00519;hpylori30_00519;hpylori31_00519;hpylori32_00520;hpylori33_00519;hpylori34_00519;hpylori35_01…
unknown544	hpylori159_00667
pz11b	hpylori01_00986	hpylori108_00376;hpylori118_00224;hpylori121_01205;hpylori144_00961;hpylori17_01555;hpylori68_01371;hpylori94_01555;hpylori96_01552;hpylori98_01559;hpylori99_00251;hpylori100_01004;hpylori101_01017;hpylori103_01010;hpylori95_01023;hpylori65_01155;hpylori66_01161;hpylori69_01158;hpylori70_01157;hpylori126_00854;hpylori63_01103;hpylori07_00459;hpylori08_00455;hpylori05_00829;hpylori104_01336;hpylor…
N402_07560	hpylori94_00217	hpylori96_00217;hpylori98_00219
tsaA	hpylori01_01550	hpylori05_01597;hpylori09_01018;hpylori10_00579;hpylori104_00124;hpylori105_00128;hpylori106_01461;hpylori107_01534;hpylori108_01476;hpylori11_01478;hpylori110_01530;hpylori118_01529;hpylori119_01550;hpylori120_01523;hpylori122_00189;hpylori123_00190;hpylori125_01541;hpylori126_01529;hpylori133_00026;hpylori134_00026;hpylori135_01502;hpylori139_00026;hpylori140_00607;hpylori141_00607;hpylori142_0…
atpG	hpylori116_01005	hpylori12_00387;hpylori124_00408;hpylori127_01096;hpylori129_01035;hpylori13_00858;hpylori130_01037;hpylori132_00406;hpylori137_01223;hpylori145_00633;hpylori150_01220;hpylori151_00404;hpylori152_00405;hpylori153_01102;hpylori164_01090;hpylori167_01095;hpylori168_01085;hpylori169_00337;hpylori17_01076;hpylori170_00335;hpylori172_01020;hpylori180_00261;hpylori36_01154;hpylori37_01425;hpylori38_014…
yajC	hpylori01_01527	hpylori110_01507;hpylori118_01507;hpylori126_01507;hpylori143_01499;hpylori144_01503;hpylori153_01492;hpylori158_01474;hpylori165_01449;hpylori63_01532;hpylori97_01563;hpylori99_01527;hpylori133_00051;hpylori134_00050;hpylori139_00050;hpylori166_00049;hpylori172_01367;hpylori171_01463;hpylori180_01511;hpylori78_00274;hpylori125_01519;hpylori154_01536;hpylori157_01499;hpylori173_01452;hpylori117_0…
trpD	hpylori01_01278	hpylori107_01220;hpylori118_01250;hpylori125_01286;hpylori126_01251;hpylori146_01233;hpylori153_01252;hpylori160_01251;hpylori165_01195;hpylori63_01241;hpylori68_01257;hpylori99_01274;hpylori127_01251;hpylori72_00322;hpylori73_00321;hpylori76_00320;hpylori180_00092;hpylori175_00066;hpylori173_00209;hpylori116_01196;hpylori113_00233;hpylori36_01306;hpylori39_01304;hpylori44_01307;hpylori45_01307;h…
unknown165	hpylori09_01070	hpylori87_00587;hpylori91_01467
HPF17_1337	hpylori106_01616	hpylori180_01662;hpylori154_01415;hpylori125_01399;hpylori160_01371;hpylori128_01413;hpylori121_01341
HPSA20_1132	hpylori01_00999	hpylori118_00211;hpylori120_01333;hpylori126_00867;hpylori148_01515;hpylori149_01510;hpylori178_00663;hpylori178_01731;hpylori63_01088;hpylori68_01385;hpylori74_01018;hpylori99_00238;hpylori121_01219;hpylori81_01019;hpylori137_00187;hpylori105_00703;hpylori104_01320;hpylori13_00460;hpylori164_00963;hpylori167_00964;hpylori168_00958;hpylori37_01029;hpylori38_01030;hpylori40_01023;hpylori41_01030;h…
unknown694	hpylori180_00575
unknown388	hpylori126_00526	hpylori165_00525;hpylori99_00828;hpylori90_00537
unknown234	hpylori107_01347
unknown832	hpylori93_00300
dppC	hpylori06_00323	hpylori09_00691;hpylori13_01350;hpylori164_00304;hpylori167_00302;hpylori168_00306;hpylori37_00303;hpylori38_00303;hpylori40_00301;hpylori41_00301;hpylori42_00302;hpylori43_00302;hpylori47_00301;hpylori49_00302;hpylori50_00303;hpylori51_00304;hpylori52_00304;hpylori55_00302;hpylori74_00361;hpylori87_00965;hpylori90_00969;hpylori93_00014;hpylori159_00293;hpylori01_00296;hpylori02_01472;hpylori03_0…
unknown60	hpylori02_00135	hpylori03_00940;hpylori04_00135;hpylori138_01475;hpylori36_01424;hpylori39_01422;hpylori44_01423;hpylori45_01423;hpylori46_01423;hpylori48_01426;hpylori53_01414;hpylori54_01414;hpylori56_01418;hpylori57_01415;hpylori58_01415;hpylori60_01442;hpylori61_01422;hpylori62_01423;hpylori107_01451;hpylori67_01560
mutY	hpylori01_00136	hpylori118_00137;hpylori99_00134;hpylori97_01361;hpylori171_01271;hpylori120_00140;hpylori116_00128;hpylori117_00193;hpylori119_00159;hpylori121_01120;hpylori140_00419;hpylori141_00419;hpylori142_00417;hpylori143_00156;hpylori150_00273;hpylori153_00156;hpylori154_00198;hpylori160_00159;hpylori173_01261;hpylori68_00138;hpylori71_00144;hpylori158_01189;hpylori110_00140;hpylori126_00136;hpylori146_0…
unknown729	hpylori68_00199	hpylori99_00213
chePep	hpylori59_00339
unknown807	hpylori85_01011
npd	hpylori01_00732	hpylori02_00987;hpylori03_00159;hpylori04_00990;hpylori05_00886;hpylori107_00747;hpylori110_00732;hpylori118_00766;hpylori126_00562;hpylori165_00564;hpylori172_00546;hpylori63_00726;hpylori68_00624;hpylori06_00768;hpylori07_00910;hpylori08_00901;hpylori09_00252;hpylori10_01444;hpylori100_00605;hpylori101_00608;hpylori102_00847;hpylori103_00606;hpylori104_00900;hpylori105_00943;hpylori106_00570;hp…
gpmI	hpylori01_00936	hpylori106_00365;hpylori125_01015;hpylori140_01145;hpylori141_01146;hpylori142_01143;hpylori146_00940;hpylori153_00403;hpylori90_01084;hpylori120_00928;hpylori175_00968;hpylori68_00986;hpylori99_00993;hpylori171_00477;hpylori173_00479;hpylori128_01067;hpylori147_01000;hpylori150_01092;hpylori161_01182;hpylori162_01182;hpylori163_00476;hpylori108_00392;hpylori154_01026;hpylori117_01015;hpylori121_…
HPSH169_07655	hpylori118_01494	hpylori99_01512;hpylori165_01433;hpylori126_01494
unknown778	hpylori79_01368
nhaA	hpylori01_01526	hpylori104_00114;hpylori110_01506;hpylori117_01546;hpylori118_01506;hpylori126_01506;hpylori127_01512;hpylori144_01502;hpylori153_01491;hpylori158_01473;hpylori165_01448;hpylori17_01561;hpylori172_01368;hpylori36_01576;hpylori39_01574;hpylori44_01574;hpylori45_01574;hpylori46_01574;hpylori48_01576;hpylori53_01566;hpylori54_01566;hpylori56_01570;hpylori57_01567;hpylori58_01567;hpylori60_01595;hpyl…
hrgA	hpylori02_00294	hpylori03_01099;hpylori04_00295;hpylori05_01420;hpylori156_01347;hpylori156_01353;hpylori82_00095;hpylori86_00096;hpylori84_00297;hpylori79_00037;hpylori111_00097;hpylori100_00139;hpylori101_00138;hpylori103_00135;hpylori95_00143;hpylori82_00094;hpylori163_01332;hpylori169_01266;hpylori170_01266;hpylori74_00150;hpylori05_01421;hpylori06_00097;hpylori107_00094;hpylori109_00281;hpylori109_00282;hpy…
jhp_0089	hpylori01_00096	hpylori110_00097;hpylori128_00194;hpylori178_00163;hpylori125_00143;hpylori144_00117;hpylori117_00152;hpylori119_00119;hpylori95_00149;hpylori106_01281;hpylori108_01331;hpylori121_01147;hpylori143_00117;hpylori147_00120;hpylori156_01342;hpylori157_00121;hpylori161_00347;hpylori162_00347;hpylori163_01326;hpylori171_01311;hpylori173_01301;hpylori180_01341;hpylori97_01401;hpylori150_00246;hpylori78_…
flaA	hpylori01_00567	hpylori02_00812;hpylori03_01613;hpylori04_00813;hpylori05_00685;hpylori06_00597;hpylori07_00709;hpylori08_00703;hpylori09_00418;hpylori10_01261;hpylori100_00772;hpylori106_00743;hpylori108_00782;hpylori110_00570;hpylori118_00601;hpylori126_00734;hpylori133_00601;hpylori134_00602;hpylori139_00601;hpylori140_01350;hpylori141_01350;hpylori142_01347;hpylori143_00755;hpylori146_00570;hpylori165_00727;…
unknown78	hpylori02_01201	hpylori03_00372;hpylori04_01204;hpylori138_00968;hpylori104_01120;hpylori14_01177;hpylori89_00499;hpylori05_00453;hpylori15_00908;hpylori84_01182
hp908_1604	hpylori01_01574	hpylori02_00196;hpylori03_01001;hpylori04_00197;hpylori05_01570;hpylori06_01624;hpylori07_01563;hpylori08_01557;hpylori09_00995;hpylori10_00604;hpylori100_01550;hpylori101_01571;hpylori102_01528;hpylori103_01561;hpylori104_00150;hpylori105_00153;hpylori106_01435;hpylori107_01559;hpylori108_01453;hpylori109_00183;hpylori11_01502;hpylori110_01554;hpylori111_01573;hpylori112_01562;hpylori113_01490;h…
unknown283	hpylori113_01271
unknown61	hpylori02_00393	hpylori03_01198;hpylori04_00394;hpylori75_00712;hpylori72_01327;hpylori73_01322;hpylori76_01321;hpylori36_00451;hpylori39_00453;hpylori44_00455;hpylori45_00454;hpylori46_00454;hpylori53_00453;hpylori54_00453;hpylori56_00454;hpylori57_00453;hpylori58_00453;hpylori60_00464;hpylori61_00452;hpylori62_00455;hpylori35_00481;hpylori48_00454;hpylori100_01025;hpylori101_01039;hpylori103_01032;hpylori95_01…
NY40_0542	hpylori10_00533
unknown23	hpylori01_00779	hpylori106_00517;hpylori110_00779;hpylori118_00812;hpylori120_00778;hpylori136_00507;hpylori143_00541;hpylori147_00848;hpylori165_00516;hpylori178_00589;hpylori63_00772;hpylori71_00803;hpylori85_00662;hpylori89_00664;hpylori99_00837;hpylori160_00545;hpylori166_00782;hpylori175_00902;hpylori65_00716;hpylori66_00719;hpylori69_00716;hpylori70_00717;hpylori125_00865;hpylori78_00670;hpylori02_01034;hp…
homD	hpylori02_01633	hpylori03_00799;hpylori04_01639;hpylori16_00079;hpylori176_00085;hpylori177_00079;hpylori18_00079;hpylori19_00079;hpylori20_00079;hpylori21_00079;hpylori22_00079;hpylori23_00079;hpylori24_00079;hpylori25_00079;hpylori26_00079;hpylori27_00079;hpylori28_00079;hpylori29_00079;hpylori30_00079;hpylori31_00079;hpylori32_00079;hpylori33_00079;hpylori34_00079;hpylori84_01588;hpylori72_01462;hpylori73_014…
unknown362	hpylori120_00835
ispG	hpylori01_00591	hpylori02_00836;hpylori03_00009;hpylori04_00838;hpylori05_00709;hpylori06_00620;hpylori07_00684;hpylori08_00679;hpylori09_00396;hpylori10_01290;hpylori100_00750;hpylori101_00754;hpylori102_00700;hpylori103_00751;hpylori104_00753;hpylori105_00791;hpylori106_00716;hpylori107_00602;hpylori108_00753;hpylori109_00798;hpylori11_00496;hpylori110_00594;hpylori111_00601;hpylori112_00716;hpylori113_00637;h…
unknown195	hpylori104_00771	hpylori127_00644;hpylori15_01272;hpylori135_00660;hpylori64_00649;hpylori79_01113;hpylori138_00626;hpylori112_00699;hpylori59_00719;hpylori178_00825
mmsB	hpylori02_00854	hpylori03_00026;hpylori04_00855;hpylori81_00635;hpylori105_00807;hpylori77_00617;hpylori122_00797;hpylori123_00795;hpylori85_00845;hpylori14_00810;hpylori129_00576;hpylori130_00576;hpylori155_00705;hpylori127_00643;hpylori64_00650;hpylori112_00700;hpylori111_00617;hpylori170_00479;hpylori114_00900;hpylori115_00853;hpylori131_00613;hpylori17_00661;hpylori07_00668;hpylori08_00663;hpylori79_01112;hp…
aroQ	hpylori01_00403	hpylori175_00633;hpylori06_00425;hpylori02_01361;hpylori03_00532;hpylori04_01367;hpylori05_01053;hpylori07_01071;hpylori08_01063;hpylori09_00587;hpylori10_01030;hpylori100_00446;hpylori101_00449;hpylori102_00504;hpylori103_00447;hpylori104_00558;hpylori105_00566;hpylori106_00919;hpylori107_00402;hpylori108_01012;hpylori109_00597;hpylori11_00843;hpylori110_00404;hpylori111_00413;hpylori112_00405;h…
guaA	hpylori01_01026	hpylori110_00978;hpylori118_01008;hpylori120_00970;hpylori126_01010;hpylori133_01021;hpylori134_01016;hpylori139_01013;hpylori146_00993;hpylori156_00446;hpylori166_00979;hpylori175_01128;hpylori63_00967;hpylori68_01011;hpylori77_00973;hpylori99_01031;hpylori107_00980;hpylori119_01036;hpylori121_00294;hpylori140_01117;hpylori141_01118;hpylori142_01115;hpylori143_00979;hpylori144_01008;hpylori153_0…
tal	hpylori01_01465	hpylori140_00699;hpylori141_00699;hpylori142_00697;hpylori146_01425;hpylori117_01463;hpylori63_01431;hpylori68_01477;hpylori99_01460;hpylori143_01394;hpylori90_00918;hpylori150_01549;hpylori110_01416;hpylori118_01439;hpylori120_01424;hpylori125_01455;hpylori126_01440;hpylori165_01383;hpylori166_01288;hpylori175_00095;hpylori106_01553;hpylori180_01595;hpylori128_01471;hpylori161_00085;hpylori162_0…
unknown761	hpylori74_01239
unknown424	hpylori133_00704	hpylori134_00701;hpylori139_00698
tsaC	hpylori01_00874	hpylori107_00888;hpylori118_00904;hpylori126_00909;hpylori165_00854;hpylori63_00869;hpylori68_00926;hpylori77_00883;hpylori120_00871;hpylori146_00880;hpylori89_00568;hpylori178_01024;hpylori171_00534;hpylori175_00933;hpylori99_00932;hpylori85_00570;hpylori173_00536;hpylori110_00868;hpylori160_00917;hpylori108_00452;hpylori133_00914;hpylori134_00909;hpylori139_00906;hpylori143_00896;hpylori157_009…
thiM	hpylori01_00810	hpylori110_00809;hpylori119_00882;hpylori120_00803;hpylori125_00890;hpylori128_00586;hpylori146_00811;hpylori153_00838;hpylori165_00484;hpylori173_00599;hpylori68_00550;hpylori99_00871;hpylori154_00570;hpylori158_00510;hpylori166_00807;hpylori97_01008;hpylori126_00492;hpylori140_00060;hpylori141_00060;hpylori142_00060;hpylori63_00804;hpylori144_00513;hpylori180_00528;hpylori133_00848;hpylori134_0…
pyrG	hpylori01_00341	hpylori02_01428;hpylori03_00597;hpylori04_01435;hpylori05_01121;hpylori06_00363;hpylori07_01136;hpylori08_01128;hpylori09_00650;hpylori102_01171;hpylori105_00503;hpylori106_00985;hpylori108_01083;hpylori110_00341;hpylori117_00401;hpylori118_00376;hpylori119_00366;hpylori120_00335;hpylori121_00916;hpylori125_00410;hpylori126_00343;hpylori127_00373;hpylori128_00429;hpylori129_00340;hpylori130_00340…
jhp_0534	hpylori175_00402
jhp_0462	hpylori01_00483	hpylori173_00904;hpylori155_00804;hpylori10_01191;hpylori67_00657;hpylori178_00963;hpylori10_01192;hpylori86_00526;hpylori95_00870;hpylori100_00855;hpylori101_00861;hpylori76_00812;hpylori16_00687;hpylori176_00692;hpylori177_00720;hpylori18_00689;hpylori19_01242;hpylori20_00704;hpylori21_00685;hpylori22_00685;hpylori23_00685;hpylori24_00685;hpylori25_00685;hpylori26_00685;hpylori27_00685;hpylori2…
hpyAXIIR	hpylori02_00711	hpylori03_01514;hpylori04_00713;hpylori67_00622;hpylori135_00993;hpylori102_00576;hpylori132_00573;hpylori83_00573;hpylori84_00694;hpylori140_01256;hpylori141_01257;hpylori142_01254;hpylori07_00803;hpylori08_00797;hpylori85_00992;hpylori164_00480;hpylori167_00481;hpylori168_00482;hpylori138_00484;hpylori92_01042;hpylori88_00774;hpylori11_00769;hpylori147_00528;hpylori09_00513;hpylori87_01143;hpyl…
trx2	hpylori01_01427	hpylori107_01367;hpylori110_01377;hpylori120_01387;hpylori128_01433;hpylori143_01356;hpylori144_01389;hpylori154_01434;hpylori161_00046;hpylori162_00046;hpylori163_00067;hpylori178_01551;hpylori100_01402;hpylori106_01593;hpylori108_01615;hpylori117_01423;hpylori118_01401;hpylori121_01360;hpylori126_01403;hpylori140_00737;hpylori141_00737;hpylori142_00735;hpylori146_01463;hpylori150_01509;hpylori1…
unknown21	hpylori01_00748	hpylori136_00538;hpylori174_00545;hpylori175_00773;hpylori77_00757
unknown545	hpylori159_00836
nupC	hpylori01_01171	hpylori05_00297;hpylori07_00294;hpylori08_00293;hpylori101_01203;hpylori103_01196;hpylori105_01312;hpylori106_00196;hpylori107_01114;hpylori108_00197;hpylori11_01050;hpylori110_01115;hpylori114_01131;hpylori115_01130;hpylori116_01050;hpylori117_01182;hpylori118_01144;hpylori119_01171;hpylori120_01110;hpylori121_00159;hpylori124_00361;hpylori125_01180;hpylori126_01146;hpylori127_01143;hpylori128_0…
unknown483	hpylori146_01067	hpylori170_00351
nadK	hpylori01_01509	hpylori119_01510;hpylori154_01520;hpylori157_01482;hpylori101_01507;hpylori103_01497;hpylori95_01504;hpylori68_01523;hpylori99_01506;hpylori118_01487;hpylori125_01503;hpylori147_01499;hpylori150_00029;hpylori171_01483;hpylori175_00083;hpylori134_01508;hpylori139_01507;hpylori121_01448;hpylori106_01500;hpylori128_01521;hpylori140_00649;hpylori141_00649;hpylori142_00647;hpylori143_01479;hpylori144_…
palA	hpylori01_01116	hpylori110_01062;hpylori117_01128;hpylori118_01090;hpylori121_00210;hpylori125_01126;hpylori144_01092;hpylori154_01139;hpylori158_00274;hpylori161_01290;hpylori162_01290;hpylori165_01036;hpylori173_00365;hpylori178_01243;hpylori97_00368;hpylori106_00252;hpylori107_01062;hpylori108_00253;hpylori140_01032;hpylori141_01033;hpylori142_01030;hpylori143_01061;hpylori157_01103;hpylori171_00364;hpylori78…
unknown159	hpylori07_01319	hpylori08_01313
Hac	prophage	II	orf27:	hpylori05_01637	hpylori07_00594;hpylori08_00591;hpylori106_01339;hpylori11_00412;hpylori140_01457;hpylori141_01457;hpylori142_01453;hpylori15_00490;hpylori17_01170;hpylori99_00193
rluC	hpylori01_00918	hpylori05_00482;hpylori94_00523;hpylori96_00523;hpylori98_00525;hpylori155_00913;hpylori124_00997;hpylori86_00974;hpylori81_00954;hpylori14_01151;hpylori15_00937;hpylori88_00538;hpylori90_01068;hpylori11_00272;hpylori112_00901;hpylori145_00170;hpylori151_00996;hpylori152_00996;hpylori169_00474;hpylori170_00784;hpylori06_00952;hpylori137_01082;hpylori84_01153;hpylori85_00528;hpylori174_00876;hpylo…
HPHPH29_0149	hpylori112_00058
omp17	hpylori175_00673
unknown265	hpylori110_00643	hpylori146_00636;hpylori118_00668;hpylori68_00723;hpylori147_00702;hpylori161_00908;hpylori162_00908;hpylori117_00724;hpylori171_00777;hpylori84_00863;hpylori122_00825;hpylori123_00823;hpylori117_00725;hpylori84_00865;hpylori35_00690;hpylori12_00822;hpylori135_00688;hpylori36_00683;hpylori39_00686;hpylori44_00688;hpylori45_00688;hpylori46_00688;hpylori48_00687;hpylori53_00683;hpylori54_00683;hpyl…
tnpA	hpylori01_00942	hpylori13_00361;hpylori37_00930;hpylori38_00931;hpylori40_00924;hpylori41_00931;hpylori42_00927;hpylori43_00926;hpylori47_00929;hpylori49_00926;hpylori50_00927;hpylori51_00933;hpylori52_00928;hpylori55_00924;hpylori110_00935;hpylori146_00946;hpylori118_00977;hpylori63_00936;hpylori99_00999;hpylori120_00934;hpylori126_00979;hpylori133_00060;hpylori133_00093;hpylori133_01270;hpylori134_00059;hpylor…
MWE_0034	hpylori01_01373	hpylori150_00127;hpylori154_00060;hpylori117_00031;hpylori161_00229;hpylori162_00229;hpylori166_01386;hpylori119_00031;hpylori121_01547;hpylori144_00031;hpylori158_00031;hpylori180_01424;hpylori125_00031;hpylori146_01326;hpylori118_01345;hpylori63_01336;hpylori171_01386;hpylori116_01290;hpylori99_01367;hpylori165_01288;hpylori120_01310;hpylori178_00032;hpylori126_01344;hpylori133_01360;hpylori134…
EG63_06670	hpylori107_01305	hpylori146_01318;hpylori120_01303;hpylori129_01264;hpylori130_01266
algI	hpylori112_00485	hpylori59_00513;hpylori89_00630;hpylori123_01003;hpylori122_01004;hpylori65_00677;hpylori66_00680;hpylori69_00677;hpylori70_00678;hpylori129_00781;hpylori130_00781;hpylori36_00866;hpylori39_00866;hpylori44_00869;hpylori45_00870;hpylori46_00870;hpylori48_00872;hpylori53_00863;hpylori54_00863;hpylori56_00867;hpylori57_00864;hpylori58_00864;hpylori61_00865;hpylori62_00870;hpylori60_00886;hpylori155_…
rseP	hpylori01_00254	hpylori118_00287;hpylori63_00255;hpylori77_00264;hpylori99_00315;hpylori175_00455;hpylori110_00255;hpylori160_00281;hpylori68_00316;hpylori108_01171;hpylori157_00279;hpylori121_01000;hpylori106_01074;hpylori144_00276;hpylori97_01241;hpylori146_00256;hpylori126_00254;hpylori120_00256;hpylori165_00244;hpylori173_01136;hpylori117_00310;hpylori147_00282;hpylori178_00315;hpylori161_00491;hpylori162_00…
unknown410	hpylori12_00298	hpylori35_01202
rnj	hpylori02_01611	hpylori03_00777;hpylori04_01617;hpylori124_00100;hpylori145_00102;hpylori151_00098;hpylori152_00098;hpylori72_00241;hpylori73_00240;hpylori76_00239;hpylori89_00097;hpylori126_01374;hpylori105_01540;hpylori110_01349;hpylori128_01404;hpylori146_01359;hpylori165_01318;hpylori175_01327;hpylori63_01365;hpylori14_01567;hpylori113_00099;hpylori111_01361;hpylori148_00100;hpylori149_00099;hpylori92_00100;…
unknown296	hpylori114_01368	hpylori115_01367;hpylori131_00096
unknown226	hpylori106_01440	hpylori180_01464;hpylori121_01511;hpylori128_01582;hpylori154_00024;hpylori178_01704;hpylori144_01546;hpylori158_01519
OUI_1453	hpylori97_00130
U064_1188	hpylori72_01177	hpylori73_01173;hpylori76_01172
unknown419	hpylori132_00465	hpylori83_00462
OUI_0822	hpylori11_00388	hpylori15_00466;hpylori59_01293
HPF38_1388	hpylori02_01620	hpylori03_00786;hpylori04_01626;hpylori84_01575
unknown682	hpylori17_00533
pgi	hpylori01_01158	hpylori02_00643;hpylori03_01447;hpylori04_00645;hpylori05_00310;hpylori06_01161;hpylori07_00307;hpylori08_00306;hpylori09_01411;hpylori10_00143;hpylori100_01172;hpylori101_01190;hpylori102_00377;hpylori103_01183;hpylori104_01266;hpylori105_01296;hpylori106_00209;hpylori107_01101;hpylori108_00212;hpylori110_01102;hpylori112_01122;hpylori114_01117;hpylori115_01117;hpylori116_01037;hpylori117_01169;…
cagC	hpylori01_00514	hpylori153_00546;hpylori157_00831;hpylori158_00805;hpylori13_01611;hpylori37_00565;hpylori38_00570;hpylori40_00562;hpylori41_00564;hpylori42_00565;hpylori43_00565;hpylori47_00563;hpylori49_00564;hpylori50_00566;hpylori51_00568;hpylori52_00567;hpylori55_00564;hpylori138_00526;hpylori154_00876;hpylori86_00559;hpylori74_00584;hpylori180_00866;hpylori89_00971;hpylori14_00713;hpylori84_00700;hpylori15…
rpiB	hpylori100_00799	hpylori101_00804;hpylori114_00969;hpylori115_00784;hpylori131_00684;hpylori95_00812;hpylori11_00549;hpylori172_00748;hpylori174_00748;hpylori75_00752;hpylori14_00741;hpylori02_00785;hpylori03_01587;hpylori04_00787;hpylori102_00643;hpylori116_00750;hpylori12_00926;hpylori132_00619;hpylori135_00591;hpylori145_00953;hpylori151_00723;hpylori152_00722;hpylori36_00587;hpylori39_00589;hpylori44_00590;hp…
unknown121	hpylori05_01661
OUI_0819	hpylori05_01659	hpylori155_01473;hpylori59_01295;hpylori15_00468
unknown17	hpylori01_00600	hpylori110_00603;hpylori118_00633;hpylori99_00665;hpylori71_00611;hpylori120_00595;hpylori175_00896;hpylori107_00611;hpylori126_00701;hpylori156_00723;hpylori121_00648;hpylori154_00784;hpylori119_00672;hpylori165_00694;hpylori158_00718;hpylori140_01381;hpylori141_01381;hpylori142_01377;hpylori133_00637;hpylori134_00635;hpylori139_00634;hpylori128_00827;hpylori173_00808;hpylori78_00863;hpylori68_0…
HPHPP74_0286	hpylori88_00217
unknown661	hpylori175_01082
dut	hpylori01_00826	hpylori106_00475;hpylori107_00839;hpylori108_00499;hpylori110_00822;hpylori121_00427;hpylori126_00474;hpylori127_00864;hpylori145_00667;hpylori146_00834;hpylori151_00439;hpylori152_00439;hpylori158_00492;hpylori165_00466;hpylori175_00553;hpylori68_00534;hpylori05_00980;hpylori07_01002;hpylori08_00993;hpylori104_00988;hpylori11_00652;hpylori111_00844;hpylori116_00460;hpylori119_00898;hpylori125_00…
unknown319	hpylori117_00524
HPAKL86_00065	hpylori175_00018
mnlIR	hpylori01_00051	hpylori165_00050;hpylori120_00051;hpylori103_00093;hpylori108_01382;hpylori158_01286;hpylori180_01391;hpylori78_00159;hpylori100_00096;hpylori121_01281;hpylori144_00071;hpylori119_00065;hpylori143_00067;hpylori163_01377;hpylori178_00075;hpylori118_00053;hpylori99_00052;hpylori110_00053;hpylori133_00064;hpylori134_00063;hpylori139_00063;hpylori63_00050;hpylori175_01389;hpylori126_00054;hpylori116_…
jhp_1374	hpylori01_01451	hpylori107_01392;hpylori110_01402;hpylori118_01425;hpylori126_01426;hpylori127_01425;hpylori146_01439;hpylori165_01369;hpylori63_01417;hpylori68_01463;hpylori99_01446;hpylori139_01441;hpylori158_01389;hpylori166_01302;hpylori175_00109;hpylori59_01505;hpylori02_00050;hpylori03_00856;hpylori04_00051;hpylori160_01418;hpylori67_00056;hpylori72_01490;hpylori73_01486;hpylori76_01484;hpylori84_00050;hpy…
jhp_1171	hpylori179_01258	hpylori80_01195
unknown38	hpylori01_01049
yhbG	hpylori01_00671	hpylori02_00928;hpylori03_00100;hpylori04_00931;hpylori05_00792;hpylori06_00709;hpylori07_00845;hpylori08_00838;hpylori09_00310;hpylori10_01385;hpylori100_00664;hpylori101_00668;hpylori102_00787;hpylori103_00665;hpylori104_00841;hpylori105_00878;hpylori106_00630;hpylori107_00690;hpylori108_00666;hpylori109_00885;hpylori11_00381;hpylori110_00675;hpylori111_00690;hpylori112_00625;hpylori113_00719;h…
aspB	hpylori01_00590	hpylori110_00593;hpylori118_00623;hpylori126_00711;hpylori165_00704;hpylori175_00913;hpylori63_00586;hpylori68_00766;hpylori99_00655;hpylori134_00625;hpylori139_00624;hpylori156_00713;hpylori166_00586;hpylori173_00818;hpylori178_00842;hpylori146_00592;hpylori120_00585;hpylori97_00760;hpylori171_00829;hpylori135_00642;hpylori161_00955;hpylori162_00955;hpylori128_00837;hpylori160_00745;hpylori106_0…
unknown412	hpylori12_00341	hpylori129_01080;hpylori130_01083;hpylori69_01328;hpylori70_01327
hcpF	hpylori01_00593	hpylori106_00714;hpylori110_00596;hpylori116_00697;hpylori117_00779;hpylori118_00626;hpylori120_00588;hpylori125_00673;hpylori126_00708;hpylori128_00834;hpylori133_00630;hpylori134_00628;hpylori139_00627;hpylori140_01374;hpylori141_01374;hpylori142_01370;hpylori143_00728;hpylori144_00729;hpylori146_00595;hpylori147_00650;hpylori154_00792;hpylori156_00716;hpylori157_00752;hpylori160_00742;hpylori1…
jhp_0748	hpylori02_01026	hpylori03_00197;hpylori04_01028;hpylori72_01110;hpylori73_01106;hpylori76_01106;hpylori118_00804;hpylori126_00525;hpylori99_00829;hpylori148_00624;hpylori149_00620;hpylori155_00527;hpylori122_00963;hpylori123_00962;hpylori110_00771;hpylori137_00939;hpylori104_00938;hpylori07_00948;hpylori08_00939;hpylori05_00930;hpylori89_00672;hpylori17_00488;hpylori120_00767;hpylori127_00810;hpylori169_00619;hp…
cobB	hpylori01_01257	hpylori102_00281;hpylori107_01199;hpylori110_01199;hpylori118_01229;hpylori119_01256;hpylori121_00078;hpylori126_01230;hpylori132_00277;hpylori158_00141;hpylori68_01234;hpylori71_01249;hpylori95_01286;hpylori99_01251;hpylori65_01414;hpylori66_01418;hpylori69_01416;hpylori70_01416;hpylori117_01266;hpylori128_00095;hpylori133_01242;hpylori166_01503;hpylori171_00227;hpylori97_00233;hpylori120_01194;…
unknown566	hpylori15_00487
unknown341	hpylori119_01013	hpylori121_00310;hpylori97_00480;hpylori144_00954
unknown789	hpylori80_01401
unknown542	hpylori159_00649	hpylori179_00693;hpylori80_00648
rlmH	hpylori01_00911	hpylori02_01166;hpylori03_00337;hpylori04_01168;hpylori05_00489;hpylori07_00528;hpylori08_00524;hpylori100_00947;hpylori101_00958;hpylori102_01031;hpylori103_00954;hpylori104_01081;hpylori106_00391;hpylori108_00416;hpylori110_00903;hpylori111_00931;hpylori114_00815;hpylori115_00938;hpylori116_00901;hpylori117_00991;hpylori118_00943;hpylori119_00983;hpylori120_00905;hpylori121_00342;hpylori125_009…
AA977_02130	hpylori159_00421	hpylori80_00420;hpylori179_00450
rimM	hpylori01_01139	hpylori100_01152;hpylori101_01169;hpylori103_01163;hpylori144_01114;hpylori175_00474;hpylori95_01172;hpylori107_01084;hpylori161_01311;hpylori162_01311;hpylori110_01083;hpylori166_01083;hpylori118_01112;hpylori126_01115;hpylori63_01070;hpylori68_01116;hpylori99_01136;hpylori64_01151;hpylori11_01019;hpylori125_01148;hpylori153_01117;hpylori165_01060;hpylori160_01112;hpylori108_00230;hpylori146_010…
jhp_0417	hpylori01_00438	hpylori99_00500;hpylori146_00433;hpylori175_00666;hpylori126_00437;hpylori63_00435;hpylori118_00470;hpylori68_00497;hpylori120_00462;hpylori110_00437;hpylori128_00526;hpylori144_00457;hpylori133_00448;hpylori134_00448;hpylori139_00449;hpylori161_00674;hpylori162_00674;hpylori165_00429;hpylori166_00458;hpylori121_00820;hpylori173_00957;hpylori147_00487;hpylori106_00886;hpylori158_00885;hpylori78_0…
parB	hpylori01_01128	hpylori100_01142;hpylori101_01159;hpylori102_00405;hpylori103_01153;hpylori106_00239;hpylori107_01074;hpylori108_00240;hpylori110_01074;hpylori113_00382;hpylori117_01140;hpylori118_01102;hpylori12_00382;hpylori120_01066;hpylori121_00198;hpylori122_01271;hpylori123_01270;hpylori125_01138;hpylori126_01105;hpylori127_01101;hpylori128_01191;hpylori132_00401;hpylori133_01116;hpylori134_01111;hpylori13…
babB	hpylori175_00506	hpylori175_01335
HPF16_0477	hpylori157_00494
unknown444	hpylori136_01367
unknown769	hpylori78_00546
BB396_06325	hpylori175_01122
rfaC	hpylori01_00275	hpylori110_00274;hpylori146_00276;hpylori165_00265;hpylori147_00303;hpylori150_00417;hpylori90_00990;hpylori118_00310;hpylori63_00277;hpylori68_00337;hpylori99_00337;hpylori71_00280;hpylori133_00290;hpylori134_00292;hpylori139_00292;hpylori166_00301;hpylori128_00362;hpylori117_00331;hpylori121_00981;hpylori171_01130;hpylori173_01117;hpylori97_01221;hpylori125_00342;hpylori126_00275;hpylori108_011…
unknown350	hpylori11_01038
haeIIIM	hpylori116_00163	hpylori127_00207
WS1775	hpylori02_01503	hpylori01_00266;hpylori03_00671;hpylori04_01510;hpylori05_01201;hpylori07_01204;hpylori08_01196;hpylori09_00721;hpylori10_00890;hpylori100_00310;hpylori101_00312;hpylori103_00312;hpylori105_00435;hpylori106_01060;hpylori108_01159;hpylori109_00459;hpylori11_00977;hpylori111_00271;hpylori112_00268;hpylori113_01195;hpylori114_00265;hpylori115_00266;hpylori116_00228;hpylori117_00322;hpylori119_00294;…
rplS	hpylori01_01137	hpylori02_00663;hpylori03_01467;hpylori04_00665;hpylori05_00329;hpylori06_01141;hpylori07_00326;hpylori08_00325;hpylori09_01430;hpylori10_00124;hpylori100_01150;hpylori101_01167;hpylori102_00396;hpylori103_01161;hpylori104_01247;hpylori105_01277;hpylori106_00232;hpylori107_01082;hpylori108_00232;hpylori109_01286;hpylori11_01017;hpylori110_01081;hpylori111_01097;hpylori112_01102;hpylori113_00373;h…
sabA	hpylori175_00031
unknown329	hpylori118_00984	hpylori126_00985;hpylori146_00968;hpylori165_00928;hpylori99_01006;hpylori178_01130
OUM_0662	hpylori86_01368
KHP_0838	hpylori159_00849
jhp_0691	hpylori01_00713	hpylori178_00706;hpylori134_00750;hpylori139_00749;hpylori140_01515;hpylori141_01515;hpylori142_01511;hpylori166_00709;hpylori84_00945;hpylori83_00831;hpylori136_00571;hpylori107_00729;hpylori138_00740;hpylori169_00672;hpylori170_00587;hpylori85_00730;hpylori59_00609;hpylori117_00651;hpylori86_00771;hpylori145_00770;hpylori151_00542;hpylori152_00542;hpylori16_00911;hpylori176_00915;hpylori177_009…
ecoRIR	hpylori01_01391	hpylori102_00117;hpylori132_00116;hpylori83_00119;hpylori106_01637;hpylori164_01357;hpylori167_01359;hpylori168_01357;hpylori88_01528;hpylori90_01465;hpylori134_01375;hpylori161_00007;hpylori162_00007;hpylori68_01400;hpylori93_01421;hpylori146_01348;hpylori154_01394;hpylori59_01438;hpylori35_01418;hpylori108_01659;hpylori100_01362;hpylori101_01380;hpylori103_01372;hpylori95_01377;hpylori148_00112…
unknown414	hpylori12_00686
mraY	hpylori10_01093	hpylori06_00486;hpylori09_00524;hpylori107_00468;hpylori13_01560;hpylori136_00837;hpylori15_01390;hpylori37_00513;hpylori38_00513;hpylori40_00511;hpylori41_00512;hpylori42_00512;hpylori43_00512;hpylori47_00511;hpylori49_00513;hpylori50_00514;hpylori51_00516;hpylori52_00515;hpylori55_00512;hpylori64_00849;hpylori74_00529;hpylori87_01132;hpylori90_00307;hpylori91_00469;hpylori122_00677;hpylori123_0…
JM68_08055	hpylori01_00860	hpylori125_00939;hpylori133_00899;hpylori158_00458;hpylori166_00857;hpylori16_00617;hpylori176_00621;hpylori177_00636;hpylori18_00619;hpylori19_01314;hpylori20_00634;hpylori21_00615;hpylori22_00615;hpylori23_00615;hpylori24_00615;hpylori25_00615;hpylori26_00615;hpylori27_00615;hpylori28_00615;hpylori29_00615;hpylori30_00615;hpylori31_00615;hpylori32_00616;hpylori33_00615;hpylori34_00615;hpylori82…
virB2	hpylori01_01004	hpylori05_00810;hpylori118_00206;hpylori120_01337;hpylori126_00871;hpylori127_00094;hpylori63_01084;hpylori68_01389;hpylori81_01014;hpylori99_00234;hpylori10_01107;hpylori104_01316;hpylori105_00707;hpylori122_01517;hpylori123_01520;hpylori137_00191;hpylori148_01519;hpylori149_01514;hpylori15_01242;hpylori179_01064;hpylori64_00836;hpylori65_01137;hpylori66_01143;hpylori69_01140;hpylori70_01139;hpy…
unknown666	hpylori178_01487	hpylori78_01450
unknown206	hpylori105_00981	hpylori40_00846;hpylori93_00731;hpylori41_00853;hpylori42_00848;hpylori47_00851;hpylori49_00848;hpylori52_00850;hpylori79_00553;hpylori50_00849
lutC	hpylori01_00131	hpylori02_00337;hpylori03_01142;hpylori04_00338;hpylori101_00181;hpylori108_01295;hpylori110_00135;hpylori118_00132;hpylori119_00154;hpylori120_00135;hpylori121_01125;hpylori124_01380;hpylori125_00163;hpylori126_00131;hpylori128_00214;hpylori133_00149;hpylori134_00147;hpylori137_00320;hpylori139_00147;hpylori140_00424;hpylori141_00424;hpylori142_00422;hpylori143_00151;hpylori144_00151;hpylori146_…
jhp_0898	hpylori05_00475	hpylori100_00961;hpylori101_00973;hpylori103_00968;hpylori95_00981;hpylori113_00530;hpylori81_00961;hpylori92_00584;hpylori118_00958;hpylori137_01089;hpylori148_00477;hpylori149_00473;hpylori72_00704;hpylori73_00702;hpylori76_00700;hpylori15_00930;hpylori172_00897;hpylori175_00958;hpylori36_00983;hpylori39_00982;hpylori44_00985;hpylori45_00984;hpylori46_00984;hpylori48_00986;hpylori53_00976;hpylo…
nuoJ	hpylori01_01267	hpylori02_00532;hpylori03_01337;hpylori04_00534;hpylori09_01306;hpylori104_01414;hpylori107_01209;hpylori109_01414;hpylori111_01226;hpylori114_01224;hpylori115_01223;hpylori116_01185;hpylori118_01239;hpylori120_01204;hpylori121_00068;hpylori127_01239;hpylori131_00240;hpylori134_01244;hpylori138_01220;hpylori139_01244;hpylori140_00884;hpylori141_00885;hpylori142_00882;hpylori143_01208;hpylori144_0…
unknown456	hpylori139_00640
dapB	hpylori01_00480	hpylori02_00716;hpylori03_01519;hpylori04_00718;hpylori105_00639;hpylori106_00838;hpylori107_00482;hpylori108_00875;hpylori110_00480;hpylori117_00899;hpylori118_00512;hpylori119_00508;hpylori120_00505;hpylori121_00773;hpylori122_00690;hpylori123_00690;hpylori125_00557;hpylori126_00823;hpylori128_00948;hpylori133_00538;hpylori139_00540;hpylori140_01261;hpylori141_01262;hpylori142_01259;hpylori143_…
unknown704	hpylori36_01026	hpylori39_01025;hpylori44_01028;hpylori45_01027;hpylori46_01027;hpylori48_01028;hpylori53_01019;hpylori54_01019;hpylori56_01023;hpylori57_01020;hpylori58_01020;hpylori60_01042;hpylori61_01024;hpylori62_01027
czcA	hpylori01_00931	hpylori110_00924;hpylori120_00923;hpylori175_00963;hpylori153_00408;hpylori156_00480;hpylori157_00980;hpylori172_00902;hpylori118_00966;hpylori126_00968;hpylori128_01062;hpylori150_01087;hpylori63_00925;hpylori68_00981;hpylori99_00988;hpylori133_00967;hpylori134_00962;hpylori139_00959;hpylori140_01150;hpylori141_01151;hpylori142_01148;hpylori143_00947;hpylori146_00935;hpylori147_00995;hpylori154_…
dinF	hpylori01_00718	hpylori107_00734;hpylori110_00719;hpylori117_00646;hpylori118_00754;hpylori119_00790;hpylori120_00714;hpylori121_00535;hpylori125_00801;hpylori126_00577;hpylori128_00675;hpylori13_00219;hpylori140_01520;hpylori141_01520;hpylori142_01516;hpylori143_00602;hpylori144_00599;hpylori146_00722;hpylori147_00781;hpylori150_00870;hpylori153_00750;hpylori154_00658;hpylori156_00844;hpylori157_00622;hpylori16…
jhp_0305	hpylori01_00316	hpylori163_01103;hpylori108_01107;hpylori137_00502;hpylori02_01449;hpylori03_00618;hpylori04_01457;hpylori127_00353;hpylori59_00338;hpylori05_01147;hpylori06_00343;hpylori82_00317;hpylori90_00633;hpylori07_01156;hpylori08_01148;hpylori09_00671;hpylori87_00985;hpylori91_00323;hpylori168_00326;hpylori164_00324;hpylori13_01370;hpylori37_00323;hpylori38_00323;hpylori40_00321;hpylori41_00321;hpylori42…
mrdB	hpylori150_00854
omp4	hpylori175_01163
unknown274	hpylori111_01484
rdxA	hpylori01_00916	hpylori100_00952;hpylori122_01108;hpylori123_01106;hpylori156_00496;hpylori170_00782;hpylori81_00952;hpylori98_00527;hpylori05_00484;hpylori104_01086;hpylori105_01122;hpylori111_00936;hpylori136_00920;hpylori137_01080;hpylori138_00942;hpylori16_00561;hpylori176_00565;hpylori177_00573;hpylori18_00563;hpylori19_01370;hpylori20_00578;hpylori21_00559;hpylori22_00559;hpylori23_00559;hpylori24_00559;hp…
unknown559	hpylori15_00462
unknown600	hpylori171_01449
ssb	hpylori01_01243	hpylori10_00228;hpylori103_01267;hpylori108_00129;hpylori110_01185;hpylori119_01242;hpylori121_00092;hpylori125_01251;hpylori126_01215;hpylori127_01215;hpylori133_01228;hpylori134_01220;hpylori139_01220;hpylori143_01184;hpylori146_01198;hpylori147_01234;hpylori153_01217;hpylori154_01265;hpylori163_00236;hpylori165_01157;hpylori173_00244;hpylori68_01217;hpylori90_01315;hpylori97_00247;hpylori106_0…
unknown686	hpylori17_01156
tlpC	hpylori01_00080	hpylori110_00081;hpylori158_01256;hpylori146_00082;hpylori106_01297;hpylori63_00081;hpylori180_01356;hpylori68_00082;hpylori99_00078;hpylori160_00103;hpylori126_00078;hpylori165_00072;hpylori173_01316;hpylori153_00100;hpylori121_01243;hpylori128_01264;hpylori117_00135;hpylori108_01347;hpylori157_00105;hpylori100_00129;hpylori156_01363;hpylori143_00102;hpylori02_00284;hpylori03_01089;hpylori04_002…
plsC	hpylori01_01341	hpylori126_01315;hpylori165_01259;hpylori68_01322;hpylori110_01286;hpylori117_00059;hpylori118_01315;hpylori120_01279;hpylori63_01306;hpylori99_01337;hpylori07_00121;hpylori02_01556;hpylori03_00724;hpylori04_01563;hpylori08_00120;hpylori10_00331;hpylori100_01356;hpylori101_01374;hpylori102_00190;hpylori103_01366;hpylori105_01484;hpylori107_01283;hpylori109_01492;hpylori113_00160;hpylori116_01258;…
unknown561	hpylori15_00465
rps4	hpylori01_01397	hpylori106_01631;hpylori107_01335;hpylori108_01653;hpylori110_01344;hpylori111_01356;hpylori116_01450;hpylori117_01389;hpylori118_01369;hpylori119_01388;hpylori12_00112;hpylori120_01355;hpylori121_01325;hpylori125_01384;hpylori126_01369;hpylori128_01399;hpylori135_00106;hpylori143_01320;hpylori144_01355;hpylori145_00110;hpylori146_01354;hpylori147_01373;hpylori150_01476;hpylori151_00106;hpylori15…
MWE_1365	hpylori01_01165	hpylori110_01109;hpylori118_01138;hpylori126_01140;hpylori146_01122;hpylori165_01084;hpylori63_01130;hpylori68_01140;hpylori99_01160;hpylori153_01141;hpylori121_00165;hpylori134_01144;hpylori154_01187;hpylori172_01059;hpylori173_00319;hpylori174_01047;hpylori180_00213;hpylori77_01104;hpylori97_00323;hpylori103_01190;hpylori108_00205;hpylori117_01176;hpylori119_01165;hpylori133_01150;hpylori150_01…
unknown194	hpylori104_00727	hpylori75_00779;hpylori114_00941;hpylori115_00812;hpylori131_00656;hpylori96_00872;hpylori98_00874;hpylori16_00755;hpylori176_00761;hpylori177_00798;hpylori18_00757;hpylori19_01174;hpylori20_00774;hpylori21_00753;hpylori22_00753;hpylori23_00753;hpylori24_00753;hpylori25_00753;hpylori26_00753;hpylori27_00753;hpylori28_00753;hpylori29_00753;hpylori30_00753;hpylori31_00753;hpylori32_00755;hpylori33_…
iceA1	hpylori155_01146
glk	hpylori10_00072	hpylori106_00275;hpylori145_00260;hpylori151_00905;hpylori152_00904;hpylori164_01059;hpylori167_01063;hpylori168_01054;hpylori172_00992;hpylori79_01311;hpylori93_01356;hpylori117_01107;hpylori118_01067;hpylori119_01098;hpylori120_01030;hpylori121_00231;hpylori125_01104;hpylori126_01069;hpylori128_01157;hpylori133_01079;hpylori134_01074;hpylori139_01071;hpylori140_01055;hpylori141_01056;hpylori142…
BCM300_00463	hpylori02_00084	hpylori03_00889;hpylori04_00084;hpylori102_00057;hpylori108_00363;hpylori109_00110;hpylori111_01467;hpylori12_01464;hpylori121_01235;hpylori124_01032;hpylori129_01449;hpylori13_01511;hpylori130_01451;hpylori132_00056;hpylori143_01425;hpylori147_00366;hpylori15_00511;hpylori153_01045;hpylori16_00497;hpylori176_00501;hpylori177_00500;hpylori18_00499;hpylori19_01434;hpylori20_00514;hpylori21_00495;h…
unknown733	hpylori68_00205	hpylori99_00218
ffh	hpylori01_01142	hpylori05_00324;hpylori07_00321;hpylori08_00320;hpylori100_01155;hpylori101_01172;hpylori103_01166;hpylori110_01086;hpylori111_01102;hpylori117_01152;hpylori118_01115;hpylori120_01079;hpylori121_00186;hpylori125_01151;hpylori126_01118;hpylori128_01204;hpylori133_01129;hpylori134_01123;hpylori139_01123;hpylori146_01101;hpylori147_01138;hpylori150_01238;hpylori154_01164;hpylori157_01128;hpylori158_…
N407_07630	hpylori65_01041	hpylori66_01045;hpylori69_01042;hpylori70_01042
mnmE	hpylori01_01421	hpylori103_01406;hpylori110_01371;hpylori117_01417;hpylori118_01395;hpylori120_01381;hpylori121_01354;hpylori126_01397;hpylori133_01417;hpylori134_01412;hpylori150_01503;hpylori157_01391;hpylori165_01340;hpylori166_01331;hpylori175_00212;hpylori63_01387;hpylori68_01434;hpylori99_01417;hpylori163_00073;hpylori171_00078;hpylori144_01383;hpylori153_01381;hpylori128_01427;hpylori139_01409;hpylori146_…
unknown426	hpylori133_01311	hpylori134_01302;hpylori139_01302;hpylori166_01434;hpylori135_00189
HPAKL117_07909	hpylori120_01551
hp908_1602	hpylori121_01514	hpylori126_01551;hpylori165_01493;hpylori178_01708;hpylori159_01503;hpylori05_01572;hpylori114_01539;hpylori115_01537;hpylori131_01468;hpylori102_01530;hpylori132_01502;hpylori83_01532;hpylori113_01493;hpylori135_01479;hpylori116_01561;hpylori16_01538;hpylori176_01563;hpylori177_01587;hpylori18_01542;hpylori19_01541;hpylori20_01561;hpylori21_01532;hpylori22_01532;hpylori23_01532;hpylori24_01532;h…
hopM	hpylori175_00348
ccdA	hpylori01_00261	hpylori110_00260;hpylori117_00317;hpylori120_00261;hpylori146_00262;hpylori81_00271;hpylori99_00323;hpylori171_01144;hpylori121_00995;hpylori125_00328;hpylori128_00348;hpylori143_00281;hpylori147_00289;hpylori153_00285;hpylori154_00327;hpylori158_01062;hpylori160_00289;hpylori161_00495;hpylori162_00495;hpylori166_00287;hpylori173_01131;hpylori174_00262;hpylori63_00263;hpylori102_01244;hpylori122_…
jhp_1014	hpylori175_00513
unknown366	hpylori120_01497	hpylori68_01542
unknown14	hpylori01_00495	hpylori110_00497;hpylori116_00798;hpylori118_00526;hpylori125_00573;hpylori126_00809;hpylori128_00933;hpylori143_00827;hpylori146_00490;hpylori154_00896;hpylori163_00923;hpylori165_00790;hpylori178_00949;hpylori63_00490;hpylori68_00862;hpylori99_00556;hpylori108_00858;hpylori117_00884;hpylori121_00758;hpylori14_00694;hpylori140_01276;hpylori141_01277;hpylori142_01274;hpylori147_00548;hpylori157_0…
repB_1	hpylori175_01449
unknown552	hpylori159_01203
jhp_1300	hpylori02_01202	hpylori03_00373;hpylori04_01205;hpylori12_00497;hpylori09_01195;hpylori87_00103;hpylori91_01344;hpylori165_01297;hpylori111_00976;hpylori111_01341;hpylori98_00490;hpylori96_00488;hpylori12_00127;hpylori136_00947;hpylori136_01335;hpylori67_00132;hpylori67_00364
unknown842	hpylori94_00101	hpylori96_00100;hpylori98_00100
nrdF	hpylori01_01079	hpylori02_01276;hpylori03_00447;hpylori04_01279;hpylori05_00386;hpylori06_01083;hpylori07_00382;hpylori08_00381;hpylori09_01489;hpylori10_00058;hpylori100_01090;hpylori101_01106;hpylori102_01155;hpylori103_01101;hpylori105_01217;hpylori106_00289;hpylori107_01026;hpylori108_00291;hpylori113_00432;hpylori114_00716;hpylori115_01037;hpylori116_01477;hpylori117_01093;hpylori118_01053;hpylori119_01084;…
aroE	hpylori01_01247	hpylori118_01219;hpylori126_01219;hpylori68_01221;hpylori110_01189;hpylori117_01256;hpylori119_01246;hpylori143_01188;hpylori146_01202;hpylori165_01161;hpylori78_01343;hpylori99_01241;hpylori63_01210;hpylori121_00088;hpylori125_01255;hpylori144_01222;hpylori153_01221;hpylori156_00235;hpylori157_01227;hpylori161_01417;hpylori162_01417;hpylori173_00240;hpylori129_01160;hpylori130_01163;hpylori17_01…
cysS	hpylori01_00844	hpylori106_00456;hpylori110_00841;hpylori116_00837;hpylori117_00922;hpylori118_00875;hpylori119_00916;hpylori121_00407;hpylori125_00925;hpylori126_00880;hpylori128_00974;hpylori140_01237;hpylori141_01238;hpylori142_01235;hpylori144_00868;hpylori146_00852;hpylori147_00911;hpylori150_01001;hpylori154_00939;hpylori157_00894;hpylori165_00827;hpylori175_01104;hpylori178_00994;hpylori180_00491;hpylori6…
unknown743	hpylori71_01029
BXP10_08140	hpylori137_00085
tlpA	hpylori01_00098	hpylori77_00104;hpylori110_00099;hpylori107_00102;hpylori71_00105;hpylori106_01279;hpylori108_01329;hpylori171_01309;hpylori173_01299;hpylori64_00102;hpylori180_01339;hpylori147_00122;hpylori153_00119;hpylori85_01415;hpylori74_00158;hpylori167_00103;hpylori91_00104;hpylori163_01324;hpylori88_00260;hpylori118_00099;hpylori146_00101;hpylori165_00090;hpylori63_00099;hpylori68_00099;hpylori99_00096;h…
proWX	hpylori01_00777	hpylori107_00794;hpylori110_00777;hpylori118_00810;hpylori120_00776;hpylori121_00472;hpylori126_00519;hpylori128_00613;hpylori140_00033;hpylori141_00033;hpylori142_00033;hpylori146_00784;hpylori150_00934;hpylori154_00597;hpylori156_00906;hpylori163_00632;hpylori165_00518;hpylori166_00780;hpylori171_00625;hpylori178_00591;hpylori63_00770;hpylori99_00835;hpylori173_00626;hpylori117_00584;hpylori133…
unknown674	hpylori179_01182	hpylori80_01121
unknown836	hpylori93_00671
jhp_1242	hpylori01_01317	hpylori148_00143;hpylori149_00141;hpylori11_01196;hpylori129_01235;hpylori130_01237;hpylori15_00600;hpylori116_01234;hpylori35_01312;hpylori96_00187;hpylori169_00141;hpylori170_00139;hpylori145_00433;hpylori151_00205;hpylori152_00207;hpylori81_01345;hpylori17_01330;hpylori59_01359;hpylori155_01260;hpylori90_01360;hpylori113_00185;hpylori09_01255;hpylori87_00405;hpylori91_01285;hpylori12_00189;hpy…
HPF210_0760	hpylori01_00614	hpylori99_00679;hpylori126_00685;hpylori133_00652;hpylori134_00651;hpylori166_00610;hpylori139_00649;hpylori103_00726;hpylori106_00645;hpylori121_00635;hpylori36_00663;hpylori39_00666;hpylori44_00668;hpylori45_00668;hpylori46_00668;hpylori48_00667;hpylori53_00663;hpylori54_00663;hpylori56_00666;hpylori57_00664;hpylori58_00664;hpylori60_00680;hpylori61_00665;hpylori62_00668;hpylori128_00734;hpylor…
OUE_0355	hpylori01_00252	hpylori110_00253;hpylori116_00216;hpylori120_00254;hpylori125_00285;hpylori126_00252;hpylori140_00301;hpylori141_00301;hpylori142_00300;hpylori146_00254;hpylori165_00242;hpylori77_00262;hpylori160_00279;hpylori106_01077;hpylori121_01002;hpylori156_01180;hpylori118_00285;hpylori63_00253;hpylori107_00253;hpylori128_00339;hpylori175_00453;hpylori108_01173;hpylori139_00268;hpylori143_00272;hpylori163…
unknown601	hpylori172_00335
horJ	hpylori01_01438	hpylori05_00064;hpylori11_01381;hpylori110_01389;hpylori12_00063;hpylori120_01398;hpylori121_01371;hpylori126_01414;hpylori133_01434;hpylori134_01429;hpylori139_01426;hpylori140_00726;hpylori141_00726;hpylori142_00724;hpylori165_01357;hpylori59_01490;hpylori67_00070;hpylori74_01480;hpylori172_01459;hpylori117_01434;hpylori125_01429;hpylori15_00342;hpylori173_00061;hpylori107_01378;hpylori108_0160…
murD	hpylori01_00467	hpylori107_00469;hpylori118_00499;hpylori120_00491;hpylori126_00836;hpylori133_00524;hpylori134_00525;hpylori139_00525;hpylori146_00461;hpylori160_00873;hpylori165_00817;hpylori175_00830;hpylori63_00463;hpylori68_00891;hpylori99_00527;hpylori117_00912;hpylori128_00962;hpylori143_00856;hpylori147_00519;hpylori150_00611;hpylori154_00927;hpylori156_00582;hpylori157_00882;hpylori163_00954;hpylori173_…
unknown392	hpylori126_01381	hpylori165_01325
unknown684	hpylori17_01147
Hac_1723	hpylori175_00128
OUO_1165	hpylori06_01232	hpylori79_00688;hpylori93_01174;hpylori102_00307;hpylori132_00303;hpylori83_00299;hpylori82_01257;hpylori136_01167;hpylori104_01376;hpylori109_01377
unknown293	hpylori114_01231	hpylori115_01230;hpylori131_00233;hpylori136_01209;hpylori85_00327;hpylori77_01210;hpylori179_01284;hpylori13_00641;hpylori37_01210;hpylori38_01211;hpylori40_01204;hpylori41_01212;hpylori42_01207;hpylori43_01207;hpylori47_01209;hpylori49_01206;hpylori50_01207;hpylori51_01213;hpylori52_01210;hpylori55_01204;hpylori79_00731;hpylori93_01092
HPSA20_0804	hpylori159_00707	hpylori179_00755;hpylori80_00706
fucT	hpylori01_00615	hpylori107_00674;hpylori146_00617;hpylori173_00752;hpylori153_00690;hpylori108_00728;hpylori118_01038;hpylori178_00815;hpylori161_00929;hpylori162_00929;hpylori156_00738;hpylori97_00785;hpylori134_01046;hpylori110_00661;hpylori142_01393;hpylori157_00681;hpylori125_01074;hpylori128_00735;hpylori103_00725;hpylori180_00752;hpylori120_00612;hpylori139_01043;hpylori143_00663;hpylori126_00684;hpylori16…
mqo	hpylori01_00084	hpylori02_00288;hpylori03_01093;hpylori04_00289;hpylori05_01427;hpylori06_00091;hpylori07_01434;hpylori08_01428;hpylori09_00906;hpylori10_00692;hpylori100_00133;hpylori101_00132;hpylori102_01439;hpylori103_00129;hpylori104_00243;hpylori105_00246;hpylori106_01293;hpylori107_00088;hpylori108_01343;hpylori109_00275;hpylori110_00085;hpylori111_00091;hpylori112_00089;hpylori113_01392;hpylori114_00082;…
unknown137	hpylori06_01208
clpX	hpylori01_01369	hpylori103_00070;hpylori106_01399;hpylori116_01286;hpylori117_00035;hpylori118_01341;hpylori120_01306;hpylori121_01551;hpylori125_00035;hpylori126_01340;hpylori127_01336;hpylori128_01334;hpylori133_01356;hpylori134_01349;hpylori139_01347;hpylori140_00548;hpylori141_00548;hpylori142_00547;hpylori144_00035;hpylori146_01322;hpylori156_01428;hpylori160_00036;hpylori163_01408;hpylori165_01284;hpylori1…
HPHPA14_1120	hpylori122_01278	hpylori123_01277;hpylori75_01285;hpylori10_00120;hpylori02_00667;hpylori03_01471;hpylori04_00669;hpylori137_01235;hpylori05_00331;hpylori65_01290;hpylori66_01296;hpylori69_01293;hpylori70_01292;hpylori86_01125;hpylori11_01015;hpylori155_01078;hpylori16_00331;hpylori176_00337;hpylori177_00331;hpylori18_00333;hpylori19_00333;hpylori21_00331;hpylori22_00331;hpylori23_00331;hpylori24_00331;hpylori25_…
175_ICEHptfs4b_26	hpylori05_01646	hpylori06_00210
unknown103	hpylori05_01278	hpylori112_00957;hpylori82_00582
unknown446	hpylori137_00267
unknown396	hpylori127_01044	hpylori11_00187
ureH	hpylori01_00066	hpylori106_01316;hpylori126_00063;hpylori78_00137;hpylori97_01435;hpylori180_01375;hpylori128_01281;hpylori121_01260;hpylori150_00184;hpylori160_00086;hpylori178_00095;hpylori118_00065;hpylori165_00057;hpylori99_00064;hpylori108_01363;hpylori119_00084;hpylori125_00083;hpylori133_00080;hpylori140_00501;hpylori141_00501;hpylori142_00500;hpylori143_00089;hpylori144_00081;hpylori147_00085;hpylori157_…
HPCPY1962_0771	hpylori140_01042	hpylori141_01043;hpylori142_01040
unknown86	hpylori02_01619	hpylori03_00785;hpylori04_01625;hpylori138_01364;hpylori84_01574;hpylori129_01328;hpylori130_01330;hpylori07_00094;hpylori08_00094;hpylori86_01396;hpylori148_00093;hpylori149_00092;hpylori14_01575;hpylori143_01335;hpylori15_00425;hpylori05_00097;hpylori59_01458;hpylori111_01368;hpylori137_01520;hpylori143_01334;hpylori85_00468;hpylori14_01574
[truncated: 1,359 more rows]
