# Supplementary material for: Protein-Coding Genes of Helicobacter pylori Predominantly Present Purifying Selection though Many Membrane Proteins Suffer from Selection Pressure: A Proposal to Analyze Bacterial Pangenomes
Source: Genes (Basel). 2021 Mar 6;12(3):377. doi: 10.3390/genes12030377 (PMC7998743; doi:10.3390/genes12030377)
Supplement: Supplementary file 1 [file genes-12-00377-s001.zip › SupplTable_S3.xls]

## Sheet: Proteing-coding genes
ID	Frame +1	Frame +2	Frame +3	Frame -1	Frame -2	Frame -3	Groups	Spurio prediction	GENENAME	DESCRIPTION	ENZYME	GO(P)ID	GO(P)NAME	GO(F)ID	GO(F)NAME	GO(C)ID	GO(C)NAME	KEYWORD	PATHWAY
hpylori01_00513		1.37939	0.681247		1.40924	0.708964	Accessory	Not spurious protein	cagD	CagD protein								Signal
hpylori01_01400	0.114611	2.40769	5.70666	1.86084	0.271261	4.98024	Core	Not spurious protein	rlmN	Dual-specificity RNA methyltransferase RlmN	2.1.1.192	GO:0030488;GO:0070475	tRNA methylation;rRNA base methylation	GO:0000049;GO:0002935;GO:0046872;GO:0070040;GO:0019843;GO:0051539	tRNA binding;tRNA (adenine-C2-)-methyltransferase activity;metal ion binding;rRNA (adenine-C2-)-methyltransferase activity;rRNA binding;4 iron, 4 sulfur cluster binding			tRNA processing;Metal-binding;S-adenosyl-L-methionine;Cytoplasm;Transferase;Disulfide bond;Methyltransferase;Iron-sulfur;4Fe-4S;Iron;rRNA processing
hpylori01_00818	0.144469	1.72663	6.59711	2.63722	0.214185	4.34857	Core	Not spurious protein	gmhA	Phosphoheptose isomerase	5.3.1.28	GO:1901135;GO:2001061;GO:0005975	carbohydrate derivative metabolic process;D-glycero-D-manno-heptose 7-phosphate biosynthetic process;carbohydrate metabolic process	GO:0008270;GO:0097367;GO:0008968	zinc ion binding;carbohydrate derivative binding;D-sedoheptulose 7-phosphate isomerase activity	GO:0005737	cytoplasm	Metal-binding;Coiled coil;Zinc;Isomerase;Cytoplasm;Carbohydrate metabolism	Carbohydrate biosynthesis
hpylori02_01199	0.982362			0.999381			Cloud	Not spurious protein
hpylori01_00805	0.570818	0.880206	1.10022	0.891777	1.37704	0.966708	Cloud	Not spurious protein	neuC	NeuC protein	3.2.1.183;5.1.3.14;5.1.3.-	GO:0006047;GO:0016051	UDP-N-acetylglucosamine metabolic process;carbohydrate biosynthetic process	GO:0008761;GO:0004553	UDP-N-acetylglucosamine 2-epimerase activity;hydrolase activity, hydrolyzing O-glycosyl compounds			Coiled coil;Hydrolase;Isomerase;Glycosidase
hpylori01_01268	0.104251	3.15953	1.64326	12.5998	0.195353	2.49374	Core	Not spurious protein	nuoK	NADH-quinone oxidoreductase subunit K	1.6.5.11	GO:0042773	ATP synthesis coupled electron transport	GO:0048038;GO:0016651;GO:0050136	quinone binding;oxidoreductase activity, acting on NAD(P)H;NADH dehydrogenase (quinone) activity	GO:0005886;GO:0016021	plasma membrane;integral component of membrane	Membrane;Transmembrane helix;Cell inner membrane;Cell membrane;Quinone;Oxidoreductase;Ubiquinone;Transmembrane;Transport;NAD
hpylori02_01089	0.923395	1.13201	0.902161	0.925266	0.718248	0.963262	Accessory	Not spurious protein	HMPREF1397_01750							GO:0016021	integral component of membrane	Membrane;Transmembrane helix;Transmembrane
hpylori01_00203	0.811803	0.809811	0.80096	1.0816	1.06854	1.07704	Core	Not spurious protein	htpG	Chaperone protein HtpG		GO:0006457;GO:0006950	protein folding;response to stress	GO:0051082;GO:0005524;GO:0016301;GO:0005509	unfolded protein binding;ATP binding;kinase activity;calcium ion binding	GO:0005737	cytoplasm	Coiled coil;Chaperone;ATP-binding;Cytoplasm;Stress response;Kinase;Nucleotide-binding
hpylori68_01496	0.487886	6.11759	1.24967	4.32607	0.290237	0.336192	Singleton	Not spurious protein	Cla_0558	Type II restriction-modification enzyme	3.1.21.4;2.1.1.72	GO:0006304	DNA modification	GO:0009036;GO:0004519;GO:0009007;GO:0003677;GO:0008168	Type II site-specific deoxyribonuclease activity;endonuclease activity;site-specific DNA-methyltransferase (adenine-specific) activity;DNA binding;methyltransferase activity			Coiled coil;Hydrolase;Endonuclease;Transferase;Methyltransferase;Nuclease
hpylori100_00449	0.803933	0.745294	0.769883	0.87663	0.908687	0.926394	Core	Not spurious protein	flhF	Flagellar biosynthesis regulator FlhF	3.6.5.4	GO:0044781;GO:0006614	bacterial-type flagellum organization;SRP-dependent cotranslational protein targeting to membrane	GO:0005525;GO:0003924	GTP binding;GTPase activity	GO:0005622	intracellular	Coiled coil;Flagellum;Cilium;Cell projection
hpylori01_00973	0.380636	1.46672	1.65721	1.42609	0.675395	1.46785	Accessory	Not spurious protein	pz22sb	Uncharacterized protein pz22sb								Coiled coil
hpylori02_01407	0.124343	2.32543	4.54247	1.73397	0.247475	5.09914	Core	Not spurious protein	msbA	ABC-type transport system, ATP binding protein putative lipid A and glycerophospholipid transporter putative membrane protein putative signal peptide	3.6.1.3;3.6.3.-;3.6.3.25			GO:0015419;GO:0042626;GO:0102025	ATPase-coupled sulfate transmembrane transporter activity;ATPase activity, coupled to transmembrane movement of substances;ATPase-coupled thiosulfate transmembrane transporter activity
hpylori01_00473	0.122628	2.72532	3.89744	2.51243	0.272761	4.23063	Core	Not spurious protein	dnaN	DNA polymerase III, beta subunit	2.7.7.7	GO:0006260	DNA replication	GO:0003887;GO:0008408;GO:0003677	DNA-directed DNA polymerase activity;3'-5' exonuclease activity;DNA binding	GO:0009360;GO:0005737	DNA polymerase III complex;cytoplasm	Cytoplasm;Transferase;DNA-directed DNA polymerase;Nucleotidyltransferase;DNA-binding;DNA replication
hpylori118_00924	0.687508			1.92025			Cloud	Not spurious protein
hpylori02_00393		0.829531	1.23504		0.704644	1.00711	Cloud	Not spurious protein
hpylori01_01157	0.804472	0.771342	0.799351	1.03168	0.962768	0.986723	Core	Not spurious protein	tetA	Tetra cycline resistance protein		GO:0055085	transmembrane transport			GO:0016021	integral component of membrane	Membrane;Transmembrane helix;Transmembrane
hpylori150_01461	0.344265	5.83083	3.25598	0.84301	0.135871	6.60282	Singleton	Spurious protein
hpylori01_00382	0.859558	0.862579	0.851427	0.810543	0.818785	0.83	Core	Not spurious protein	ruvB	Holliday junction ATP-dependent DNA helicase RuvB	3.6.4.12	GO:0006281;GO:0009432;GO:0006310	DNA repair;SOS response;DNA recombination	GO:0009378;GO:0005524;GO:0003677	four-way junction helicase activity;ATP binding;DNA binding			Hydrolase;ATP-binding;Helicase;DNA repair;SOS response;Nucleotide-binding;DNA recombination;DNA damage
hpylori10_00521		1.12237				1.20311	Singleton	Not spurious protein	NY40_0530	Histidinol dehydrogenase								Coiled coil
hpylori01_00683	0.889733	0.933888	0.872609	0.896604	0.879784	0.884037	Core	Not spurious protein	Hac_0696	Putative ATP /GTP binding protein				GO:0005524	ATP binding			Coiled coil;ATP-binding;Nucleotide-binding
hpylori01_00429	0.0877803	3.1407	4.03479	4.08035	0.192607	5.16278	Core	Not spurious protein	pqqE	Protease	3.4.24.-;3.4.-.-			GO:0046872;GO:0004222	metal ion binding;metalloendopeptidase activity			Signal;Coiled coil;Hydrolase;Protease
hpylori02_00717		0.923934	0.817058		1.5468	0.920114	Accessory	Not spurious protein	cagB	Cag pathogenicity island protein B						GO:0016021	integral component of membrane	Membrane;Transmembrane helix;Transmembrane
hpylori01_00783	0.0570128	3.71341	7.30259	4.12209	0.145255	8.24334	Core	Not spurious protein	trxA	Thioredoxin		GO:0006662;GO:0045454	glycerol ether metabolic process;cell redox homeostasis	GO:0015035	protein disulfide oxidoreductase activity	GO:0005623	cell	Disulfide bond;Electron transport;Redox-active center
hpylori01_00634	0.143947	2.15964	3.81922	2.6741	0.238007	4.00677	Core	Not spurious protein	aspC	Aminotransferase	2.6.1.-	GO:0009058	biosynthetic process	GO:0016853;GO:0008483;GO:0030170	isomerase activity;transaminase activity;pyridoxal phosphate binding			Isomerase;Transferase;Aminotransferase
hpylori110_01357	0.699585	0.843113	1.60848	0.785991	0.569352	1.05156	Singleton	Not spurious protein	HPPN120_07010	Conserved hypothetical lipoprotein						GO:0016021	integral component of membrane	Coiled coil;Lipoprotein
hpylori01_01182	0.127583	2.18144	4.92427	2.22507	0.286039	4.11159	Core	Not spurious protein	hisS	Histidine--tRNA ligase	6.1.1.21	GO:0006427	histidyl-tRNA aminoacylation	GO:0004821;GO:0005524	histidine-tRNA ligase activity;ATP binding	GO:0005737	cytoplasm	ATP-binding;Cytoplasm;Aminoacyl-tRNA synthetase;Protein biosynthesis;Ligase;Nucleotide-binding
hpylori01_00478	0.8159			0.940103			Core	Not spurious protein	pgbA	Plasminogen-binding protein pgbA						GO:0009986	cell surface	Signal;Coiled coil
hpylori80_00688	0.918009	0.938903	0.914839	1.3322	1.14932	1.04557	Cloud	Not spurious protein	OUQ_0975	50S ribosome-binding GTPase family protein				GO:0005525	GTP binding			Coiled coil
hpylori01_00411	0.256492	1.50351	3.78435	1.6033	0.381994	2.30026	Core	Not spurious protein	fliY	Flagellar motor switch protein FliY		GO:0006935;GO:0071973	chemotaxis;bacterial-type flagellum-dependent cell motility	GO:0003774	motor activity	GO:0009425;GO:0016020	bacterial-type flagellum basal body;membrane	Flagellum;Cilium;Cell projection
hpylori01_00910	0.115224	4.68817	1.99489	4.07153	0.221309	3.56543	Core	Not spurious protein	BZK20_05355	DUF1049 domain-containing protein						GO:0016021	integral component of membrane	Membrane;Transmembrane helix;Transmembrane
hpylori10_01093	0.739029	0.69686	0.73391	0.914603	0.93212	0.925212	Core	Not spurious protein	mraY	Phospho-N-acetylmuramoyl-pentapeptide-transferase	2.7.8.13	GO:0051301;GO:0009252;GO:0071555;GO:0008360;GO:0007049	cell division;peptidoglycan biosynthetic process;cell wall organization;regulation of cell shape;cell cycle	GO:0051992;GO:0008963	UDP-N-acetylmuramoyl-L-alanyl-D-glutamyl-meso-2,6-diaminopimelyl-D-alanyl-D-alanine;phospho-N-acetylmuramoyl-pentapeptide-transferase activity			Cell cycle;Membrane;Cell inner membrane;Transmembrane helix;Transferase;Cell wall biogenesis/degradation;Cell membrane;Cell shape;Cell division;Transmembrane;Peptidoglycan synthesis	Cell wall biogenesis
hpylori01_00912	0.834905	0.798972	0.834022	0.889521	0.932607	0.921568	Core	Not spurious protein	accD	Acetyl-coenzyme A carboxylase carboxyl transferase subunit beta	2.1.3.15	GO:0006633;GO:2001295	fatty acid biosynthetic process;malonyl-CoA biosynthetic process	GO:0005524;GO:0008270;GO:0003989;GO:0016740	ATP binding;zinc ion binding;acetyl-CoA carboxylase activity;transferase activity	GO:0009317	acetyl-CoA carboxylase complex	Metal-binding;Lipid biosynthesis;ATP-binding;Zinc;Cytoplasm;Zinc-finger;Transferase;Lipid metabolism;Ligase;Fatty acid biosynthesis;Nucleotide-binding;Fatty acid metabolism	Lipid metabolism
hpylori71_01314	0.930571			1.06813			Singleton	Not spurious protein										Coiled coil
hpylori107_01350	0.691502			1.30768			Singleton	Not calculated (0 tblatn hits)	HPPC_07015									Coiled coil
hpylori01_00087	0.16192	1.91251	4.02957	2.07618	0.351236	3.67575	Core	Not spurious protein	mtnN	5'-methylthioadenosine/S-adenosylhomocysteine nucleosidase	3.2.2.9	GO:0019509;GO:0009116;GO:0009164	L-methionine salvage from methylthioadenosine;nucleoside metabolic process;nucleoside catabolic process	GO:0008930;GO:0008782;GO:0003824	methylthioadenosine nucleosidase activity;adenosylhomocysteine nucleosidase activity;catalytic activity			Hydrolase;Amino-acid biosynthesis;Methionine biosynthesis;Glycosidase	Amino-acid biosynthesis
hpylori01_00966	0.16248	2.68977	1.47124	2.36704	0.323752	2.71891	Accessory	Not spurious protein	virB6	Putative VirB6		GO:0030255	protein secretion by the type IV secretion system			GO:0016021	integral component of membrane	Membrane;Transmembrane helix;Transmembrane
hpylori155_01076		1.14513	1.0598		0.984302	0.680674	Cloud	Not spurious protein	AA976_05780	AAA domain protein		GO:0016192	vesicle-mediated transport			GO:0016020	membrane	Coiled coil
hpylori01_00882	0.838994	0.853159	0.81893	1.00686	1.01085	0.99843	Core	Not spurious protein	truD	tRNA pseudouridine synthase D	5.4.99.27	GO:0031119;GO:0008033;GO:0001522	tRNA pseudouridine synthesis;tRNA processing;pseudouridine synthesis	GO:0016829;GO:0003723;GO:0009982	lyase activity;RNA binding;pseudouridine synthase activity			Lyase;tRNA processing;Isomerase
hpylori01_01154	0.790854	0.825807	0.779177	1.03166	0.984659	1.10052	Core	Not spurious protein	dedA	Transmembrane protein DedA						GO:0016021	integral component of membrane	Membrane;Transmembrane helix;Transmembrane
hpylori01_00755	0.237685	2.02342	1.6992	1.50303	0.360118	2.32049	Core	Not spurious protein	horG	Outer membrane protein HorG								Signal
hpylori05_00095		0.973586	0.98412		0.945629	0.961805	Accessory	Not spurious protein	HPB8_99	Conserved hypothetical lipoprotein								Coiled coil;Lipoprotein
hpylori01_00516	0.867519	0.816987	0.842329	1.00182	0.977971	0.998686	Core	Not spurious protein	murI	Glutamate racemase	5.1.1.3	GO:0009252;GO:0071555;GO:0008360	peptidoglycan biosynthetic process;cell wall organization;regulation of cell shape	GO:0008881	glutamate racemase activity			Isomerase;Cell wall biogenesis/degradation;Cell shape;Peptidoglycan synthesis	Cell wall biogenesis
hpylori05_01213	0.239963	2.1477	2.23837	2.05889	0.371159	2.08493	Core	Not spurious protein	xseA	Exodeoxyribonuclease 7 large subunit	3.1.11.6	GO:0006308	DNA catabolic process	GO:0003676;GO:0008855	nucleic acid binding;exodeoxyribonuclease VII activity	GO:0009318;GO:0005737	exodeoxyribonuclease VII complex;cytoplasm	Coiled coil;Hydrolase;Cytoplasm;Exonuclease;Nuclease
hpylori01_01313	0.109259	3.47441	4.7787	2.75125	0.212978	5.499	Core	Not spurious protein	rplD	50S ribosomal protein L4		GO:0006412	translation	GO:0019843;GO:0003735	rRNA binding;structural constituent of ribosome	GO:0005840	ribosome	rRNA-binding;Ribosomal protein;Ribonucleoprotein;RNA-binding
hpylori01_00138	0.786214	0.803446	0.735293	1.06689	1.05917	1.0525	Core	Not spurious protein	ccoN	Cb-type cytochrome c oxidase subunit I	1.9.3.1	GO:0009060	aerobic respiration	GO:0046872;GO:0004129;GO:0020037	metal ion binding;cytochrome-c oxidase activity;heme binding	GO:0016021;GO:0045278	integral component of membrane;plasma membrane respiratory chain complex IV	Metal-binding;Membrane;Transmembrane helix;Heme;Electron transport;Oxidoreductase;Iron;Transmembrane;Transport;Respiratory chain
hpylori106_01143		2.24436	0.952844		0.807292	0.747652	Cloud	Not spurious protein
hpylori01_01147	0.311128	1.28212	0.868515	1.12542	0.893423	1.13913	Core	Not spurious protein	hopL	Outer membrane protein HopL								Signal;Coiled coil
hpylori01_01128	0.112925	3.92802	5.59605	1.80181	0.190233	3.80965	Core	Not spurious protein	parB	Plasmid replication-partition related protein	3.1.21.5	GO:0007059	chromosome segregation	GO:0015668;GO:0003677	Type III site-specific deoxyribonuclease activity;DNA binding			Coiled coil;Chromosome partition;DNA-binding
hpylori59_00339	0.939447	0.900669	1.10436	0.817414	0.796836	0.877512	Singleton	Not spurious protein	chePep	Poly E-rich protein								Coiled coil
hpylori10_00536	0.527706	0.762531	0.922084	0.725971	0.881539	1.02196	Singleton	Not spurious protein	HPY1846_06665	DNA methyltransferase				GO:0008168	methyltransferase activity			Signal;Transferase;Methyltransferase
hpylori01_00990		1.10028	0.393865		1.41529	0.45992	Accessory	Not calculated (0 tblatn hits)	MWE_0703									Plasmid
hpylori05_00761	0.983174			0.90636			Cloud	Not spurious protein	L932_01270	Membrane protein						GO:0016021	integral component of membrane	Membrane;Transmembrane helix;Transmembrane
hpylori159_00306	0.891137			0.931203			Cloud	Not spurious protein										Coiled coil
hpylori114_00363	0.960329	1.08906	1.07586	0.955193	1.28675	1.32768	Cloud	Not spurious protein
hpylori01_00458		0.868292	0.978742		1.06968	1.06626	Core	Not spurious protein	srpA	Catalase-related peroxidase	1.11.1.-	GO:0006979	response to oxidative stress	GO:0046872;GO:0020037;GO:0004096	metal ion binding;heme binding;catalase activity			Metal-binding;Heme;Peroxidase;Oxidoreductase;Iron
hpylori120_00667			1.30176		1.02284		Singleton	Not calculated (evalue cutoff)
hpylori01_00032	0.840186	0.857007	0.841731	0.769643	0.84676	0.805063	Core	Not spurious protein	HP_0031	Universal stress protein HP_0031		GO:0006950	response to stress					Coiled coil
hpylori159_01494		0.891326	0.888446		1.00461	1.00399	Cloud	Not spurious protein	OUS_0257									Coiled coil
hpylori05_01290		1.08234	0.854966		1.06961	0.857595	Accessory	Not spurious protein	pz11sb	Uncharacterized protein pz11sb								Signal;Lipoprotein
hpylori97_00857	0.865305			0.93092			Singleton	Not spurious protein		Transcriptional regulator								Coiled coil
hpylori175_00402	0.841728	0.851654	0.852573	0.885541	0.874477	0.886548	Singleton	Not spurious protein	jhp_0534	Putative						GO:0016021	integral component of membrane	Membrane;Transmembrane helix;Transmembrane
hpylori108_00096		0.833086	0.647716		1.30297	1.19833	Singleton	Not calculated (evalue cutoff)										Coiled coil
hpylori92_00673	0.619623	0.933147	0.918103	0.939377	1.08186	0.675553	Singleton	Not calculated (0 tblatn hits)
hpylori110_00703	0.902999			1.06683			Accessory	Not spurious protein	HPMKF10_0660	GTP-binding protein				GO:0005525	GTP binding	GO:0016021	integral component of membrane	Coiled coil;Membrane;Transmembrane helix;Transmembrane
hpylori01_00279	0.284914	1.11637	3.15847	1.21492	0.412445	1.92178	Core	Not spurious protein	aroB	3-dehydroquinate synthase	4.2.3.4	GO:0009073;GO:0009423	aromatic amino acid family biosynthetic process;chorismate biosynthetic process	GO:0000166;GO:0046872;GO:0003856	nucleotide binding;metal ion binding;3-dehydroquinate synthase activity	GO:0005737	cytoplasm	Lyase;Metal-binding;Cobalt;Zinc;Amino-acid biosynthesis;Cytoplasm;Aromatic amino acid biosynthesis;Nucleotide-binding;NAD	Metabolic intermediate biosynthesis
hpylori01_00579	0.61693	0.53775	2.66789	0.51643	0.812347	2.55868	Core	Not spurious protein	ligA	DNA ligase	6.5.1.2	GO:0006260;GO:0006281	DNA replication;DNA repair	GO:0046872;GO:0003911;GO:0051213;GO:0003677	metal ion binding;DNA ligase (NAD+) activity;dioxygenase activity;DNA binding			Metal-binding;Coiled coil;Zinc;DNA repair;Ligase;Magnesium;Dioxygenase;Manganese;DNA replication;NAD;DNA damage
hpylori159_00113		0.930386	1.24222		1.06865	0.656818	Cloud	Not spurious protein										Coiled coil
hpylori01_01513	0.423352	1.15787	1.54085	1.41894	0.571792	1.07248	Singleton	Not calculated (0 tblatn hits)	HPPN135_07810									Signal;Coiled coil
hpylori159_00955	0.303775		1.9505	1.48488	0.410224		Cloud	Not spurious protein
hpylori01_00589	0.150036	3.0218	3.58229	2.33181	0.289373	2.60293	Core	Not spurious protein	murC	UDP-N-acetylmuramate--L-alanine ligase	6.3.2.8	GO:0051301;GO:0009058;GO:0009252;GO:0071555;GO:0008360;GO:0007049	cell division;biosynthetic process;peptidoglycan biosynthetic process;cell wall organization;regulation of cell shape;cell cycle	GO:0005524;GO:0016874;GO:0008763	ATP binding;ligase activity;UDP-N-acetylmuramate-L-alanine ligase activity	GO:0005737	cytoplasm	Cell cycle;ATP-binding;Cytoplasm;Cell wall biogenesis/degradation;Ligase;Cell shape;Cell division;Peptidoglycan synthesis;Nucleotide-binding	Cell wall biogenesis
hpylori01_00569	0.133067	2.87136	3.9819	1.48952	0.22985	4.00564	Core	Not spurious protein
hpylori10_00710		1.37773	0.765177		0.869568	1.18144	Cloud	Not spurious protein	NY40_0718	Restriction endonuclease				GO:0004519	endonuclease activity			Hydrolase;Endonuclease;Nuclease
hpylori10_00841	0.844396			0.952953			Singleton	Not spurious protein
hpylori01_00911	0.217166	2.45312	1.26789	2.47616	0.333342	1.84492	Core	Not spurious protein	rlmH	Ribosomal RNA large subunit methyltransferase H	2.1.1.177	GO:0006364	rRNA processing	GO:0070038;GO:0008168	rRNA (pseudouridine-N3-)-methyltransferase activity;methyltransferase activity	GO:0005737	cytoplasm	S-adenosyl-L-methionine;Cytoplasm;Transferase;Methyltransferase;rRNA processing
hpylori140_01042	0.81645			0.739162			Cloud	Not spurious protein	HPCPY1962_0771	Histidinol dehydrogenase	1.1.1.23			GO:0004399	histidinol dehydrogenase activity			Coiled coil;Oxidoreductase
hpylori01_00869	0.552659	1.27583	0.748617	1.16984	0.623506	1.09334	Core	Not spurious protein	rep	DNA helicase	3.6.4.12			GO:0005524;GO:0003677;GO:0004003	ATP binding;DNA binding;ATP-dependent DNA helicase activity			Hydrolase;ATP-binding;Helicase;DNA-binding;Nucleotide-binding
hpylori01_00006	0.402707	1.23389	1.99473	1.09527	0.422513	1.54053	Core	Not spurious protein	panC	Pantothenate synthetase	6.3.2.1	GO:0015940	pantothenate biosynthetic process	GO:0005524;GO:0004592	ATP binding;pantoate-beta-alanine ligase activity	GO:0005737	cytoplasm	Coiled coil;Ligase;ATP-binding;Pantothenate biosynthesis;Nucleotide-binding;Cytoplasm	Cofactor biosynthesis
hpylori01_01511	0.874086	0.884447	0.920027	0.917905	0.906553	0.935796	Core	Not spurious protein	KHP_1397	Fibronectin/fibrinogen-binding protein								Coiled coil
hpylori01_00935	0.350651	1.58756	2.17611	1.59888	0.481639	1.54138	Accessory	Not spurious protein	MWE_1141									Signal;Coiled coil
hpylori80_00955	0.876391			1.52084			Singleton	Not spurious protein
hpylori01_01033	0.203545	1.8944	2.60846	1.64393	0.303665	2.8631	Core	Not spurious protein	pheT	Phenylalanine--tRNA ligase beta subunit	6.1.1.20	GO:0006432	phenylalanyl-tRNA aminoacylation	GO:0000049;GO:0004826;GO:0005524;GO:0000287	tRNA binding;phenylalanine-tRNA ligase activity;ATP binding;magnesium ion binding	GO:0005737	cytoplasm	Metal-binding;ATP-binding;Cytoplasm;Aminoacyl-tRNA synthetase;tRNA-binding;Protein biosynthesis;Ligase;Magnesium;Nucleotide-binding;RNA-binding
hpylori09_01202	0.934742	0.893211	3.78914	0.89285	0.206271	0.892472	Core	Not spurious protein	lon	Lon protease	3.4.21.53	GO:0033554;GO:0030163;GO:0006515	cellular response to stress;protein catabolic process;protein quality control for misfolded or incompletely synthesized proteins	GO:0005524;GO:0004252;GO:0043565;GO:0004176	ATP binding;serine-type endopeptidase activity;sequence-specific DNA binding;ATP-dependent peptidase activity	GO:0005737	cytoplasm	Hydrolase;ATP-binding;Protease;Cytoplasm;Stress response;Serine protease;Nucleotide-binding
hpylori179_00636	0.295004	1.53837	2.24632	1.93486	0.415587	1.82292	Cloud	Not spurious protein	HPHPP26_1319	Family 4 uracil-DNA glycosylase	3.2.2.-	GO:0008152	metabolic process	GO:0016779;GO:0016740	nucleotidyltransferase activity;transferase activity			Hydrolase;Transferase;Nucleotidyltransferase;Glycosidase
hpylori159_00943	0.773803	0.750406	0.731171	0.991011	1.00004	1.00061	Singleton	Not spurious protein
hpylori174_00601	0.877308	0.853276		0.965129		0.877985	Singleton	Not spurious protein	OUE_0941	50S ribosome-binding GTPase family protein				GO:0005525	GTP binding	GO:0016021	integral component of membrane	Coiled coil;Membrane;Transmembrane helix;Transmembrane
hpylori01_01378			0.970596		1.21089		Accessory	Not spurious protein	mod3	Methylase	2.1.1.72	GO:0006306	DNA methylation	GO:0004519;GO:0008170;GO:0009007;GO:0003677	endonuclease activity;N-methyltransferase activity;site-specific DNA-methyltransferase (adenine-specific) activity;DNA binding			Coiled coil;Hydrolase;Endonuclease;Transferase;Methyltransferase;Nuclease
hpylori01_01369	0.727522	0.742879	0.747778	0.848825	0.855096	0.836411	Core	Not spurious protein	clpX	ATP-dependent Clp protease ATP-binding subunit ClpX		GO:0006457	protein folding	GO:0051082;GO:0005524;GO:0008270;GO:0046983;GO:0008233	unfolded protein binding;ATP binding;zinc ion binding;protein dimerization activity;peptidase activity			Metal-binding;Chaperone;Hydrolase;ATP-binding;Zinc;Protease;Zinc-finger;Nucleotide-binding
hpylori90_00940		0.985524	0.943482		0.99889	0.987273	Singleton	Not calculated (0 tblatn hits)	OUE_1585							GO:0016021	integral component of membrane	Membrane;Transmembrane helix;Transmembrane
hpylori05_00880		1.00634	1.03198		1.04154	0.919833	Accessory	Not spurious protein	jhp_0704	Putative						GO:0016021	integral component of membrane	Coiled coil;Membrane;Transmembrane;Transmembrane helix
hpylori01_01262	0.108269	50	1.54462	24.7765	0.200754	1.57147	Core	Not spurious protein	nuoE	NADH-ubiquinone oxidoreductase chain E	1.6.5.3;1.6.5.11;1.6.99.5			GO:0016491;GO:0008137;GO:0050136	oxidoreductase activity;NADH dehydrogenase (ubiquinone) activity;NADH dehydrogenase (quinone) activity			Coiled coil;Oxidoreductase;Ubiquinone
hpylori01_01108	0.778917	0.800028	0.748243	0.963288	0.956574	0.914763	Core	Not spurious protein	ggt	Gamma-glutamyltranspeptidase	2.3.2.2	GO:0006751	glutathione catabolic process	GO:0103068;GO:0102953;GO:0016740;GO:0036374	leukotriene C4 gamma-glutamyl transferase activity;hypoglycin A gamma-glutamyl transpeptidase activity;transferase activity;glutathione hydrolase activity			Acyltransferase
hpylori01_00533	0.263151	1.92535	1.41104	2.02038	0.349386	1.79223	Core	Not spurious protein	hp908_0575	Molybdenum cofactor biosynthesis enzyme / Fe-S oxidoreductase related protein				GO:0046872;GO:0051536;GO:0003824;GO:0051539	metal ion binding;iron-sulfur cluster binding;catalytic activity;4 iron, 4 sulfur cluster binding			Metal-binding;S-adenosyl-L-methionine;Iron-sulfur;4Fe-4S;Iron
hpylori01_00476	0.906011	0.830114	0.882223	0.913212	1.00644	0.919936	Core	Not spurious protein	csd3	Peptidoglycan DD-endopeptidase and carboxypeptidase / Cell shape determinant 3	3.5.1.-;3.4.24.-			GO:0004180;GO:0008237;GO:0016787	carboxypeptidase activity;metallopeptidase activity;hydrolase activity			Carboxypeptidase;Hydrolase;Zinc;Protease;Metalloprotease
hpylori146_00338	0.945208	0.843769	0.917415	0.964743	0.970634	1.06475	Singleton	Not spurious protein	A607_0583	Putative membrane protein						GO:0016021	integral component of membrane	Membrane;Transmembrane helix;Transmembrane
hpylori01_00720	0.429349	1.28381	1.52958	1.11742	0.500131	1.32081	Accessory	Not spurious protein	jhp_0698	5-formyltetrahydrofolate cyclo-ligase	6.3.3.2			GO:0046872;GO:0005524;GO:0016874;GO:0030272	metal ion binding;ATP binding;ligase activity;5-formyltetrahydrofolate cyclo-ligase activity			Metal-binding;ATP-binding;Ligase;Magnesium;Nucleotide-binding
hpylori01_00739	0.989602	0.891292	0.916174	1.07165	1.02254	0.978863	Accessory	Not spurious protein	780	Tat pathway signal sequence domain protein								Signal;Coiled coil
hpylori99_00196	0.221407	1.05571	1.51939	1.60352	0.553491	1.68196	Singleton	Not calculated (evalue cutoff)		KHP30-like phage protein								Coiled coil
hpylori01_01198	0.0236054	12.1219	19.5201	8.0952	0.0618496	50	Core	Not spurious protein	tuf	Elongation factor Tu				GO:0003746;GO:0005525;GO:0003924	translation elongation factor activity;GTP binding;GTPase activity	GO:0005737	cytoplasm	Elongation factor;GTP-binding;Cytoplasm;Protein biosynthesis;Nucleotide-binding
hpylori01_00075	0.0801286	2.76046	2.46777	3.84704	0.234791	3.92988	Core	Not spurious protein	glmM	Phosphoglucosamine mutase	5.4.2.10	GO:0005975	carbohydrate metabolic process	GO:0000287;GO:0008966	magnesium ion binding;phosphoglucosamine mutase activity			Metal-binding;Isomerase;Phosphoprotein;Magnesium
hpylori112_01310		1.03417	0.819167		1.14083	0.64147	Cloud	Not spurious protein
hpylori88_00200			1.08107		1.00133		Singleton	Not spurious protein										Coiled coil
hpylori01_00730	0.286361	1.24703	1.91396	1.28529	0.485788	2.46796	Core	Not spurious protein	OUG_0544	Putative membrane protein						GO:0016021	integral component of membrane	Membrane;Transmembrane helix;Transmembrane
hpylori01_01039	0.790709	0.795751	0.789208	0.9747	0.941538	0.954772	Core	Not spurious protein	ubiD	UbiD family decarboxylase	4.1.1.-			GO:0016831	carboxy-lyase activity			Lyase
hpylori93_00670	0.253155	1.05612	3.65341	0.9002	0.4274	6.96288	Singleton	Not spurious protein	HPHPP11B_0148	Homeobox associated leucine zipper family protein				GO:0003677;GO:0016740	DNA binding;transferase activity			Coiled coil;Homeobox;DNA-binding
hpylori01_00821	0.281574	1.51171	2.6739	1.23333	0.437454	3.11059	Core	Not spurious protein	gmhB	D,D-heptose 1,7-bisphosphate phosphatase	3.1.3.-;3.1.3.82	GO:0009244;GO:0097171;GO:0005975	lipopolysaccharide core region biosynthetic process;ADP-L-glycero-beta-D-manno-heptose biosynthetic process;carbohydrate metabolic process	GO:0046872;GO:0016791;GO:0008270;GO:0000287	metal ion binding;phosphatase activity;zinc ion binding;magnesium ion binding	GO:0005737	cytoplasm	Lipopolysaccharide biosynthesis;Metal-binding;Hydrolase;Zinc;Cytoplasm;Magnesium;Carbohydrate metabolism	Nucleotide-sugar biosynthesis
hpylori01_00344	0.0340168	4.16821	12.7034	5.0576	0.165451	10.624	Core	Not spurious protein	fliG	Flagellar motor switch protein FliG		GO:0071978;GO:0006935;GO:0071973	bacterial-type flagellum-dependent swarming motility;chemotaxis;bacterial-type flagellum-dependent cell motility	GO:0003774	motor activity	GO:0009425;GO:0009288	bacterial-type flagellum basal body;bacterial-type flagellum	Flagellum;Chemotaxis;Bacterial flagellum;Cell inner membrane;Cilium;Flagellar rotation;Cell projection
hpylori01_00741	0.36996	0.880304	1.54646	1.20118	0.536297	2.28925	Core	Not spurious protein	hofE	Outer membrane protein								Signal
hpylori01_00829	0.491429	2.79646	1.09887	2.07432	0.399726	0.666972	Accessory	Not spurious protein	hp908_0879									Coiled coil
hpylori01_00162	0.768623	0.742071	0.751694	0.916253	0.892644	0.862502	Core	Not spurious protein	prtC	Collagenase	3.4.-.-			GO:0008233	peptidase activity			Hydrolase;Protease
hpylori139_00785		0.873073	3.07237		1.47987	0.424406	Cloud	Not calculated (0 tblatn hits)
hpylori01_00624	0.21664	1.56432	2.15863	2.01086	0.327807	2.93842	Accessory	Not spurious protein	jhp_0605	Putative						GO:0016021	integral component of membrane	Coiled coil;Membrane;Transmembrane helix;Transmembrane
hpylori05_00544		0.913768	0.941762		0.933607	0.962488	Cloud	Not spurious protein	HPHPH27_1553	Putative membrane protein						GO:0016021	integral component of membrane	Membrane;Transmembrane helix;Transmembrane
hpylori02_01504	0.798084	0.771994	0.762994	1.01788	0.998971	1.04566	Core	Not spurious protein	miaB	tRNA-2-methylthio-N(6)-dimethylallyladenosine synthase	2.8.4.3	GO:0006400	tRNA modification	GO:0046872;GO:0051539;GO:0016740	metal ion binding;4 iron, 4 sulfur cluster binding;transferase activity	GO:0005737	cytoplasm	tRNA processing;Metal-binding;Coiled coil;S-adenosyl-L-methionine;Cytoplasm;Transferase;Iron-sulfur;4Fe-4S;Iron
hpylori155_01228	0.506519	1.31009	1.3903	1.0041	0.689377	2.0424	Singleton	Not spurious protein	OUS_1627	Putative membrane protein						GO:0016021	integral component of membrane	Membrane;Transmembrane helix;Transmembrane
hpylori01_01050	0.614374	2.11199	0.227661	4.98645	0.68338	0.989642	Cloud	Not spurious protein
hpylori02_00875	0.133173	3.44066	3.46869	3.37008	0.182356	3.28818	Core	Not spurious protein	rnc	Ribonuclease 3	3.1.26.3	GO:0006397;GO:0016075;GO:0008033;GO:0006364	mRNA processing;rRNA catabolic process;tRNA processing;rRNA processing	GO:0019843;GO:0004525;GO:0003723	rRNA binding;ribonuclease III activity;RNA binding	GO:0005737	cytoplasm	tRNA processing;Metal-binding;Hydrolase;rRNA-binding;Endonuclease;Cytoplasm;mRNA processing;Nuclease;Magnesium;rRNA processing;RNA-binding
hpylori02_00516	0.1209	4.46874	3.62714	2.60189	0.201798	3.13782	Core	Not spurious protein	hppA	Class C acid phosphatase	3.1.3.2			GO:0003993	acid phosphatase activity	GO:0009279	cell outer membrane	Signal;Hydrolase;Lipoprotein
hpylori17_01541	0.001	0.001	50		50	50	Singleton	Not calculated (0 tblatn hits)
hpylori01_01377	0.3678			0.966732			Core	Not spurious protein	jhp_1295	Putative ENDONUCLEASE	3.1.30.-			GO:0046872;GO:0003676;GO:0004519;GO:0016787	metal ion binding;nucleic acid binding;endonuclease activity;hydrolase activity			Signal;Coiled coil;Hydrolase;Endonuclease;Nuclease
hpylori01_00062		0.988298	0.966117		0.922368	0.945731	Accessory	Not spurious protein	BB392_01935	5-amino-6-(5-phosphoribosylamino)uracil reductase				GO:0008168	methyltransferase activity			Coiled coil;Methyltransferase
hpylori01_00780	0.823678	0.842294	0.863266	0.930381	0.919456	0.88297	Core	Not spurious protein	uvrC	UvrABC system protein C		GO:0006289;GO:0009432	nucleotide-excision repair;SOS response	GO:0009381;GO:0003677;GO:0042802	excinuclease ABC activity;DNA binding;identical protein binding	GO:0009380;GO:0005737	excinuclease repair complex;cytoplasm	Coiled coil;DNA excision;Cytoplasm;Excision nuclease;DNA repair;SOS response;DNA damage
hpylori01_00933	0.114149	3.53611	3.23277	2.00518	0.240187	2.50345	Core	Not spurious protein	hefD	Outer membrane protein HefD				GO:0015562	efflux transmembrane transporter activity
hpylori09_01455	0.177003	1.74538	3.39469	1.92379	0.273386	3.66825	Cloud	Not spurious protein	hinP1IR	R.HinP1I restriction endonuclease				GO:0004519	endonuclease activity			Calcium;Hydrolase;Endonuclease;Nuclease
hpylori01_00621	0.117027	2.40065	4.44054	2.57407	0.23103	3.33844	Core	Not spurious protein	ymxG	Processing protease	3.4.24.-;3.4.-.-			GO:0046872;GO:0008237;GO:0016787;GO:0003824;GO:0008233	metal ion binding;metallopeptidase activity;hydrolase activity;catalytic activity;peptidase activity			Signal;Hydrolase;Protease;Metalloprotease
hpylori117_00637		1.22349	1.09447		1.017	0.930495	Singleton	Not calculated (0 tblatn hits)								GO:0016021	integral component of membrane	Coiled coil;Membrane;Transmembrane;Transmembrane helix
hpylori01_00853	0.93774			0.920332			Accessory	Not spurious protein	U064_0787	DNA-damage-inducible protein J								Coiled coil;Plasmid
hpylori06_01153	0.151908	1.90621	2.4834	2.29369	0.405664	2.81108	Core	Not spurious protein	fic	Adenosine monophosphate-protein transferase NmFic	2.7.7.n1;2.7.7.-	GO:0051302;GO:0051301;GO:0018117	regulation of cell division;cell division;protein adenylylation	GO:0070733;GO:0016779;GO:0042803;GO:0016740	protein adenylyltransferase activity;nucleotidyltransferase activity;protein homodimerization activity;transferase activity			Cell cycle;Transferase;Plasmid;Nucleotidyltransferase;Cell division
hpylori01_00303	0.0995182	1.87863	2.02845	1.95213	0.351709	19.1627	Core	Not spurious protein	jhp_0292	Putative	2.3.1.35			GO:0004358	glutamate N-acetyltransferase activity	GO:0016021	integral component of membrane	Acyltransferase;Membrane;Transmembrane helix;Transmembrane
hpylori11_01503		1.65914	0.519282		1.33682	0.672636	Cloud	Not spurious protein	OUM_0070	Flagellar biosynthesis protein FlgG						GO:0016021	integral component of membrane	Flagellum;Membrane;Transmembrane helix;Cilium;Cell projection;Transmembrane
hpylori159_00302	0.165999	2.13188	2.63453	2.23467	0.252386	3.09276	Cloud	Not spurious protein	AA977_01540	N-carbomoyl-D-amino acid amidohydrolase	3.5.1.111;3.5.5.1	GO:0006807	nitrogen compound metabolic process	GO:0106008;GO:0000257;GO:0016787	2-oxoglutaramate amidase activity;nitrilase activity;hydrolase activity			Hydrolase
hpylori01_01367	0.232438	1.31921	2.48767	1.28152	0.51078	2.54201	Core	Not spurious protein	mreC	Rod shape-determining protein MreC		GO:0008360	regulation of cell shape					Coiled coil
hpylori01_00711	0.0845854	3.22186	5.59644	3.10508	0.238776	5.8932	Core	Not spurious protein	fliD	Flagellar hook-associated protein 2		GO:0044781;GO:0007155;GO:0071978	bacterial-type flagellum organization;cell adhesion;bacterial-type flagellum-dependent swarming motility			GO:0009288;GO:0009424;GO:0005576	bacterial-type flagellum;bacterial-type flagellum hook;extracellular region	Coiled coil;Flagellum;Secreted;Bacterial flagellum;Cilium;Cell projection
hpylori01_00172	0.148933	1.83359	5.13853	1.45394	0.22545	3.72909	Core	Not spurious protein	ybbA	ABC transporter, ATP-binding protein	3.6.3.-;3.6.3.21			GO:0005524;GO:0015426;GO:0016887	ATP binding;polar-amino acid-transporting ATPase activity;ATPase activity			ATP-binding;Lipoprotein;Nucleotide-binding
hpylori110_01359		0.919616	1.1935		0.792465	0.804112	Singleton	Not calculated (0 tblatn hits)	HPPN120_07025									Coiled coil
hpylori05_00756	0.738326	0.748797	0.765724	0.930746	0.914794	0.89928	Core	Not spurious protein	xerH	Tyrosine recombinase XerH		GO:0051301;GO:0007049	cell division;cell cycle	GO:0009037;GO:0003677	tyrosine-based site-specific recombinase activity;DNA binding	GO:0005737	cytoplasm	Cell cycle;Cytoplasm;DNA-binding;DNA integration;Cell division;DNA recombination
hpylori17_00533		0.996659				1.03011	Singleton	Not calculated (0 tblatn hits)
hpylori02_01212	0.792154	0.797192	0.738251	0.940192	1.0102	1.01643	Core	Not spurious protein
hpylori01_00262	0.219325	1.7792	2.84075	1.4444	0.401235	2.63969	Core	Not spurious protein	pyrC	Dihydroorotase PyrC	3.5.2.3	GO:0006221	pyrimidine nucleotide biosynthetic process	GO:0016810;GO:0004151	hydrolase activity, acting on carbon-nitrogen (but not peptide) bonds;dihydroorotase activity			Hydrolase;Pyrimidine biosynthesis
hpylori01_01379	0.785973		1.0797	0.888302	0.873894		Core	Not spurious protein	res	Putative type III restriction endonuclease	3.1.21.5			GO:0005524;GO:0004519;GO:0015668;GO:0016787;GO:0003677;GO:0004386	ATP binding;endonuclease activity;Type III site-specific deoxyribonuclease activity;hydrolase activity;DNA binding;helicase activity			Coiled coil;Hydrolase;Endonuclease;Helicase;Nuclease
hpylori01_01374	0.698247	0.710186	0.7176	0.870344	0.856917	0.884499	Core	Not spurious protein	bamD	Outer membrane protein assembly factor BamD		GO:0043165;GO:0051205	Gram-negative-bacterium-type cell outer membrane assembly;protein insertion into membrane			GO:0009279	cell outer membrane	Signal;Membrane;Palmitate;Cell outer membrane;Lipoprotein
hpylori114_01233		1.11092	0.990507		0.628438	0.940963	Cloud	Not spurious protein
hpylori174_00818	0.937386	0.924574	0.840601	0.992722	0.978344	1.02773	Singleton	Not spurious protein										Coiled coil
hpylori01_00630	0.82504	0.817911	0.836415	0.942887	0.980045	0.97227	Core	Not spurious protein	glpC	Anaerobic glycerol-3-phosphate dehydrogenase, C subunit	1.1.5.3;1.1.99.5			GO:0052591;GO:0016491;GO:0051536	sn-glycerol-3-phosphate;oxidoreductase activity;iron-sulfur cluster binding			Oxidoreductase
hpylori01_01432	0.151007	1.7439	4.88756	2.41665	0.249245	5.1137	Core	Not spurious protein
hpylori01_01482	0.119961	3.27383	4.07481	2.62148	0.227338	4.19321	Core	Not spurious protein	nusA	Transcription termination/antitermination protein NusA		GO:0006353;GO:0031564	DNA-templated transcription, termination;transcription antitermination	GO:0003700;GO:0003723;GO:0003746	DNA binding transcription factor activity;RNA binding;translation elongation factor activity			Elongation factor;Transcription termination;Transcription;Transcription antitermination;Transcription regulation;Cytoplasm;Repeat;Protein biosynthesis;RNA-binding
hpylori102_01310	0.107812	3.48299	4.71749	1.63478	0.209439	6.55075	Core	Not spurious protein	fabH	3-oxoacyl-[acyl-carrier-protein] synthase 3	2.3.1.180	GO:0006633	fatty acid biosynthetic process	GO:0033818;GO:0004315	beta-ketoacyl-acyl-carrier-protein synthase III activity;3-oxoacyl-[acyl-carrier-protein] synthase activity	GO:0005737	cytoplasm	Acyltransferase;Lipid biosynthesis;Cytoplasm;Transferase;Lipid metabolism;Fatty acid biosynthesis;Fatty acid metabolism	Lipid metabolism
hpylori01_01246	0.9496	1.24967	0.6193	1.66485	1.00416	0.739105	Core	Not spurious protein	rnr	Ribonuclease R	3.1.13.1;3.1.-.-			GO:0008859;GO:0003723	exoribonuclease II activity;RNA binding	GO:0005737	cytoplasm	Hydrolase;Cytoplasm;Exonuclease;Nuclease;RNA-binding
hpylori108_00700	0.940551			0.871499			Cloud	Not spurious protein	N403_02100	Membrane protein						GO:0016021	integral component of membrane	Membrane;Transmembrane helix;Transmembrane
hpylori105_01308	0.75913	0.940376	0.821361	0.910527	1.10962	0.951116	Accessory	Not spurious protein	m	DNA methyltrasferase		GO:0006364	rRNA processing	GO:0003676;GO:0008168	nucleic acid binding;methyltransferase activity			Transferase;Methyltransferase;rRNA processing
hpylori02_01477	0.115361	2.22176	3.29178	2.33123	0.252178	3.45256	Core	Not spurious protein	flgL	Flagellar hook-associated 3		GO:0071973	bacterial-type flagellum-dependent cell motility	GO:0005198	structural molecule activity			Flagellum;Cilium;Cell projection
hpylori01_00339	0.213449	1.4502	2.30499	1.6219	0.357769	3.22334	Core	Not spurious protein	sfhB	Pseudouridine synthase	5.4.99.26;5.4.99.12;4.2.1.70;5.4.99.-	GO:0001522	pseudouridine synthesis	GO:0003723;GO:0004730;GO:0009982	RNA binding;pseudouridylate synthase activity;pseudouridine synthase activity			Lyase;Isomerase
hpylori05_01483		0.994032	0.993374		0.889732	0.903318	Cloud	Not spurious protein	O53_2077	Transposase, IS605 OrfB family	3.4.24.28			GO:0016787;GO:0003677	hydrolase activity;DNA binding			Coiled coil;Plasmid
hpylori01_00315	0.0265542	7.84851	5.29225	4.39327	0.147106	26.7447	Core	Not spurious protein	gmk	Guanylate kinase	2.7.4.8			GO:0004385;GO:0005524	guanylate kinase activity;ATP binding	GO:0005737	cytoplasm	ATP-binding;Cytoplasm;Transferase;Kinase;Nucleotide-binding
hpylori80_01591		0.97912	0.903493		0.95653	1.00461	Cloud	Not spurious protein	HPSA_08309									Plasmid
hpylori02_01607	0.928409			1.0086			Accessory	Not spurious protein	HP_1426	Outer membrane protein						GO:0016021	integral component of membrane	Signal;Membrane;Transmembrane helix;Transmembrane
hpylori01_00947	0.9342			1.03175			Accessory	Not spurious protein										Coiled coil
hpylori01_00166	0.0898769	3.17772	6.66899	2.71878	0.219311	9.31241	Core	Not spurious protein	fliR	Flagellar biosynthetic protein FliR		GO:0044780;GO:0006605	bacterial-type flagellum assembly;protein targeting			GO:0009425;GO:0005886;GO:0016021;GO:0005622	bacterial-type flagellum basal body;plasma membrane;integral component of membrane;intracellular	Membrane;Flagellum;Bacterial flagellum;Transmembrane helix;Cell membrane;Cilium;Cell projection;Transmembrane
hpylori01_00083	0.775389	0.770025	0.776962	0.856047	0.814569	0.87653	Core	Not spurious protein	HPB8_1480	Uncharacterized protein jhp_0078						GO:0016021	integral component of membrane	Membrane;Transmembrane helix;Transmembrane
hpylori93_01009	0.993598	1.31037		0.971461		0.9395	Singleton	Not spurious protein										Coiled coil
hpylori01_00642	0.92018	0.898911	0.919922	1.05419	1.11511	1.1592	Accessory	Not spurious protein	coaX_1	Pantothenate kinase (Type III)				GO:0016301	kinase activity			Signal;Transferase;Kinase
hpylori134_01368		1.17847	0.804278		0.717393	0.650193	Cloud	Not spurious protein
hpylori172_00618		0.810049	0.962325		1.38325	0.786956	Singleton	Not spurious protein								GO:0016021	integral component of membrane	Transmembrane;Transmembrane helix
hpylori01_00320	0.892815	0.891061	0.853297	1.09012	1.07208	1.19235	Core	Not spurious protein	pseF	Pseudaminic acid CMP-transferase	2.7.7.-;2.7.7.43			GO:0016779;GO:0008781;GO:0016787;GO:0016740	nucleotidyltransferase activity;N-acylneuraminate cytidylyltransferase activity;hydrolase activity;transferase activity			Hydrolase;Transferase;Nucleotidyltransferase
hpylori01_00746	0.101341	4.37775	2.67751	2.46897	0.316355	4.43695	Core	Not spurious protein	lolE	Lipoprotein release system transmembrane protein						GO:0005886;GO:0016021	plasma membrane;integral component of membrane	Membrane;Transmembrane helix;Cell membrane;Lipoprotein;Transmembrane
hpylori107_01381	0.0819733	4.7187	2.36572	4.77668	0.125777	3.57089	Cloud	Not spurious protein	fokIM	Modification methylase FokI	2.1.1.72	GO:0001510;GO:0009452;GO:0009307	RNA methylation;7-methylguanosine RNA capping;DNA restriction-modification system	GO:0003676;GO:0008170;GO:0009007	nucleic acid binding;N-methyltransferase activity;site-specific DNA-methyltransferase (adenine-specific) activity			Coiled coil;S-adenosyl-L-methionine;Endonuclease;Repeat;Transferase;Methyltransferase;Plasmid;Restriction system
hpylori01_01561	0.181699	1.58226	5.9351	2.10584	0.272032	5.69358	Core	Not spurious protein	ribE	Riboflavin synthase, alpha subunit	2.5.1.9			GO:0004746	riboflavin synthase activity			Transferase
hpylori01_01142	0.871364	0.81175	0.841324	0.992964	0.94831	0.97603	Core	Not spurious protein	ffh	Signal recognition particle protein		GO:0006614	SRP-dependent cotranslational protein targeting to membrane	GO:0008312;GO:0005525;GO:0003924	7S RNA binding;GTP binding;GTPase activity	GO:0048500	signal recognition particle	Coiled coil;GTP-binding;Cytoplasm;Ribonucleoprotein;Signal recognition particle;Nucleotide-binding;RNA-binding
hpylori02_00970	0.398063	0.116285	0.12871	19.4168	1.49261	0.00435119	Cloud	Not calculated (0 tblatn hits)	HPB8_963									Coiled coil
hpylori13_00505	0.87908	0.818829	0.924352	0.947859	0.842963	0.967684	Cloud	Not spurious protein	BCM300_01081	Lipoprotein						GO:0016021	integral component of membrane	Coiled coil;Lipoprotein
hpylori104_01561		0.988659	0.993813		0.926215	0.916401	Cloud	Not spurious protein		TIR domain protein								Coiled coil
hpylori01_01350	0.179346	1.25047	3.4554	1.64192	0.318412	4.11552	Core	Not spurious protein
hpylori92_00096	0.542447	0.975444	0.72285	1.20893	1.24152	0.734776	Singleton	Not spurious protein	KHP_1283					GO:0003676;GO:0008168	nucleic acid binding;methyltransferase activity			Coiled coil;Plasmid
hpylori01_01454	0.13067	4.41081	2.83851	3.45594	0.158347	3.24305	Core	Not spurious protein	OUI_1647	Copper resistance D family protein						GO:0016021	integral component of membrane	Membrane;Transmembrane helix;Transmembrane
hpylori15_00424	0.631405	0.851263		0.771722		1.11397	Singleton	Not spurious protein	HP_1438	Conserved hypothetical lipoprotein								Coiled coil;Lipoprotein
hpylori01_00640	0.0496067	3.67167	6.00176	3.20521	0.169101	10.6925	Core	Not spurious protein	nrdA	Ribonucleoside-diphosphate reductase	1.17.4.1	GO:0006260	DNA replication	GO:0004748	ribonucleoside-diphosphate reductase activity, thioredoxin disulfide as acceptor			ATP-binding;Disulfide bond;Oxidoreductase;Nucleotide-binding;DNA replication	Genetic information processing
hpylori106_01440	0.93354			0.960576			Cloud	Not spurious protein
hpylori01_01072	0.174999	2.74575	4.10385	1.7942	0.333632	2.47217	Core	Not spurious protein	accB	Biotin carboxyl carrier protein of acetyl-CoA carboxylase		GO:0006633	fatty acid biosynthetic process	GO:0003989	acetyl-CoA carboxylase activity	GO:0009317	acetyl-CoA carboxylase complex	Biotin;Lipid biosynthesis;Lipid metabolism;Ligase;Fatty acid biosynthesis;Fatty acid metabolism	Lipid metabolism
hpylori01_00952	0.920412	0.943745	0.90044	0.902321	0.906004	0.93758	Accessory	Not spurious protein	MWE_1179	Putative serine/threonine kinase				GO:0004672;GO:0005524;GO:0016301;GO:0004674	protein kinase activity;ATP binding;kinase activity;protein serine/threonine kinase activity			Transferase;Kinase;Serine/threonine-protein kinase
hpylori83_00773	0.672445	0.915869	0.980622	1.09887	0.658702	0.707542	Cloud	Not spurious protein		RloF						GO:0016021	integral component of membrane	Coiled coil
hpylori59_01289	0.835853	1.09846	1.0794	0.605826	0.794055	0.894162	Singleton	Not spurious protein										Coiled coil
hpylori10_00306		0.876853	0.815812		1.15284	0.993193	Cloud	Not spurious protein						GO:0000155	phosphorelay sensor kinase activity	GO:0005622;GO:0016021	intracellular;integral component of membrane	Transmembrane;Transmembrane helix
hpylori116_01519	0.0686943	9.5306	11.774	7.17593	0.11601	27.4451	Core	Not spurious protein	jhp_1451	Putative						GO:0016021	integral component of membrane	Membrane;Transmembrane helix;Transmembrane
hpylori107_01561	0.936659			1.77792			Cloud	Not spurious protein	r2	R2	4.2.1.-	GO:0051301	cell division	GO:0043565	sequence-specific DNA binding			Cell cycle;Coiled coil;Plasmid;DNA-binding;Cell division
hpylori08_00540	0.788495	0.221765	50	0.115603	3.45526	2.20779	Singleton	Not spurious protein
hpylori01_01524	0.037222	6.06124	4.87428	8.8754	0.102732	11.9023	Core	Not spurious protein	rpsB	30S ribosomal protein S2		GO:0006412	translation	GO:0003735	structural constituent of ribosome	GO:0015935	small ribosomal subunit	Coiled coil;Ribosomal protein;Ribonucleoprotein
hpylori01_00865	0.141417	1.79829	6.06406	2.08912	0.27123	3.99947	Core	Not spurious protein	flgD	Basal-body rod modification protein FlgD		GO:0044781	bacterial-type flagellum organization					Bacterial flagellum biogenesis;Flagellum;Cilium;Cell projection
hpylori135_00123		1.51697	0.715657		0.875622	0.898016	Singleton	Spurious protein
hpylori157_00490	0.175047	1.92755	2.61412	1.82234	0.463183	1.8548	Singleton	Not spurious protein		Transcriptional regulator								Coiled coil
hpylori01_00562	0.187569	1.42765	7.47363	0.880429	0.340693	19.2541	Core	Not spurious protein	HPSA20_0614	Putative lipoprotein								Signal;Lipoprotein
hpylori01_00204	0.629059	2.56127	0.454756	2.87306	0.597345	0.815271	Accessory	Not spurious protein	hcpA	Beta-lactamase	3.5.2.6			GO:0008800	beta-lactamase activity			Signal;Hydrolase;TPR repeat
hpylori102_01328	0.337909			0.49944			Cloud	Not spurious protein	N871_07035	UV radiation resistance protein								Coiled coil
hpylori01_00384	0.771504	0.784725	0.826283	1.03061	1.01513	1.06142	Core	Not spurious protein	ACM22_00980	Membrane protein								Signal;Coiled coil
hpylori106_01614		1.04777	0.80538		1.25319	0.631685	Cloud	Not spurious protein	RIMBP3									Coiled coil
hpylori09_01358	0.851609	0.85185	0.816776	0.898516	0.93012	0.914061	Core	Not spurious protein	imp	LPS-assembly protein LptD		GO:0043165;GO:0015920;GO:0010033	Gram-negative-bacterium-type cell outer membrane assembly;lipopolysaccharide transport;response to organic substance			GO:0009279	cell outer membrane	Signal;Membrane;Cell outer membrane
hpylori01_01536	0.121578	2.19103	6.91601	2.63252	0.145578	5.7824	Core	Not spurious protein
hpylori01_00450	0.902587	0.718189	0.657077	0.824404	1.27154	0.838725	Core	Not spurious protein	hopK	Outer membrane protein HopK						GO:0016021	integral component of membrane	Coiled coil;Signal
hpylori118_00984	0.233759	1.24445	46.1039	1.93481	0.173493	50	Cloud	Not calculated (evalue cutoff)
hpylori02_01371	0.906392	0.860312	0.867832	0.944044	0.906642	0.944562	Core	Not spurious protein	infB	Translation initiation factor IF-2				GO:0003743;GO:0005525;GO:0003924	translation initiation factor activity;GTP binding;GTPase activity	GO:0005737	cytoplasm	Coiled coil;GTP-binding;Cytoplasm;Protein biosynthesis;Initiation factor;Nucleotide-binding
hpylori01_01490	0.0859457	4.37818	4.22092	2.56107	0.155151	4.26241	Core	Not spurious protein	xth	Exodeoxyribonuclease III	3.1.11.2;4.2.99.18	GO:0006281	DNA repair	GO:0004519;GO:0008853;GO:0003677;GO:0140078	endonuclease activity;exodeoxyribonuclease III activity;DNA binding;class I DNA-(apurinic or apyrimidinic site) endonuclease activity	GO:0005622	intracellular	Lyase;Hydrolase
hpylori01_01574	0.954873			0.93855			Accessory	Not spurious protein	hp908_1604	Putative oxidoreductase						GO:0016021	integral component of membrane	Coiled coil;Membrane;Transmembrane helix;Transmembrane
hpylori100_00791		1.14357	0.814438		1.40058	0.649965	Core	Not spurious protein	tonB5	Conserved hypothetical siderophore-mediated iron transport protein		GO:0015031	protein transport	GO:0031992;GO:0015343	energy transducer activity;siderophore transmembrane transporter activity	GO:0030288;GO:0016021	outer membrane-bounded periplasmic space;integral component of membrane	Coiled coil;Membrane;Protein transport;Signal-anchor;Cell inner membrane;Transmembrane helix;Transmembrane
hpylori159_01007	0.275066	1.9505	2.31399	1.88412	0.326131	2.02453	Cloud	Not spurious protein	HPAKL86_05700	Putative outer membrane protein						GO:0016021	integral component of membrane	Membrane;Transmembrane helix;Transmembrane
hpylori01_00237	0.14262	4.69408	5.52424	3.79026	0.117627	2.85777	Core	Not spurious protein	HP_0242					GO:0046872	metal ion binding			Metal-binding;Calcium
hpylori02_01480	0.210765	1.93141	2.7373	1.58889	0.310401	2.57166	Core	Not spurious protein	pabA	Para-aminobenzoate synthase-aminase component/Aminodeoxychorismate lyase	4.1.3.38;4.1.3.27;2.6.1.85	GO:0009058	biosynthetic process	GO:0046820;GO:0004049;GO:0003824;GO:0008483;GO:0008696	4-amino-4-deoxychorismate synthase activity;anthranilate synthase activity;catalytic activity;transaminase activity;4-amino-4-deoxychorismate lyase activity			Lyase;Aminotransferase
hpylori01_01568	0.83426	0.838183	0.782626	0.994501	0.990988	0.979022	Core	Not spurious protein	pdxJ	Pyridoxine 5'-phosphate synthase	2.6.99.2	GO:0008615	pyridoxine biosynthetic process	GO:0033856	pyridoxine 5'-phosphate synthase activity	GO:0005737	cytoplasm	Pyridoxine biosynthesis;Cytoplasm;Transferase	Cofactor biosynthesis
hpylori01_01040	0.20614	2.32822	2.11872	2.42811	0.36748	2.5268	Core	Not spurious protein	jhp_0986	Pyridoxal phosphate homeostasis protein				GO:0016787;GO:0030170	hydrolase activity;pyridoxal phosphate binding			Hydrolase;Pyridoxal phosphate
hpylori110_01552	0.859457	0.836582	0.89774	0.917305	0.890372	0.799245	Cloud	Not spurious protein	HPF51_1501	Flagellar basal body rod protein FlgG						GO:0016021	integral component of membrane	Coiled coil;Membrane;Flagellum;Transmembrane helix;Cilium;Cell projection;Transmembrane
hpylori01_00781	0.0967491	2.96453	5.00053	3.38171	0.278712	3.99722	Core	Not spurious protein	hom	Homoserine dehydrogenase	1.1.1.3	GO:0006520;GO:0009086;GO:0009088;GO:0009097	cellular amino acid metabolic process;methionine biosynthetic process;threonine biosynthetic process;isoleucine biosynthetic process	GO:0004412;GO:0050661	homoserine dehydrogenase activity;NADP binding			Isoleucine biosynthesis;NADP;Amino-acid biosynthesis;Methionine biosynthesis;Branched-chain amino acid biosynthesis KW ;Oxidoreductase;Threonine biosynthesis	Amino-acid biosynthesis
hpylori88_01507		0.846322	0.859965		0.968684	1.05491	Singleton	Not spurious protein	ACM27_05965	Lipoprotein						GO:0016021	integral component of membrane	Coiled coil;Lipoprotein
hpylori97_00844	0.210242	1.83833	1.17038	2.06371	0.519706	1.07125	Singleton	Not spurious protein		Histidinol dehydrogenase domain protein	1.1.1.23	GO:0032012	regulation of ARF protein signal transduction	GO:0004399;GO:0005086	histidinol dehydrogenase activity;ARF guanyl-nucleotide exchange factor activity			Coiled coil;Oxidoreductase
hpylori01_01430	0.139459	2.2882	4.21249	1.64988	0.289446	3.54704	Core	Not spurious protein	ccpA	Cytochrome c551 peroxidase	1.11.1.5			GO:0046872;GO:0004130;GO:0020037;GO:0009055;GO:0004601	metal ion binding;cytochrome-c peroxidase activity;heme binding;electron transfer activity;peroxidase activity			Signal;Metal-binding;Heme;Peroxidase;Oxidoreductase;Iron
hpylori01_00002	0.831077	0.865442	0.876238	1.05814	1.0605	1.11941	Core	Not spurious protein	ribH	6,7-dimethyl-8-ribityllumazine synthase	2.5.1.78	GO:0009231	riboflavin biosynthetic process	GO:0016874;GO:0000906	ligase activity;6,7-dimethyl-8-ribityllumazine synthase activity	GO:0009349	riboflavin synthase complex	Ligase;Riboflavin biosynthesis;Transferase	Cofactor biosynthesis
hpylori101_00478	0.936665			0.874157			Cloud	Not spurious protein	hsdS1	Putative type I restriction-modification system specificity subunit S	3.1.21.3	GO:0006304	DNA modification	GO:0004519;GO:0003677;GO:0009035	endonuclease activity;DNA binding;Type I site-specific deoxyribonuclease activity			Hydrolase;Endonuclease;Nuclease
hpylori114_01232	0.691246			1.27723			Cloud	Not spurious protein
hpylori01_00658	0.0986855	3.10605	2.15374	2.94017	0.187356	5.02274	Core	Not spurious protein	acxC	Acetone carboxylase, gamma subunit	6.4.1.6	GO:0043443	acetone metabolic process	GO:0018710	acetone carboxylase activity			Plasmid;Ligase
hpylori01_00609	0.918463	0.917448	0.906667	0.993791	0.98234	0.990539	Core	Not spurious protein	slt	Soluble lytic murein transglycosylase	4.2.2.-;3.2.1.-	GO:0008152	metabolic process	GO:0016798;GO:0016829	hydrolase activity, acting on glycosyl bonds;lyase activity			Lyase;Coiled coil;Hydrolase;Glycosidase
hpylori01_01025	0.839509	0.811031	0.812336	0.874506	0.862451	0.896857	Core	Not spurious protein	hpaA1	Neuraminyllactose-binding hemagglutinin						GO:0009279	cell outer membrane	Receptor;Signal;Flagellum;Membrane;Cell outer membrane;Cilium;Cell projection
hpylori01_00490		1.31291	0.679426		1.15144	1.24285	Accessory	Not spurious protein	cag1	Cag pathogenicity island protein						GO:0016021	integral component of membrane	Membrane;Transmembrane helix;Transmembrane
hpylori01_01100	0.0474578	18.3505	4.8862	9.15739	0.175521	6.58873	Core	Not spurious protein	porD	Pyruvate flavodoxin oxidoreductase subunit delta	1.2.7.7;1.2.7.1			GO:0019164;GO:0016625;GO:0051539	pyruvate synthase activity;oxidoreductase activity, acting on the aldehyde or oxo group of donors, iron-sulfur protein as acceptor;4 iron, 4 sulfur cluster binding			Pyruvate;Oxidoreductase
hpylori01_01255	0.12623	2.45351	5.84181	1.64185	0.329052	5.73028	Core	Not spurious protein	pyrE	Orotate phosphoribosyltransferase	2.4.2.10	GO:0019856;GO:0044205	pyrimidine nucleobase biosynthetic process;'de novo' UMP biosynthetic process	GO:0004588;GO:0000287	orotate phosphoribosyltransferase activity;magnesium ion binding			Transferase;Pyrimidine biosynthesis;Magnesium;Glycosyltransferase	Pyrimidine metabolism
hpylori01_00210	0.983554			1.07818			Accessory	Not spurious protein	OUS_0487	Putative beta-1,4-N-acetylgalactosamyltransferase	2.7.7.43			GO:0008781;GO:0016740	N-acylneuraminate cytidylyltransferase activity;transferase activity			Coiled coil;Transferase;Nucleotidyltransferase
hpylori175_00491	0.254634	1.58136	2.87553	1.22912	0.389165	2.6785	Singleton	Not spurious protein	omp21	Outer membrane protein 21		GO:0044650	adhesion of symbiont to host cell					Coiled coil;Signal;Lipoprotein
hpylori11_01262		0.122294				5.38523	Cloud	Not calculated (evalue cutoff)	HPHPH10_1550	Putative membrane protein						GO:0016021	integral component of membrane	Membrane;Transmembrane helix;Transmembrane
hpylori11_00059	0.063982	4.19929	8.07405	4.31792	0.147111	15.1859	Core	Not spurious protein	fba	Fructose-1,6-bisphosphate aldolase, class II	4.1.2.13	GO:0030388;GO:0006096;GO:0005975	fructose 1,6-bisphosphate metabolic process;glycolytic process;carbohydrate metabolic process	GO:0008270;GO:0016832;GO:0004332	zinc ion binding;aldehyde-lyase activity;fructose-bisphosphate aldolase activity			Lyase;Metal-binding;Calcium;Glycolysis;Zinc	Carbohydrate degradation
hpylori86_01264	0.424506	1.40381	2.26212	0.917599	0.563617	2.48449	Singleton	Not spurious protein	KHP_0642	Membrane protein						GO:0016021	integral component of membrane	Membrane;Transmembrane helix;Transmembrane
hpylori11_00409	0.882976			1.09306			Singleton	Not spurious protein	K750_05885	KHP30-like phage protein								Coiled coil
hpylori01_01436	0.959619			1.16486			Core	Not spurious protein	jhp_1360	Putative Outer membrane protein						GO:0016021	integral component of membrane	Signal;Membrane;Transmembrane helix;Transmembrane
hpylori05_00245		1.19075	0.701631		1.55488	0.604245	Core	Not spurious protein	HPAG1_1165					GO:0016491	oxidoreductase activity			Oxidoreductase
hpylori01_01037	0.415099	1.4221	1.20682	1.49545	0.478234	1.57402	Core	Not spurious protein	jhp_0983	Putative						GO:0016021	integral component of membrane	Membrane;Transmembrane helix;Transmembrane
hpylori01_01075	0.893619	0.896486	0.786268	0.927545	0.980238	1.02046	Accessory	Not spurious protein	KHP_0988	Type II restriction endonuclease	3.1.-.-			GO:0004519	endonuclease activity			Coiled coil;Hydrolase;Endonuclease;Nuclease
hpylori01_00274	0.786646	0.800398	0.813271	0.946564	0.947669	0.934442	Core	Not spurious protein	gppA	Guanosine pentaphosphate phosphohydrolase	3.6.1.1;3.6.1.40;3.6.1.11	GO:0051301	cell division	GO:0008894;GO:0016787;GO:0004309;GO:0004427	guanosine-5'-triphosphate,3'-diphosphate diphosphatase activity;hydrolase activity;exopolyphosphatase activity;inorganic diphosphatase activity			Cell cycle;Hydrolase;Cell division
hpylori143_01338		1.16794	0.503885		1.03781	0.500424	Cloud	Not calculated (evalue cutoff)	N206_07170									Coiled coil
hpylori01_00789	0.0804854	4.25705	10.7275	3.46173	0.141423	8.94645	Core	Not spurious protein	gatA	Glutamyl-tRNA(Gln) amidotransferase subunit A	6.3.5.7	GO:0006412	translation	GO:0005524;GO:0004040;GO:0050567;GO:0016740	ATP binding;amidase activity;glutaminyl-tRNA synthase (glutamine-hydrolyzing) activity;transferase activity	GO:0030956	glutamyl-tRNA(Gln) amidotransferase complex	Coiled coil;ATP-binding;Transferase;Protein biosynthesis;Ligase;Nucleotide-binding
hpylori01_01390	0.416945	2.12555	0.700059	2.91594	0.432053	0.694526	Accessory	Not spurious protein	ecoRIM	Modification methylase EcoRI	2.1.1.72	GO:0009307	DNA restriction-modification system	GO:0004519;GO:0003676;GO:0009007;GO:0008168	endonuclease activity;nucleic acid binding;site-specific DNA-methyltransferase (adenine-specific) activity;methyltransferase activity			Coiled coil;Endonuclease;S-adenosyl-L-methionine;Transferase;Methyltransferase;Plasmid;Nuclease;Restriction system
hpylori179_00482			0.996307		1.28187		Cloud	Not spurious protein	tipA	GTP-binding elongation factor protein, TypA subfamily	3.6.5.3			GO:0003746;GO:0003924;GO:0005525	translation elongation factor activity;GTPase activity;GTP binding			Elongation factor;GTP-binding;Protein biosynthesis
hpylori94_00101		1.00161	1.00164		0.94758	0.929844	Cloud	Not spurious protein										Coiled coil
hpylori68_00198	0.209494	1.76818	1.41799	2.20857	0.305319	1.0689	Cloud	Not spurious protein				GO:0044038	cell wall macromolecule biosynthetic process					Coiled coil
hpylori01_01249	0.813124	0.769992	0.791677	0.948454	0.938104	0.956951	Core	Not spurious protein	oppB	Oligopeptide ABC transporter, permease protein		GO:0055085	transmembrane transport			GO:0005886;GO:0016021	plasma membrane;integral component of membrane	Membrane;Transmembrane helix;Transmembrane;Transport
hpylori01_00409	0.14612	2.10689	2.11974	2.48147	0.307749	1.97758	Core	Not spurious protein	fliA	Flagellar biosynthesis sigma factor		GO:0006352	DNA-templated transcription, initiation	GO:0016987;GO:0003899;GO:0003700;GO:0003743	bacterial sigma factor activity;DNA-directed 5'-3' RNA polymerase activity;DNA binding transcription factor activity;translation initiation factor activity			Coiled coil;Sigma factor;Flagellum;Transcription;DNA-directed RNA polymerase;Transcription regulation;Cilium;Protein biosynthesis;Initiation factor;DNA-binding;Cell projection
hpylori164_00939		1.26292	0.781663		1.10994	0.844906	Singleton	Not spurious protein	BCM300_01009	Putative tRNA modification GTPase TrmE				GO:0003924	GTPase activity			Coiled coil
hpylori80_00523	0.749976	0.741732	0.727889	1.33045	1.2778	1.25637	Cloud	Not spurious protein	jhp_0526	Putative						GO:0016021	integral component of membrane	Membrane;Transmembrane helix;Transmembrane
hpylori82_01412	0.395882			1.26125			Singleton	Not spurious protein	OUE_1652									Coiled coil
hpylori01_01248	0.598074	1.33069	1.19649	1.13809	0.690332	1.17218	Core	Not spurious protein	csd5	Cell shape determinant 5						GO:0016021	integral component of membrane	Signal;Coiled coil
hpylori01_00136	0.150705	1.67624	2.38902	1.57321	0.290381	2.44595	Core	Not spurious protein	mutY	A/G-specific adenine glycosylase	4.2.99.18;3.2.2.-	GO:0006284	base-excision repair	GO:0016798;GO:0016787;GO:0003677;GO:0003824;GO:0051539;GO:0140078	hydrolase activity, acting on glycosyl bonds;hydrolase activity;DNA binding;catalytic activity;4 iron, 4 sulfur cluster binding;class I DNA-(apurinic or apyrimidinic site) endonuclease activity			Lyase;Hydrolase;Glycosidase
hpylori01_00216		0.896908				1.44799	Accessory	Not spurious protein	jhp_0208	Putative		GO:0006355	regulation of transcription, DNA-templated					Coiled coil
hpylori01_01057	0.196073	1.73532	2.28385	1.49341	0.216104	1.55944	Core	Not spurious protein
hpylori102_01316	0.410427	4.61232	1.21899	2.89486	0.357724	1.24805	Cloud	Not spurious protein	HPHPH41_1074	Putative Hac prophage II domain protein								Coiled coil
hpylori01_00385	0.340336	1.4488	1.85517	1.2504	0.478785	1.56311	Core	Not spurious protein	jhp_0369	Putative								Signal;Coiled coil
hpylori01_00298	0.045727	3.14291	22.801	1.96375	0.193425	39.2804	Core	Not spurious protein	dppF	Dipeptide transport system atp-binding protein	2.7.2.3;3.6.3.24	GO:0015833	peptide transport	GO:0015413;GO:0005524;GO:0004618;GO:0016887	nickel-transporting ATPase activity;ATP binding;phosphoglycerate kinase activity;ATPase activity			ATP-binding;Nucleotide-binding;Transport
hpylori01_00379	0.225301	2.3051	3.38722	1.82483	0.286885	2.39364	Core	Not spurious protein	queA	S-adenosylmethionine:tRNA ribosyltransferase-isomerase	2.4.99.17	GO:0008616	queuosine biosynthetic process	GO:0016757;GO:0016853;GO:0016740	transferase activity, transferring glycosyl groups;isomerase activity;transferase activity	GO:0005737	cytoplasm	S-adenosyl-L-methionine;Isomerase;Cytoplasm;Transferase;Glycosyltransferase;Queuosine biosynthesis	tRNA modification
hpylori01_01144	0.121827	3.80358	6.83145	1.9471	0.194709	9.86829	Core	Not spurious protein	fliW	Flagellar assembly factor FliW		GO:0006417;GO:0044780	regulation of translation;bacterial-type flagellum assembly			GO:0005737	cytoplasm	Translation regulation;Bacterial flagellum biogenesis;Chaperone;Flagellum;Cytoplasm;Cilium;Cell projection
hpylori05_01088	0.172666	3.75139	1.40482	6.46722	0.193262	2.03236	Core	Not spurious protein	copP	Copper ion binding protein	3.6.3.-;3.6.3.4	GO:0006825	copper ion transport	GO:0004008;GO:0016787;GO:0005507	copper-exporting ATPase activity;hydrolase activity;copper ion binding			Metal-binding;Hydrolase;Disulfide bond;Copper
hpylori01_00876	0.102535	1.69893	7.34497	2.77452	0.32051	7.82513	Core	Not spurious protein	yccA	Modulator of FtsH protease YccA	3.1.26.3			GO:0016779;GO:0004525;GO:0008233	nucleotidyltransferase activity;ribonuclease III activity;peptidase activity	GO:0016021	integral component of membrane	Membrane;Hydrolase;Protease;Transmembrane helix;Nucleotidyltransferase;Transmembrane
hpylori01_00582	0.24404	2.29576	3.3051	1.56841	0.391036	4.66433	Core	Not spurious protein	adk	Adenylate kinase	2.7.4.3	GO:0009165;GO:0044209	nucleotide biosynthetic process;AMP salvage	GO:0005524;GO:0004017	ATP binding;adenylate kinase activity	GO:0005737	cytoplasm	Nucleotide biosynthesis;ATP-binding;Cytoplasm;Transferase;Kinase;Nucleotide-binding	Purine metabolism
hpylori86_00741			0.749217		1.0198		Singleton	Not spurious protein	HPMKM5_0655	Labile enterotoxin output A				GO:0005525	GTP binding			Coiled coil
hpylori80_01593		0.97666	0.955227		0.764594	0.771629	Cloud	Not spurious protein	HPSA_08319									Plasmid
hpylori175_00031		1.00544				0.758813	Singleton	Not spurious protein	sabA	Outer membrane protein								Signal;Coiled coil
hpylori01_00445	0.0409427	3.2363	5.72331	1.58069	0.217912	15.1389	Core	Not spurious protein	horE	Outer membrane protein								Signal
hpylori01_01393	0.0127121	5.60801	4.01888	3.36107	0.156704	50	Core	Not spurious protein	fliQ	Flagellar biosynthetic protein FliQ		GO:0044780;GO:0009306	bacterial-type flagellum assembly;protein secretion			GO:0009425;GO:0005886;GO:0016021	bacterial-type flagellum basal body;plasma membrane;integral component of membrane	Membrane;Flagellum;Bacterial flagellum;Transmembrane helix;Cell membrane;Cilium;Cell projection;Transmembrane
hpylori126_00876	0.483537	6.89108	0.827701	31.1115	0.0835007	1.07236	Singleton	Not spurious protein								GO:0016021	integral component of membrane	Membrane;Transmembrane;Transmembrane helix
hpylori06_00200	0.0899773	2.67837	4.39632	1.69793	0.273302	2.9229	Singleton	Not spurious protein	175_ICEHptfs4b_20	Phage protein								Coiled coil
hpylori106_00827			0.633772		1.44782		Cloud	Not spurious protein	hp0519	Putative secreted protein	3.5.2.6			GO:0008800	beta-lactamase activity			Signal;Coiled coil
hpylori112_01311	0.813678			0.93167			Cloud	Not spurious protein	OUM_1470									Signal;Coiled coil
hpylori74_01239	0.754849			1.06286			Singleton	Not spurious protein
hpylori01_01187	0.043091	12.5067	8.5033	7.02399	0.0982798	11.1368	Core	Not spurious protein	rpsG	30S ribosomal protein S7		GO:0006412	translation	GO:0000049;GO:0019843;GO:0003735	tRNA binding;rRNA binding;structural constituent of ribosome	GO:0015935	small ribosomal subunit	rRNA-binding;Ribosomal protein;tRNA-binding;Ribonucleoprotein;RNA-binding
hpylori101_00412	0.804816	1.17812	1.00028	1.12854	0.778926	0.89633	Cloud	Not spurious protein
hpylori01_00734	0.0790116	3.44397	3.93385	3.04561	0.161048	5.80256	Core	Not spurious protein	spoT	Penta-phosphate guanosine-3'-pyrophosphohydrolase	2.7.6.5;3.1.7.2	GO:0015969	guanosine tetraphosphate metabolic process	GO:0000166;GO:0016301;GO:0016787;GO:0008893;GO:0008728	nucleotide binding;kinase activity;hydrolase activity;guanosine-3',5'-bis(diphosphate) 3'-diphosphatase activity;GTP diphosphokinase activity			Hydrolase;Kinase
hpylori01_01030	0.152816	2.56274	3.65444	1.97856	0.195499	4.93781	Core	Not spurious protein	csd	Putative cysteine desulfurase	2.8.1.7;4.4.1.16			GO:0009000;GO:0003824;GO:0008483;GO:0031071	selenocysteine lyase activity;catalytic activity;transaminase activity;cysteine desulfurase activity			Lyase;Transferase;Aminotransferase
hpylori01_01243	0.938886			1.05624			Core	Not spurious protein	ssb	Single-stranded DNA-binding protein		GO:0006260;GO:0006281;GO:0006310	DNA replication;DNA repair;DNA recombination	GO:0003697	single-stranded DNA binding			DNA repair;DNA-binding;DNA replication;DNA recombination;DNA damage
hpylori140_01463	0.320498	1.40851	0.705566	1.18886	1.57446	0.632884	Cloud	Not spurious protein	ACM27_04295									Coiled coil
hpylori01_00704	0.755779	0.77301	0.765548	0.964356	0.985067	0.983813	Core	Not spurious protein	rluD1	Uncharacterized RNA pseudouridine synthase HP_0745	5.4.99.-	GO:0001522	pseudouridine synthesis	GO:0016798;GO:0016829;GO:0016301;GO:0003723;GO:0009982	hydrolase activity, acting on glycosyl bonds;lyase activity;kinase activity;RNA binding;pseudouridine synthase activity			Lyase;Isomerase;Kinase;Glycosidase;RNA-binding
hpylori138_00068		0.913434				0.985389	Cloud	Not spurious protein	OUG_1079	A nuclease of the HNH/ENDO VII superwith conserved WHH family protein				GO:0004519;GO:0008168	endonuclease activity;methyltransferase activity			Coiled coil;Endonuclease;Methyltransferase;Nuclease
hpylori01_00580	0.169922	2.54551	6.04882	2.54867	0.303975	2.44611	Core	Not spurious protein	cheV2	Chemotaxis protein	2.7.3.-	GO:0000160;GO:0006935	phosphorelay signal transduction system;chemotaxis	GO:0004871;GO:0016740	signal transducer activity;transferase activity	GO:0005622	intracellular	Transferase;Phosphoprotein
hpylori01_00153	0.0826352	3.3366	2.86244	4.12279	0.188591	5.55497	Core	Not spurious protein	pglG	N-linked glycosylation glycosyltransferase				GO:0016740	transferase activity	GO:0016021	integral component of membrane	Membrane;Transmembrane helix;Transferase;Transmembrane
hpylori171_01239	0.001		50		0.001	50	Cloud	Not calculated (0 tblatn hits)
hpylori01_00341	0.056735	2.55436	8.42328	2.38672	0.15993	10.1564	Core	Not spurious protein	pyrG	CTP synthase	6.3.4.2	GO:0006241;GO:0044210;GO:0006541	CTP biosynthetic process;'de novo' CTP biosynthetic process;glutamine metabolic process	GO:0046872;GO:0005524;GO:0003883	metal ion binding;ATP binding;CTP synthase activity			Metal-binding;ATP-binding;Glutamine amidotransferase;Pyrimidine biosynthesis;Ligase;Magnesium;Nucleotide-binding	Pyrimidine metabolism
hpylori106_00601		0.613015	1.2278		1.33513	1.61548	Singleton	Spurious protein	KHP_0582	GTPase				GO:0005525	GTP binding			Coiled coil
hpylori01_00901	0.108001	2.66594	4.07604	2.40415	0.243028	4.5549	Core	Not spurious protein	dadA	D-Amino acid dehydrogenase	1.4.99.6;1.4.99.1;1.4.5.1;1.-.-.-			GO:0016491;GO:0008718	oxidoreductase activity;D-amino-acid dehydrogenase activity	GO:0005886	plasma membrane	FAD;Flavoprotein;Cell inner membrane;Electron transport
hpylori02_00775	0.70609	0.685234	0.720473	0.81298	0.887784	0.846793	Core	Not spurious protein	HPB8_760			GO:0006355	regulation of transcription, DNA-templated
hpylori111_01587	0.278807	1.48352	2.54419	1.51126	0.485278	1.79476	Singleton	Not spurious protein	cppC	Molybdopterin-guanine dinucleotide biosynthesis protein MobA	5.99.1.2			GO:0003917	DNA topoisomerase type I activity			Coiled coil;Plasmid
hpylori01_01216	0.154158	2.93129	3.91393	2.5151	0.273793	3.87544	Core	Not spurious protein	purD	Phosphoribosylamine--glycine ligase	6.3.4.13	GO:0006189;GO:0009113	'de novo' IMP biosynthetic process;purine nucleobase biosynthetic process	GO:0046872;GO:0004637;GO:0005524	metal ion binding;phosphoribosylamine-glycine ligase activity;ATP binding			ATP-binding;Purine biosynthesis;Ligase;Nucleotide-binding	Purine metabolism
hpylori01_01203	0.830735	0.825901	0.824087	0.947346	0.939495	0.921242	Core	Not spurious protein	hetA	Multidrug resistance protein	3.6.1.3			GO:0005524;GO:0042626	ATP binding;ATPase activity, coupled to transmembrane movement of substances	GO:0016021	integral component of membrane	Membrane;ATP-binding;Transmembrane helix;Transmembrane;Nucleotide-binding
hpylori67_00325	0.734376	0.766807	0.739227	1.04504	1.0769	1.07799	Singleton	Not spurious protein	sod	Superoxide dismutase	1.15.1.1	GO:0071281	cellular response to iron ion	GO:0004784;GO:0046872	superoxide dismutase activity;metal ion binding			Metal-binding;Oxidoreductase
hpylori74_01138	0.869938	1.24382	1.02763	0.961577	0.686238	0.643377	Singleton	Not spurious protein
hpylori01_00082	0.0643824	5.98011	3.37771	3.21391	0.104962	24.6082	Core	Not spurious protein	rplM	50S ribosomal protein L13		GO:0006412	translation	GO:0003735	structural constituent of ribosome	GO:0005840	ribosome	Ribosomal protein;Ribonucleoprotein
hpylori01_00892		0.883911	0.885188		0.969533	0.966383	Core	Not spurious protein	proP	Proline/betaine transporter		GO:0055085	transmembrane transport	GO:0022857	transmembrane transporter activity	GO:0016021	integral component of membrane	Membrane;Transmembrane helix;Transmembrane
hpylori90_01075	0.96195			1.00041			Singleton	Not spurious protein	BZK28_05730	ATP/GTP-binding protein				GO:0003924	GTPase activity			Coiled coil
hpylori01_00326	0.953406	0.911774	0.950181	1.04672	1.1028	1.03109	Core	Not spurious protein	ilvC	Ketol-acid reductoisomerase (NADP(+))	1.1.1.86	GO:0009099;GO:0009097	valine biosynthetic process;isoleucine biosynthetic process	GO:0000287;GO:0016853;GO:0004455;GO:0050661	magnesium ion binding;isomerase activity;ketol-acid reductoisomerase activity;NADP binding			Metal-binding;NADP;Branched-chain amino acid biosynthesis;Amino-acid biosynthesis;Isomerase;Magnesium;Oxidoreductase	Amino-acid biosynthesis
hpylori174_00451	0.926953	0.908748	0.978453	1.20973	1.00492	1.06133	Singleton	Not spurious protein								GO:0016021	integral component of membrane	Membrane;Transmembrane;Transmembrane helix
hpylori159_00707	0.962595			1.44275			Cloud	Not spurious protein	HPSA20_0804	Putative lipoprotein						GO:0016021	integral component of membrane	Signal;Lipoprotein
hpylori68_00204		0.703808	1.12419		0.790158	0.860756	Cloud	Not calculated (0 tblatn hits)								GO:0016021	integral component of membrane	Membrane;Transmembrane;Transmembrane helix
hpylori01_00292	0.0910062	2.34979	25.579	1.39759	0.191434	34.033	Core	Not spurious protein	rplU	50S ribosomal protein L21		GO:0006412	translation	GO:0019843;GO:0003735	rRNA binding;structural constituent of ribosome	GO:0005840	ribosome	rRNA-binding;Ribosomal protein;Ribonucleoprotein;RNA-binding
hpylori06_00561	0.885177			0.944051			Cloud	Not calculated (0 tblatn hits)
hpylori108_00791	0.913813	0.951011	0.98234	1.08113	1.14923	1.14611	Core	Not spurious protein	oorC	Acceptor oxidoreductase	1.2.7.3;1.2.4.2;1.2.7.1			GO:0019164;GO:0047553;GO:0004591;GO:0016903	pyruvate synthase activity;2-oxoglutarate synthase activity;oxoglutarate dehydrogenase (succinyl-transferring) activity;oxidoreductase activity, acting on the aldehyde or oxo group of donors			Pyruvate;Oxidoreductase
hpylori01_01508		0.995998	0.909799		1.06572	0.990191	Core	Not spurious protein	horL	Outer membrane protein HorL								Signal
hpylori02_00211	0.185253	1.39236	3.1104	1.24972	0.420608	2.21458	Core	Not spurious protein	hspA	10 kDa chaperonin		GO:0006457	protein folding	GO:0005524;GO:0042802	ATP binding;identical protein binding	GO:0005737	cytoplasm	Chaperone;Cytoplasm;Stress response
hpylori118_01357		1.32994	0.957352		0.978469	0.736566	Cloud	Not spurious protein
hpylori02_01200	0.543293	2.37234	2.17662	1.10601	0.54554	0.836206	Cloud	Not spurious protein
hpylori01_00732	0.0573335	10.7098	5.43094	7.58365	0.175041	9.23079	Core	Not spurious protein	npd	2-nitropropane dioxygenase	1.3.1.9;1.13.12.16;1.13.11.32			GO:0018580;GO:0051213;GO:0004318	nitronate monooxygenase activity;dioxygenase activity;enoyl-[acyl-carrier-protein] reductase (NADH) activity			Monooxygenase;Oxidoreductase;Dioxygenase
hpylori179_00710	0.153592	1.81606	1.64502	2.60765	0.313041	3.22147	Singleton	Not spurious protein
hpylori01_00920	0.14185	2.82384	4.46118	1.83475	0.368737	2.33285	Core	Not spurious protein	OUG_1289	Putative zinc ribbon domain protein								Coiled coil
hpylori01_01418	0.869612	0.819862	0.821738	0.976161	0.966805	0.982622	Core	Not spurious protein	rnpA	Ribonuclease P protein component	3.1.26.5	GO:0001682;GO:0008033	tRNA 5'-leader removal;tRNA processing	GO:0000049;GO:0004526	tRNA binding;ribonuclease P activity			tRNA processing;Hydrolase;Endonuclease;Nuclease;RNA-binding
hpylori111_01370	0.504584	3.05834	0.837069	2.13831	0.465643	1.90975	Singleton	Not spurious protein	HPLT_07120	Lipoprotein								Coiled coil;Lipoprotein
hpylori147_01497	0.896792	0.931919	1.00906	0.911904	0.775958	0.904906	Singleton	Not spurious protein		HNH endonuclease								Coiled coil;Endonuclease;Nuclease
hpylori01_00137	0.300273	0.90875	2.28968	1.31581	0.475183	2.82508	Core	Not spurious protein	citT	Sodium (Na+) symporter		GO:0006814;GO:0055085	sodium ion transport;transmembrane transport	GO:0005215	transporter activity	GO:0016021	integral component of membrane	Membrane;Transmembrane helix;Transmembrane
hpylori01_00442	0.234288	2.48929	2.58838	2.14687	0.378516	2.57529	Core	Not spurious protein
hpylori01_00995	0.582284	4.00866	1.54217	1.13392	0.521885	1.23287	Accessory	Not calculated (0 tblatn hits)	MWE_0698									Coiled coil;Plasmid
hpylori01_00551	0.311343	2.7927	2.54982	1.41791	0.588632	1.23474	Core	Not spurious protein	feoA	Ferrous iron transport protein A		GO:0055072;GO:0006811	iron ion homeostasis;ion transport	GO:0046914	transition metal ion binding			Iron transport;Ion transport;Iron;Transport
hpylori01_01376	0.751397	0.764835	0.723004	0.915811	0.908241	0.895467	Core	Not spurious protein	tyrA	Prephenate dehydrogenase	1.3.1.43;5.4.99.5;1.3.1.12	GO:0006571	tyrosine biosynthetic process	GO:0004106;GO:0047794;GO:0008977;GO:0004665	chorismate mutase activity;cyclohexadienyl dehydrogenase activity;prephenate dehydrogenase (NAD+) activity;prephenate dehydrogenase (NADP+) activity			Coiled coil;Isomerase;Oxidoreductase
hpylori01_00005	0.773393	0.821649	0.81879	0.889777	0.927533	0.975483	Core	Not spurious protein	pyrF	Orotidine 5'-phosphate decarboxylase	4.1.1.23	GO:0044205;GO:0006207	'de novo' UMP biosynthetic process;'de novo' pyrimidine nucleobase biosynthetic process	GO:0004590	orotidine-5'-phosphate decarboxylase activity			Lyase;Coiled coil;Pyrimidine biosynthesis;Decarboxylase	Pyrimidine metabolism
hpylori02_00795	0.865301	0.88782	0.866913	0.863554	0.860673	0.855371	Core	Not spurious protein	fliO	Flagellar protein export apparatus component FliO						GO:0016021	integral component of membrane	Signal;Membrane;Flagellum;Transmembrane helix;Cilium;Cell projection;Transmembrane
hpylori59_01302	0.875201			1.12151			Singleton	Not spurious protein	HPY1786_04520	ATPase								Coiled coil
hpylori01_01092	0.282795	1.80779	1.71511	1.60528	0.34365	1.51133	Core	Not spurious protein	pgl	6-phosphogluconolactonase	3.1.1.31	GO:0006098;GO:0005975	pentose-phosphate shunt;carbohydrate metabolic process	GO:0017057	6-phosphogluconolactonase activity			Hydrolase	Carbohydrate degradation
hpylori109_00484	0.959965			0.879874			Singleton	Spurious protein
hpylori01_01069	0.333559	1.91091	1.70889	1.63232	0.424811	1.91815	Core	Not spurious protein	rsmE	Ribosomal RNA small subunit methyltransferase E	2.1.1.193	GO:0006364	rRNA processing	GO:0008168	methyltransferase activity	GO:0005737	cytoplasm	S-adenosyl-L-methionine;Cytoplasm;Transferase;Methyltransferase;rRNA processing
hpylori01_00465	0.884731	0.856038	0.868687	0.85682	0.869508	0.871712	Core	Not spurious protein	hpaA	Neuraminyllactose-binding hemagglutinin						GO:0009279	cell outer membrane	Receptor;Signal;Flagellum;Membrane;Cell outer membrane;Cilium;Cell projection
hpylori111_00048	0.769731			1.05515			Singleton	Not spurious protein
hpylori09_01161	0.56896	1.05765	0.903476	1.30287	0.883908	0.932085	Accessory	Not spurious protein	KHP_1289	Lipoprotein						GO:0016021	integral component of membrane	Coiled coil;Lipoprotein
hpylori68_00720		0.859573	0.918267		0.808851	0.814242	Singleton	Not spurious protein								GO:0016021	integral component of membrane	Membrane;Transmembrane;Transmembrane helix
hpylori01_00047	0.817499	0.801774	0.834114	1.03751	1.04198	1.01213	Core	Not spurious protein	hypF	Carbamoyltransferase HypF	6.2.-.-	GO:0046944	protein carbamoylation	GO:0016743;GO:0003725;GO:0008270;GO:0016787	carboxyl- or carbamoyltransferase activity;double-stranded RNA binding;zinc ion binding;hydrolase activity			Hydrolase	Protein modification
hpylori02_00066	0.702329	0.715668	0.723673	1.0291	1.05765	1.09475	Core	Not spurious protein	iamA	Putative amino acid abc transporter, ATP-binding protein	3.6.3.-;3.6.3.21;3.6.3.27;3.6.3.28			GO:0015415;GO:0015416;GO:0015426;GO:0016887	ATPase-coupled phosphate ion transmembrane transporter activity;ATPase-coupled organic phosphonate transmembrane transporter activity;polar-amino acid-transporting ATPase activity;ATPase activity			ATP-binding;Hydrolase;Nucleotide-binding
hpylori01_00554	0.175572	3.61564	2.81393	2.45508	0.181269	4.79335	Core	Not spurious protein	oorD	2-oxoglutarate-acceptor oxidoreductase subunit OorD	1.2.7.3;1.97.1.12;1.2.4.2;1.12.7.2	GO:0071281	cellular response to iron ion	GO:0047553;GO:0004591;GO:0008901	2-oxoglutarate synthase activity;oxoglutarate dehydrogenase (succinyl-transferring) activity;ferredoxin hydrogenase activity			Pyruvate;Oxidoreductase
hpylori01_01032	0.0778093	4.87425	3.47209	3.07688	0.133208	5.67949	Core	Not spurious protein	pheS	Phenylalanine--tRNA ligase alpha subunit	6.1.1.20	GO:0006432	phenylalanyl-tRNA aminoacylation	GO:0000049;GO:0004826;GO:0005524;GO:0000287	tRNA binding;phenylalanine-tRNA ligase activity;ATP binding;magnesium ion binding	GO:0005737	cytoplasm	Metal-binding;ATP-binding;Cytoplasm;Aminoacyl-tRNA synthetase;Protein biosynthesis;Ligase;Magnesium;Nucleotide-binding
hpylori111_01363		0.429806	0.60332		1.12656	0.417672	Singleton	Not calculated (0 tblatn hits)
hpylori105_01063	0.886519	0.952069	0.934834	1.06619	0.942973	1.0523	Cloud	Not spurious protein										Coiled coil
hpylori01_00987	0.887602	0.782896	0.730974	0.867916	0.760343	0.767333	Accessory	Not spurious protein	yafQ_1	mRNA interferase YafQ	3.1.-.-			GO:0046872;GO:0016787	metal ion binding;hydrolase activity			Zinc;Plasmid
hpylori155_01472	0.281345	1.75456	2.59271	1.48129	0.494544	1.81084	Cloud	Not spurious protein	OA23_06375	DNA-binding protein				GO:0003677	DNA binding			DNA-binding
hpylori01_00718	0.126276	2.9436	4.37465	3.48791	0.206272	6.09492	Core	Not spurious protein	dinF	DNA-damage induced multidrug efflux protein				GO:0015238;GO:0015297	drug transmembrane transporter activity;antiporter activity	GO:0016020;GO:0016021	membrane;integral component of membrane	Membrane;Transmembrane helix;Transmembrane
hpylori01_01424		0.828351	1.31145		0.862047	1.47477	Core	Not spurious protein
hpylori01_00820	0.140947	3.4788	2.12945	2.59497	0.265251	2.76189	Core	Not spurious protein	rfaD	ADP-glyceromanno-heptose 6-epimerase	5.1.3.20	GO:0009103;GO:0097171;GO:0005975	lipopolysaccharide biosynthetic process;ADP-L-glycero-beta-D-manno-heptose biosynthetic process;carbohydrate metabolic process	GO:0008712;GO:0050661	ADP-glyceromanno-heptose 6-epimerase activity;NADP binding			NADP;Isomerase;Carbohydrate metabolism;NAD	Nucleotide-sugar biosynthesis
hpylori125_01168		1.00972	0.799877		1.16698	0.764619	Cloud	Not spurious protein	sfeIR	SfeI restriction endonuclease				GO:0004519	endonuclease activity			Hydrolase;Endonuclease;Nuclease
hpylori01_00620	0.090652	1.83078	3.63421	2.12863	0.309452	5.08409	Core	Not spurious protein	mqnC	Cyclic dehypoxanthine futalosine synthase	1.21.98.1	GO:0009234	menaquinone biosynthetic process	GO:0016765;GO:0046992;GO:0005506;GO:0051536;GO:0051539	transferase activity, transferring alkyl or aryl (other than methyl) groups;oxidoreductase activity, acting on X-H and Y-H to form an X-Y bond;iron ion binding;iron-sulfur cluster binding;4 iron, 4 sulfur cluster binding			Metal-binding;S-adenosyl-L-methionine;Menaquinone biosynthesis;Iron-sulfur;4Fe-4S;Oxidoreductase;Iron	Quinol/quinone metabolism
hpylori05_00012	0.859271	1.35448	0.643675	1.39502	0.754482	0.747521	Cloud	Not calculated (0 tblatn hits)	HP_1516							GO:0016021	integral component of membrane	Membrane;Transmembrane helix;Transmembrane
hpylori116_00591		0.927373	0.946835		0.96742	0.963302	Singleton	Not spurious protein	AA971_02935	ApolipoL family protein				GO:0005525	GTP binding	GO:0016021	integral component of membrane	Coiled coil;Membrane;Transmembrane helix;Transmembrane
hpylori01_00176	0.0975411	3.18971	6.39199	3.53241	0.202605	4.99311	Core	Not spurious protein	glyA	Serine hydroxymethyltransferase	2.1.2.1	GO:0035999;GO:0019264	tetrahydrofolate interconversion;glycine biosynthetic process from serine	GO:0004372;GO:0030170;GO:0008168	glycine hydroxymethyltransferase activity;pyridoxal phosphate binding;methyltransferase activity	GO:0005737	cytoplasm	Amino-acid biosynthesis;Cytoplasm;Transferase;Methyltransferase;One-carbon metabolism;Pyridoxal phosphate	Amino-acid biosynthesis;One-carbon metabolism
hpylori175_00909	0.615738	1.58132	0.695219	1.68164	0.782962	0.728309	Singleton	Not spurious protein		RloF						GO:0016021	integral component of membrane	Coiled coil
hpylori169_00902	0.513385	1.05473	0.921703	0.242113	0.901653	0.242474	Cloud	Not spurious protein	HPB8_674	ATPase	1.1.1.23			GO:0004399	histidinol dehydrogenase activity			Coiled coil
hpylori108_00651	0.790327	1.16451	1.62206	1.24946	1.94552	0.954828	Cloud	Not spurious protein	jhp_0668	Labile enterotoxin output A				GO:0005525	GTP binding			Coiled coil
hpylori05_00177		1.13104	0.4785		0.704724	0.843652	Singleton	Not spurious protein
hpylori68_00270	0.940826	1.62479	0.819067	1.13108	0.812449	0.95217	Singleton	Not spurious protein	pz26sb	Uncharacterized protein pz26sb								Coiled coil
hpylori01_00790	0.1885	1.92113	3.81272	1.44398	0.258996	3.75966	Core	Not spurious protein	coaE	Dephospho-CoA kinase	2.7.1.24	GO:0015937	coenzyme A biosynthetic process	GO:0005524;GO:0004140	ATP binding;dephospho-CoA kinase activity	GO:0005737	cytoplasm	ATP-binding;Cytoplasm;Transferase;Coenzyme A biosynthesis;Kinase;Nucleotide-binding	Cofactor biosynthesis
hpylori01_01148	0.794709	0.745083	0.803215	1.05042	1.02556	1.01856	Core	Not spurious protein	proC	Pyrroline-5-carboxylate reductase	1.5.1.2	GO:0006561;GO:0055129	proline biosynthetic process;L-proline biosynthetic process	GO:0004735	pyrroline-5-carboxylate reductase activity	GO:0005737	cytoplasm	NADP;Amino-acid biosynthesis;Cytoplasm;Oxidoreductase;Proline biosynthesis	Amino-acid biosynthesis
hpylori01_00294	0.0912332	3.491	3.30708	2.61122	0.209756	3.93014	Core	Not spurious protein	dppA	Periplasmic dipeptide transport protein	3.1.3.26	GO:0055085	transmembrane transport	GO:0008707	4-phytase activity	GO:0043190	ATP-binding cassette (ABC) transporter complex	Hydrolase;Lipoprotein
hpylori120_01553		0.979583	0.901295		0.955677	0.998442	Singleton	Not spurious protein	HPAKL117_07919									Plasmid
hpylori01_00362	0.258849	2.05806	2.24253	1.51465	0.380961	2.76141	Core	Not spurious protein	mrr	Type IV restriction-modification enzyme		GO:0009307	DNA restriction-modification system	GO:0004519;GO:0003677	endonuclease activity;DNA binding	GO:0016021	integral component of membrane	Membrane;Endonuclease;Transmembrane helix;Nuclease;Transmembrane
hpylori05_01528	0.816797	0.83683	0.80576	0.969303	0.969415	1.05712	Accessory	Not spurious protein	comB9	Competence protein								Coiled coil;Signal
hpylori01_00832	0.791856	0.808012	0.795417	0.927182	0.909547	0.940317	Core	Not spurious protein	cdh	CDP-diacylglycerol pyrophosphatase	3.6.1.26	GO:0046342;GO:0008654	CDP-diacylglycerol catabolic process;phospholipid biosynthetic process	GO:0008715	CDP-diacylglycerol diphosphatase activity	GO:0005886;GO:0016021	plasma membrane;integral component of membrane	Membrane;Lipid biosynthesis;Hydrolase;Phospholipid metabolism;Cell inner membrane;Transmembrane helix;Lipid metabolism;Cell membrane;Transmembrane;Phospholipid biosynthesis	Phospholipid metabolism
hpylori01_00283		0.991634	0.838687		1.09363	0.861597	Core	Not spurious protein
hpylori01_00405	0.124317	3.3713	3.31367	1.71895	0.23501	3.42052	Core	Not spurious protein	folK	2-amino-4-hydroxy-6-hydroxymethyldihydropteridine pyrophosphokinase	2.7.6.3	GO:0009396;GO:0046654;GO:0046656	folic acid-containing compound biosynthetic process;tetrahydrofolate biosynthetic process;folic acid biosynthetic process	GO:0003848;GO:0016301	2-amino-4-hydroxy-6-hydroxymethyldihydropteridine diphosphokinase activity;kinase activity			Transferase;Kinase;Folate biosynthesis
hpylori125_00055	0.922501			1.0148			Singleton	Not spurious protein	OUM_1475	Putative adenine specific DNA methyl transferase		GO:0006306	DNA methylation	GO:0008170;GO:0016740;GO:0008168	N-methyltransferase activity;transferase activity;methyltransferase activity			Transferase;Methyltransferase
hpylori68_00195		1.10157	0.821316		1.04313	0.740656	Cloud	Not spurious protein	BB401_05505	UV radiation resistance protein								Coiled coil
hpylori01_00940	0.129834	2.23948	5.30534	1.57542	0.230389	3.77232	Core	Not spurious protein	ftsA	Cell division protein FtsA		GO:0051301;GO:0007049;GO:0043093	cell division;cell cycle;FtsZ-dependent cytokinesis			GO:0009898;GO:0032153	cytoplasmic side of plasma membrane;cell division site	Cell cycle;Membrane;Cell inner membrane;Cell membrane;Cell division
hpylori01_00981	0.420666	0.595847	6.15681	0.742542	0.696619	3.59694	Accessory	Not spurious protein	pz8b	PZ8b								Coiled coil;Plasmid
hpylori01_01102	0.047502	4.04665	10.6744	3.63193	0.187068	9.93408	Core	Not spurious protein	porB	Pyruvate ferredoxin oxidoreductase, beta subunit	1.2.7.1			GO:0019164;GO:0030976;GO:0003824	pyruvate synthase activity;thiamine pyrophosphate binding;catalytic activity			Pyruvate;Oxidoreductase
hpylori01_01010	0.948724	0.919895	0.927259	0.919942	0.94832	0.898971	Accessory	Not spurious protein	jhp_1305	Putative								Coiled coil
hpylori02_01322	0.736272	0.756807	0.756575	0.982055	0.92504	0.93835	Core	Not spurious protein	kefB	Glutathione-regulated potassium-efflux system protein KefB				GO:0015299	solute	GO:0016021	integral component of membrane	Membrane;Transmembrane helix;Transmembrane
hpylori02_00397		0.980032	0.972715		0.944315	0.941848	Accessory	Not spurious protein	virB4	VirB4 type IV secretion protein		GO:0009291	unidirectional conjugation	GO:0005524;GO:0003677	ATP binding;DNA binding	GO:0016020	membrane	Coiled coil;Plasmid
hpylori02_00381		1.42718	0.911424		0.90178	0.795616	Cloud	Not spurious protein	llaJIR2	R2.LlaJI				GO:0004519	endonuclease activity			Coiled coil;Hydrolase;Endonuclease;Nuclease
hpylori07_01393	0.0394572	6.81266	6.90107	4.45504	0.125654	14.0485	Core	Not spurious protein	horB	Outer membrane protein								Signal
hpylori01_00638	0.683883	0.671862	0.672005	1.09998	1.15704	1.14745	Core	Not spurious protein	jhp_0619	Probable membrane transporter protein						GO:0005886;GO:0016021	plasma membrane;integral component of membrane	Membrane;Transmembrane helix;Cell membrane;Transmembrane
hpylori90_01230			0.862241		0.819984		Singleton	Not spurious protein	HPHPP25D_1638	Histidinol dehydrogenase	1.1.1.23			GO:0004399	histidinol dehydrogenase activity			Coiled coil;Oxidoreductase
hpylori01_00851	0.0565952	4.24428	5.08996	5.43338	0.237109	6.91938	Core	Not spurious protein	vdlD	Protein VdlD	3.1.2.-;3.1.2.20			GO:0016787;GO:0047617	hydrolase activity;acyl-CoA hydrolase activity			Hydrolase
hpylori01_01215	0.408389	2.4446	1.34347	1.33856	0.474307	1.68355	Core	Not spurious protein	OUG_1442	RDD family protein						GO:0016021	integral component of membrane	Membrane;Transmembrane helix;Transmembrane
hpylori01_00021	0.806524	0.813173	0.79291	0.89609	0.912644	0.923754	Core	Not spurious protein	jhp_0016	Putative								Coiled coil;Lipoprotein
hpylori159_00934	0.833205			0.796163			Cloud	Not spurious protein
hpylori14_00518			0.854976		0.889703		Singleton	Spurious protein
hpylori01_01094	0.825271	0.810951	0.80106	0.943019	0.933889	0.970379	Core	Not spurious protein	adhC	Alcohol dehydrogenase	1.1.1.1;1.1.1.2	GO:0055114	oxidation-reduction process	GO:0008106;GO:0000166;GO:0016491;GO:0008270;GO:0004022	alcohol dehydrogenase (NADP+) activity;nucleotide binding;oxidoreductase activity;zinc ion binding;alcohol dehydrogenase (NAD) activity			Metal-binding;NADP;Zinc;Oxidoreductase
hpylori02_00628	0.523992	0.44115	2.31296	0.467941	0.711167	2.41565	Core	Not spurious protein	yajR	Inner membrane transport protein YajR		GO:0055085	transmembrane transport	GO:0005215	transporter activity	GO:0016021	integral component of membrane	Membrane;Transmembrane helix;Transmembrane
hpylori01_01451	0.191291	1.90043	3.31101	1.69044	0.309136	3.30005	Core	Not spurious protein	jhp_1374	Putative	3.5.-.-	GO:0006807	nitrogen compound metabolic process	GO:0016787	hydrolase activity			Hydrolase
hpylori01_00170	0.025691	5.47152	29.1953	4.81332	0.0985665	40.9902	Core	Not spurious protein	efp	Elongation factor P				GO:0003746	translation elongation factor activity	GO:0005737	cytoplasm	Elongation factor;Cytoplasm;Protein biosynthesis	Protein biosynthesis
hpylori01_00030	0.819763	0.851374	0.802376	1.02085	1.00506	1.01721	Core	Not spurious protein	bioD	ATP-dependent dethiobiotin synthetase BioD	6.3.3.3	GO:0009102	biotin biosynthetic process	GO:0004141;GO:0005524;GO:0000287	dethiobiotin synthase activity;ATP binding;magnesium ion binding	GO:0005737	cytoplasm	Metal-binding;ATP-binding;Cytoplasm;Ligase;Magnesium;Biotin biosynthesis;Nucleotide-binding	Cofactor biosynthesis
hpylori01_00214	0.0670107	3.35753	4.37553	2.81694	0.199342	6.64181	Core	Not spurious protein	iscS	Cysteine desulfurase IscS	2.8.1.7	GO:0044571;GO:0006534	[2Fe-2S] cluster assembly;cysteine metabolic process	GO:0046872;GO:0051537;GO:0030170;GO:0031071	metal ion binding;2 iron, 2 sulfur cluster binding;pyridoxal phosphate binding;cysteine desulfurase activity			Metal-binding;Cytoplasm;Transferase;Iron-sulfur;2Fe-2S;Pyridoxal phosphate;Iron	Cofactor biosynthesis
hpylori01_01439	0.223147	2.01304	2.37913	1.8487	0.32222	2.24518	Core	Not spurious protein	polA	DNA polymerase I	2.7.7.7	GO:0006281;GO:0006261	DNA repair;DNA-dependent DNA replication	GO:0003887;GO:0008408;GO:0003677	DNA-directed DNA polymerase activity;3'-5' exonuclease activity;DNA binding			Coiled coil;Hydrolase;Transferase;DNA repair;DNA-directed DNA polymerase;Nucleotidyltransferase;Exonuclease;DNA-binding;Nuclease;DNA replication;DNA damage
hpylori06_00267	0.0834737	4.16758	3.85087	3.6917	0.191908	3.46639	Core	Not spurious protein	atoS	Sensor histidine kinase	2.7.3.-;2.7.13.3			GO:0005524;GO:0000155	ATP binding;phosphorelay sensor kinase activity	GO:0005622	intracellular	Flagellum;ATP-binding;Transferase;Cilium;Kinase;Cell projection;Nucleotide-binding
hpylori01_00238	0.1135	4.80156	1.6031	22.6223	0.184013	1.83678	Core	Not spurious protein	dps	DNA protection during starvation protein	1.16.3.1;1.16.-.-	GO:0006879;GO:0009405;GO:0006950	cellular iron ion homeostasis;pathogenesis;response to stress	GO:0016722;GO:0004322;GO:0008199	oxidoreductase activity, oxidizing metal ions;ferroxidase activity;ferric iron binding	GO:0005623	cell	Coiled coil;Zinc;Virulence;Iron storage;Iron;Oxidoreductase
hpylori106_00990	0.757404	2.18336	0.679128	1.37205	0.676133	0.769652	Singleton	Not spurious protein	HP_0343	Membrane protein						GO:0016021	integral component of membrane	Membrane;Transmembrane;Transmembrane helix
hpylori01_01391	0.881311	0.928304	0.889195	0.840816	0.856896	0.897846	Accessory	Not spurious protein	ecoRIR	Type-2 restriction enzyme EcoRI	3.1.21.4	GO:0009307	DNA restriction-modification system	GO:0009036;GO:0000287;GO:0003677	Type II site-specific deoxyribonuclease activity;magnesium ion binding;DNA binding			Metal-binding;Hydrolase;Endonuclease;Plasmid;Restriction system;Nuclease;Magnesium
hpylori159_00249		2.31708	0.54469		1.26936	0.564231	Cloud	Not spurious protein	AA977_01270	Flagellar FliJ family protein		GO:0071973	bacterial-type flagellum-dependent cell motility			GO:0009288	bacterial-type flagellum	Coiled coil;Flagellum;Cilium;Cell projection
hpylori02_00154	0.845544	0.872654	0.85177	1.06811	1.12615	1.12825	Core	Not spurious protein	jhp_1453	Putative		GO:0043165	Gram-negative-bacterium-type cell outer membrane assembly			GO:0019867	outer membrane	Coiled coil;Lipoprotein
hpylori02_00789	0.862167	0.810268	0.807459	0.970992	0.922495	0.90625	Core	Not spurious protein	mdoB	Phosphatidylglycerol-membrane-oligosaccharide glycerophosphotransferase MdoB	2.7.8.20	GO:0008152	metabolic process	GO:0008960;GO:0008484;GO:0016740	phosphatidylglycerol-membrane-oligosaccharide glycerophosphotransferase activity;sulfuric ester hydrolase activity;transferase activity	GO:0016021	integral component of membrane	Membrane;Transmembrane helix;Transferase;Transmembrane
hpylori17_00275	0.311455	2.07826	1.36785	1.93982	0.486432	1.27036	Accessory	Not spurious protein										Coiled coil
hpylori01_00055	0.115596	2.43434	4.64558	2.38391	0.245234	4.18682	Core	Not spurious protein	putA	Bifunctional protein PutA	1.2.1.88;1.5.5.2	GO:0010133;GO:0006561;GO:0006351	proline catabolic process to glutamate;proline biosynthetic process;transcription, DNA-templated	GO:0016620;GO:0003700;GO:0004657;GO:0003842	oxidoreductase activity, acting on the aldehyde or oxo group of donors, NAD or NADP as acceptor;DNA binding transcription factor activity;proline dehydrogenase activity;1-pyrroline-5-carboxylate dehydrogenase activity			Transcription;FAD;Transcription regulation;Proline metabolism;Flavoprotein;DNA-binding;Repressor;Oxidoreductase;NAD	Amino-acid degradation
hpylori01_00026	0.660603			1.65479			Core	Not spurious protein	hopD	Outer membrane protein HopD								Coiled coil;Signal
hpylori71_01377		1.33421	1.78099		0.745242	1.6808	Singleton	Spurious protein
hpylori01_00561		0.940981	1.00449		1.05707	0.94684	Core	Not spurious protein	dsbB	Disulfide bond formation protein				GO:0015035	protein disulfide oxidoreductase activity	GO:0016020;GO:0005886;GO:0016021	membrane;plasma membrane;integral component of membrane	Membrane;Transmembrane helix;Disulfide bond;Cell inner membrane;Cell membrane;Redox-active center;Electron transport;Oxidoreductase;Transmembrane;Transport
hpylori159_01205	0.170537	2.30836	4.70356	2.50386	0.267393	3.75712	Cloud	Not spurious protein	HPSA20_1396	Putative lipoprotein								Signal;Coiled coil;Lipoprotein
hpylori01_01205	0.918214	0.898826	0.872996	0.933271	0.923561	0.940509	Core	Not spurious protein	hpyIM	Modification methylase NlaIII	2.1.1.72			GO:0003676;GO:0009007	nucleic acid binding;site-specific DNA-methyltransferase (adenine-specific) activity			Transferase;Methyltransferase
hpylori01_01125	0.389179	1.21251	1.83764	1.29238	0.550048	1.21751	Core	Not spurious protein	atpH	ATP synthase F1 sector delta subunit	3.6.3.14	GO:0015986	ATP synthesis coupled proton transport	GO:0046933	proton-transporting ATP synthase activity, rotational mechanism			Coiled coil;Hydrolase
hpylori01_00095	0.245826	1.58216	2.82244	1.64679	0.407913	2.39612	Core	Not spurious protein	hprA	Glycerate dehydrogenase	1.1.1.29;1.1.1.290;1.1.1.272;1.1.1.95;1.-.-.-			GO:0016616;GO:0051287;GO:0033711;GO:0004617;GO:0050578;GO:0008465	oxidoreductase activity, acting on the CH-OH group of donors, NAD or NADP as acceptor;NAD binding;4-phosphoerythronate dehydrogenase activity;phosphoglycerate dehydrogenase activity;(R)-2-hydroxyacid dehydrogenase activity;glycerate dehydrogenase activity			Hydrolase;Oxidoreductase
hpylori127_00056		0.952863	1.18099		1.1411	0.91759	Singleton	Not spurious protein	HPF78_0078	Dihydrolipoamide acetyltransferase				GO:0016740	transferase activity			Coiled coil;Transferase
hpylori173_00884	0.426305			5.71008			Singleton	Not spurious protein
hpylori172_01521	0.32311	2.23142	1.63544	1.83078	0.753832	1.62628	Singleton	Not spurious protein	OUI_0816	Conserved hypothetical mosaic CUP0956/HP1116/jhp1044-like protein								Coiled coil
hpylori11_01038	0.899632			0.699544			Singleton	Not spurious protein
hpylori150_00854	0.780445	0.866026	0.744256	0.956247	0.953305	0.941286	Singleton	Not spurious protein	mrdB	Rod shape-determining protein RodA	2.4.1.129	GO:0007049;GO:0008360;GO:0051301	cell cycle;regulation of cell shape;cell division	GO:0008955	peptidoglycan glycosyltransferase activity	GO:0016021	integral component of membrane	Cell shape;Glycosyltransferase;Membrane;Peptidoglycan synthesis;Transmembrane;Transmembrane helix	Cell wall biogenesis
hpylori02_01635	0.233835	2.11456	3.53015	1.83905	0.339343	1.63315	Cloud	Not calculated (0 tblatn hits)	mobC	MobC								Plasmid
hpylori01_00841	0.20936	1.99579	2.4658	2.78283	0.243612	2.82182	Core	Not spurious protein	ruvA	Holliday junction ATP-dependent DNA helicase RuvA	3.6.4.12	GO:0006281;GO:0009432;GO:0006310	DNA repair;SOS response;DNA recombination	GO:0009378;GO:0005524;GO:0003677	four-way junction helicase activity;ATP binding;DNA binding	GO:0009379	Holliday junction helicase complex	Hydrolase;ATP-binding;Helicase;DNA repair;DNA-binding;SOS response;Nucleotide-binding;DNA recombination;DNA damage
hpylori01_01178	0.80263	0.866007	0.790455	0.980741	0.945821	0.959711	Core	Not spurious protein	cah	Carbonic anhydrase	4.2.1.1	GO:0006730	one-carbon metabolic process	GO:0004089;GO:0008270	carbonate dehydratase activity;zinc ion binding			Lyase;Signal
hpylori05_00611	0.984804			0.897507			Cloud	Not calculated (evalue cutoff)	orf7	Cag island protein		GO:0006265	DNA topological change	GO:0016853;GO:0003677;GO:0003916	isomerase activity;DNA binding;DNA topoisomerase activity	GO:0005694	chromosome	Coiled coil;Isomerase
hpylori02_01563	0.149871	2.94677	2.01893	2.16653	0.273273	2.37018	Core	Not spurious protein	psd	Phosphatidylserine decarboxylase proenzyme	4.1.1.65	GO:0008654;GO:0006646	phospholipid biosynthetic process;phosphatidylethanolamine biosynthetic process	GO:0004609	phosphatidylserine decarboxylase activity	GO:0005886	plasma membrane	Lyase;Membrane;Lipid biosynthesis;Phospholipid metabolism;Pyruvate;Zymogen;Lipid metabolism;Cell membrane;Phospholipid biosynthesis;Decarboxylase	Phospholipid metabolism
hpylori01_01507	0.920125		0.96648	0.953513	0.95314		Accessory	Not spurious protein	OUK_0154	HNH endonuclease								Coiled coil;Endonuclease;Nuclease
hpylori01_00524	0.0780773	6.46823	6.75805	3.49288	0.15933	5.32758	Core	Not spurious protein	fabB	3-oxoacyl-[acyl-carrier-protein] synthase 2	2.3.1.179	GO:0006633	fatty acid biosynthetic process	GO:0033817	beta-ketoacyl-acyl-carrier-protein synthase II activity			Acyltransferase;Lipid biosynthesis;Transferase;Lipid metabolism;Fatty acid biosynthesis;Fatty acid metabolism	Lipid metabolism
hpylori01_00246	0.737872	0.744026	0.727684	1.05248	0.961098	1.07647	Core	Not spurious protein	oppC	Oligopeptide ABC transporter, permease protein (OppC)		GO:0055085	transmembrane transport			GO:0016020;GO:0005886;GO:0016021	membrane;plasma membrane;integral component of membrane	Membrane;Transmembrane helix;Cell membrane;Transmembrane;Transport
hpylori11_00398		0.926822	0.728584		1.50502	0.541988	Singleton	Not spurious protein	K750_05945	Histidinol dehydrogenase domain protein	1.1.1.23	GO:0032012	regulation of ARF protein signal transduction	GO:0004399;GO:0005086	histidinol dehydrogenase activity;ARF guanyl-nucleotide exchange factor activity			Coiled coil;Oxidoreductase
hpylori02_01546	0.759849	0.8095	0.743124	1.05704	1.01513	0.984976	Core	Not spurious protein	kdsB	3-deoxy-manno-octulosonate cytidylyltransferase	2.7.7.38	GO:0033468;GO:0009103	CMP-keto-3-deoxy-D-manno-octulosonic acid biosynthetic process;lipopolysaccharide biosynthetic process	GO:0008690	3-deoxy-manno-octulosonate cytidylyltransferase activity	GO:0005737	cytoplasm	Lipopolysaccharide biosynthesis;Cytoplasm;Transferase;Nucleotidyltransferase	Nucleotide-sugar biosynthesis;Bacterial outer membrane biogenesis
hpylori75_00698	0.501929	1.52215	0.685581	2.00394	0.324744	1.02269	Cloud	Not calculated (0 tblatn hits)	OUI_0992									Coiled coil
hpylori01_01300	0.0968902	2.9189	7.27607	2.75472	0.200714	6.71432	Core	Not spurious protein	rplF	50S ribosomal protein L6		GO:0006412	translation	GO:0019843;GO:0003735	rRNA binding;structural constituent of ribosome	GO:0005840	ribosome	rRNA-binding;Ribosomal protein;Ribonucleoprotein;RNA-binding
hpylori01_00827	0.0783903	5.96159	4.82698	3.23614	0.148224	8.17601	Core	Not spurious protein	greA	Transcription elongation factor GreA		GO:0006351;GO:0032784	transcription, DNA-templated;regulation of DNA-templated transcription, elongation	GO:0003746;GO:0070063	translation elongation factor activity;RNA polymerase binding			Elongation factor;Transcription;Transcription regulation;Protein biosynthesis;DNA-binding
hpylori01_00441	0.189359	2.38963	2.70252	1.9851	0.309696	2.33209	Core	Not spurious protein	hdrB	Heterodisulfide reductase, subunit B								Coiled coil
hpylori02_01421		0.929966	0.924334		0.982969	0.979848	Accessory	Not spurious protein	AB891_01950	Phenylalanyl-tRNA synthetase subunit alpha	6.1.1.20			GO:0004826;GO:0004812	phenylalanine-tRNA ligase activity;aminoacyl-tRNA ligase activity			Aminoacyl-tRNA synthetase;Ligase
hpylori01_00122	0.185782	1.32679	14.1939	1.39245	0.287316	6.09155	Core	Not spurious protein	rplT	50S ribosomal protein L20		GO:0006412;GO:0000027	translation;ribosomal large subunit assembly	GO:0019843;GO:0003735	rRNA binding;structural constituent of ribosome	GO:0005840	ribosome	rRNA-binding;Ribosomal protein;Ribonucleoprotein;RNA-binding
hpylori159_00387	0.300659	2.05774	1.83045	2.38264	0.412557	1.27334	Cloud	Not spurious protein		Putative glycoprotease family protein				GO:0008233	peptidase activity			Hydrolase;Protease
hpylori01_00605	0.810387	0.794854	0.800554	0.995459	0.990208	0.991499	Core	Not spurious protein	papS	Poly(A) polymerase	2.7.7.72;2.7.7.19;2.7.7.-	GO:0006396;GO:0001680	RNA processing;tRNA 3'-terminal CCA addition	GO:0016779;GO:0009378;GO:0004652;GO:0005524;GO:0052929;GO:0003723;GO:0052927;GO:0052928	nucleotidyltransferase activity;four-way junction helicase activity;polynucleotide adenylyltransferase activity;ATP binding;ATP;RNA binding;CTP;CTP	GO:0009379	Holliday junction helicase complex	ATP-binding;Transferase;Nucleotidyltransferase;Nucleotide-binding;RNA-binding
hpylori01_01279	0.164935	5.05065	3.43657	2.34089	0.194143	2.90276	Core	Not spurious protein	trpG	Anthranilate synthase component II	4.1.3.27;2.6.1.85	GO:0000162;GO:0006541;GO:0008152	tryptophan biosynthetic process;glutamine metabolic process;metabolic process	GO:0046820;GO:0004049;GO:0016740	4-amino-4-deoxychorismate synthase activity;anthranilate synthase activity;transferase activity			Lyase;Tryptophan biosynthesis;Amino-acid biosynthesis;Glutamine amidotransferase;Aromatic amino acid biosynthesis;Aminotransferase
hpylori01_00564	0.250464	2.59259	1.74678	2.77749	0.343017	2.15022	Core	Not spurious protein	bioF	8-amino-7-oxononanoate synthase	2.6.1.-;2.3.1.47	GO:0009058	biosynthetic process	GO:0016874;GO:0003824;GO:0008483;GO:0030170;GO:0016740;GO:0008710	ligase activity;catalytic activity;transaminase activity;pyridoxal phosphate binding;transferase activity;8-amino-7-oxononanoate synthase activity			Acyltransferase;Ligase;Aminotransferase;Pyridoxal phosphate
hpylori01_00653	0.0562736	2.49464	9.2036	2.47862	0.191861	11.0476	Core	Not spurious protein	scoB	Succinyl-CoA-transferase subunit B	2.8.3.5;2.8.3.-	GO:0008152	metabolic process	GO:0008410;GO:0008260	CoA-transferase activity;3-oxoacid CoA-transferase activity			Transferase
hpylori175_00856	0.544582	1.10909	1.42758	1.32868	0.614021	1.00428	Singleton	Not spurious protein
hpylori156_00852	0.63527	1.55197	0.619316	0.944674	0.800851	1.1924	Cloud	Not calculated (0 tblatn hits)								GO:0016021	integral component of membrane	Coiled coil
hpylori79_00610	0.457202	0.0989856	0.107217	18.3209	1.72511	0.00162756	Singleton	Not calculated (0 tblatn hits)	ACM24_01585									Coiled coil
hpylori01_01319		1.483	0.646198		0.767369	0.632932	Cloud	Not spurious protein										Coiled coil
hpylori127_00900	0.743086	0.80481	0.743957	1.39449	1.43266	1.58479	Cloud	Not calculated (0 tblatn hits)	N203_07755	Membrane protein						GO:0016021	integral component of membrane	Membrane;Transmembrane helix;Transmembrane
hpylori02_01194	0.184903	3.29758	2.90401	2.51838	0.283755	3.66396	Core	Not spurious protein	ftsZ	Cell division protein FtsZ		GO:0051301;GO:0090529;GO:0051258;GO:0007049;GO:0043093	cell division;cell septum assembly;protein polymerization;cell cycle;FtsZ-dependent cytokinesis	GO:0005525;GO:0003924	GTP binding;GTPase activity	GO:0032153;GO:0005737	cell division site;cytoplasm	Cell cycle;Septation;Coiled coil;GTP-binding;Cytoplasm;Cell division;Nucleotide-binding
hpylori01_01155	0.169842	2.66703	9.30062	1.24525	0.219858	11.5191	Core	Not spurious protein	ccoS	Cytochrome oxidase maturation protein, cbb3-type						GO:0016021	integral component of membrane	Coiled coil;Membrane;Transmembrane helix;Transmembrane
hpylori146_00596	0.846933	0.8517	0.847025	0.930127	0.925873	0.941859	Singleton	Not spurious protein		RloF						GO:0016021	integral component of membrane	Coiled coil
hpylori01_00353	0.823394	0.816318	0.793109	0.952811	0.92525	0.951703	Core	Not spurious protein	recB	Exonuclease		GO:0006281	DNA repair	GO:0004527;GO:0005524	exonuclease activity;ATP binding			Hydrolase;ATP-binding;DNA repair;Exonuclease;Nuclease;Nucleotide-binding;DNA damage
hpylori01_00443	0.125389	3.11748	2.94077	3.1335	0.204217	3.38809	Core	Not spurious protein	pepF	Oligoendopeptidase F	3.4.24.-			GO:0046872;GO:0004222	metal ion binding;metalloendopeptidase activity			Metal-binding;Coiled coil;Hydrolase;Zinc;Protease;Metalloprotease
hpylori01_00998	0.221982	2.03679	2.3825	2.10409	0.447157	1.97818	Accessory	Not spurious protein	virB8	VirB8 type IV secretion protein	5.99.1.2	GO:0006265	DNA topological change	GO:0003917	DNA topoisomerase type I activity	GO:0016020;GO:0016021	membrane;integral component of membrane	Coiled coil;Membrane;Transmembrane helix;Transmembrane
hpylori153_00031	0.404188	0.966675	1.12977	1.38264	0.726627	2.77625	Singleton	Not spurious protein
hpylori110_00332	0.863024	1.12033	0.590711	1.11224	1.39164	1.1639	Cloud	Not spurious protein	hcpC3	Hcp beta-lactamase-like protein C1orf163	3.5.2.6			GO:0008800	beta-lactamase activity			Signal;Hydrolase;TPR repeat
hpylori01_00677	0.973826			0.94657			Accessory	Not spurious protein	ansB	L-asparaginase 2	3.5.1.1	GO:0006528	asparagine metabolic process	GO:0004067	asparaginase activity			Signal;Hydrolase
hpylori06_00699	0.855675	0.849782	0.888098	0.901547	0.922636	0.962441	Core	Not spurious protein	uvrA	UvrABC system protein A		GO:0006289;GO:0009432	nucleotide-excision repair;SOS response	GO:0004518;GO:0005524;GO:0009381;GO:0008270;GO:0016887;GO:0003677	nuclease activity;ATP binding;excinuclease ABC activity;zinc ion binding;ATPase activity;DNA binding	GO:0009380;GO:0005737	excinuclease repair complex;cytoplasm	Metal-binding;DNA excision;ATP-binding;Zinc;Cytoplasm;Zinc-finger;Repeat;Excision nuclease;DNA repair;DNA-binding;SOS response;Nucleotide-binding;DNA damage
hpylori11_00402	0.162926	2.05676	4.99913	1.63127	0.432629	4.54197	Singleton	Not spurious protein
hpylori79_01190	0.758564	0.415245	2.38659	0.416406	0.796207	0.889071	Singleton	Spurious protein	A608_1650							GO:0016021	integral component of membrane	Membrane;Transmembrane helix;Transmembrane
hpylori120_01552	0.734662			0.896836			Singleton	Not spurious protein	HPAKL117_07914	Nitroreductase				GO:0016491	oxidoreductase activity			Plasmid
hpylori01_01005	0.522269	1.28122	1.04634	1.72882	0.432648	1.11996	Cloud	Not spurious protein
hpylori143_00077	0.686723	1.64496	1.05402	0.922058	0.473516	0.764929	Cloud	Not spurious protein	HPG27_54	M protein repeat protein				GO:0016740	transferase activity			Coiled coil
hpylori175_00450	0.290318	2.05468	1.76342	1.61245	0.335356	2.38594	Singleton	Not spurious protein	omp346	OMP346								Signal
hpylori06_00591	0.858354	0.820846	0.839164	0.9357	0.899087	0.888782	Core	Not spurious protein	pbpA	Penicillin-binding protein 1	2.4.1.29;2.4.1.129;2.4.2.-			GO:0008658;GO:0016757;GO:0016761;GO:0008955;GO:0016740	penicillin binding;transferase activity, transferring glycosyl groups;cellulose synthase (GDP-forming) activity;peptidoglycan glycosyltransferase activity;transferase activity	GO:0016021	integral component of membrane	Membrane;Transmembrane helix;Transferase;Glycosyltransferase;Transmembrane
hpylori06_00323	0.0466804	3.91399	8.21672	4.15674	0.159046	17.0878	Core	Not spurious protein	dppC	Dipeptide transport system permease protein		GO:0055085	transmembrane transport			GO:0016020;GO:0005886;GO:0016021	membrane;plasma membrane;integral component of membrane	Membrane;Transmembrane helix;Cell membrane;Transmembrane;Transport
hpylori05_00994	0.862865	1.02826	0.991248	1.17197	1.25876	1.26821	Cloud	Not spurious protein										Coiled coil
hpylori02_01177	0.778843	0.80058	0.786533	0.946626	0.967464	0.914653	Core	Not spurious protein	glyQ	Glycine--tRNA ligase alpha subunit	6.1.1.14	GO:0006426	glycyl-tRNA aminoacylation	GO:0005524;GO:0004820	ATP binding;glycine-tRNA ligase activity	GO:0005737	cytoplasm	ATP-binding;Cytoplasm;Aminoacyl-tRNA synthetase;Protein biosynthesis;Ligase;Nucleotide-binding
hpylori01_00628	0.0487485	3.69892	6.4735	10.098	0.106866	3.82241	Core	Not spurious protein
hpylori01_01126	0.192188	3.58469	1.78638	2.16127	0.393481	1.71381	Core	Not spurious protein	atpF	ATP synthase subunit b		GO:0015986	ATP synthesis coupled proton transport	GO:0015078;GO:0046933	proton transmembrane transporter activity;proton-transporting ATP synthase activity, rotational mechanism	GO:0045263	proton-transporting ATP synthase complex, coupling factor F(o)	Coiled coil;CF(0);Membrane;Hydrolase;Cell inner membrane;Transmembrane helix;Hydrogen ion transport;Cell membrane;ATP synthesis;Ion transport;Transmembrane;Transport
hpylori117_00752		0.98848	1.03241		0.97604	1.06686	Cloud	Not spurious protein
hpylori01_01263	0.303	1.48839	1.58511	1.68744	0.382893	1.70074	Core	Not spurious protein	nuoF	Putative NADH oxidoreductase I	1.6.5.3;1.6.5.11;1.6.99.5			GO:0016491;GO:0008137;GO:0050136	oxidoreductase activity;NADH dehydrogenase (ubiquinone) activity;NADH dehydrogenase (quinone) activity			Coiled coil;Ubiquinone
hpylori01_01014	0.113447	2.38941	2.76424	3.44486	0.242708	2.96927	Core	Not spurious protein	capJ	Glycosyl transferase family 1	2.4.-.-;2.4.1.-			GO:0016757;GO:0016740	transferase activity, transferring glycosyl groups;transferase activity			Transferase;Glycosyltransferase
hpylori175_00487	0.184715	2.63775	1.71227	2.14164	0.268011	2.39703	Singleton	Not spurious protein
hpylori01_00751	0.123702	3.47319	3.95368	2.7164	0.21984	3.9724	Core	Not spurious protein	comM	Competence protein ComM	3.5.1.88	GO:0006270	DNA replication initiation	GO:0005524;GO:0003677;GO:0042586	ATP binding;DNA binding;peptide deformylase activity			Coiled coil;ATP-binding;Protein biosynthesis;Nucleotide-binding
hpylori01_00421	0.082733	2.68417	4.53333	3.96798	0.188984	3.64551	Core	Not spurious protein	hp908_0443	Putative two-component regulator		GO:0000160	phosphorelay signal transduction system	GO:0003677	DNA binding	GO:0005622	intracellular
hpylori01_00526	0.866967	0.849624	0.822914	1.05893	1.01859	1.04989	Core	Not spurious protein	fabG	3-ketoacyl-(Acyl-carrier-protein) reductase	1.1.1.100	GO:0006633	fatty acid biosynthetic process	GO:0004316;GO:0051287;GO:0102131;GO:0102132	3-oxoacyl-[acyl-carrier-protein] reductase (NADPH) activity;NAD binding;3-oxo-glutaryl-[acp] methyl ester reductase activity;3-oxo-pimeloyl-[acp] methyl ester reductase activity			Oxidoreductase;Nucleotide-binding;NAD
hpylori01_00281	0.131388	2.92915	3.71317	2.4251	0.248307	3.5195	Core	Not spurious protein	yqeV	tRNA methylthiotransferase YqeV	2.-.-.-	GO:0006400	tRNA modification	GO:0016491;GO:0051539;GO:0016740	oxidoreductase activity;4 iron, 4 sulfur cluster binding;transferase activity			S-adenosyl-L-methionine;Transferase;Iron-sulfur;4Fe-4S;Iron
hpylori01_00531	0.928095	0.941214	0.913915	1.00907	1.04013	1.00349	Core	Not spurious protein	dapF	Diaminopimelate epimerase	5.1.1.7	GO:0009089	lysine biosynthetic process via diaminopimelate	GO:0008837	diaminopimelate epimerase activity	GO:0005737	cytoplasm	Amino-acid biosynthesis;Isomerase;Cytoplasm;Lysine biosynthesis	Amino-acid biosynthesis
hpylori01_01034	0.209656	1.92716	2.52982	2.0438	0.376978	2.95324	Core	Not spurious protein	aroA	3-phosphoshikimate 1-carboxyvinyltransferase	2.5.1.19	GO:0009073;GO:0009423	aromatic amino acid family biosynthetic process;chorismate biosynthetic process	GO:0003866	3-phosphoshikimate 1-carboxyvinyltransferase activity	GO:0005737	cytoplasm	Amino-acid biosynthesis;Cytoplasm;Transferase;Aromatic amino acid biosynthesis	Metabolic intermediate biosynthesis
hpylori01_00092	0.784896	0.798457	0.820084	1.07654	1.04783	1.02206	Core	Not spurious protein	futC	Alpha-1,2-fucosyltransferase	2.4.1.-	GO:0005975	carbohydrate metabolic process	GO:0008107	galactoside 2-alpha-L-fucosyltransferase activity	GO:0016020	membrane	Transferase;Glycosyltransferase
hpylori01_00381	0.560691	1.25215	3.12652	1.00875	0.718351	1.4981	Core	Not spurious protein	tatB	Sec-independent protein translocase protein TatB		GO:0009306;GO:0043953	protein secretion;protein transport by the Tat complex	GO:0008320	protein transmembrane transporter activity	GO:0033281;GO:0005887	TAT protein transport complex;integral component of plasma membrane	Coiled coil;Membrane;Protein transport;Cell inner membrane;Transmembrane helix;Cell membrane;Translocation;Transmembrane;Transport
hpylori01_00064	0.999533	0.985207	0.937796	0.931016	0.866865	0.957298	Accessory	Not spurious protein	HPF78_0087	ATP-binding protein				GO:0005524	ATP binding			Coiled coil;ATP-binding;Nucleotide-binding
hpylori120_01554		1.17223	0.95109		0.945895	0.928232	Singleton	Not spurious protein	HPAKL117_07924									Plasmid
hpylori118_01246		2.92596	1.52311		0.715393	0.798977	Singleton	Not calculated (0 tblatn hits)
hpylori109_01555		0.942034	0.903956		0.830806	0.831466	Cloud	Not spurious protein		TIR domain protein								Coiled coil
hpylori01_01194	0.0266924	15.1629	18.1576	10.8659	0.104335	26.4159	Core	Not spurious protein	nusG	Transcription termination/antitermination protein NusG		GO:0006354;GO:0006353;GO:0031564;GO:0032784	DNA-templated transcription, elongation;DNA-templated transcription, termination;transcription antitermination;regulation of DNA-templated transcription, elongation					Transcription termination;Transcription;Transcription antitermination;Transcription regulation
hpylori127_00677		1.16987	0.793819		1.00368	0.909591	Singleton	Not spurious protein								GO:0016021	integral component of membrane
hpylori01_01552	0.770029	0.735133	0.776516	0.916233	0.92616	0.929868	Core	Not spurious protein	mrdA	Penicillin-binding protein 2	2.4.1.129	GO:0051301;GO:0009252	cell division;peptidoglycan biosynthetic process	GO:0008658;GO:0009002;GO:0008955	penicillin binding;serine-type D-Ala-D-Ala carboxypeptidase activity;peptidoglycan glycosyltransferase activity	GO:0016020	membrane	Cell cycle;Glycosyltransferase;Cell division
hpylori02_01483	0.141569	3.11164	3.574	3.57427	0.306754	3.56443	Core	Not spurious protein	lysA	Diaminopimelate decarboxylase	4.1.1.20	GO:0009089	lysine biosynthetic process via diaminopimelate	GO:0008836;GO:0030170	diaminopimelate decarboxylase activity;pyridoxal phosphate binding			Lyase;Amino-acid biosynthesis;Lysine biosynthesis;Pyridoxal phosphate;Decarboxylase	Amino-acid biosynthesis
hpylori01_00761	0.104624	2.72893	4.10376	2.03847	0.138823	6.62625	Core	Not spurious protein	ribA	GTP cyclohydrolase-2	3.5.4.25	GO:0009231	riboflavin biosynthetic process	GO:0003935;GO:0008270;GO:0005525	GTP cyclohydrolase II activity;zinc ion binding;GTP binding			Metal-binding;Hydrolase;Riboflavin biosynthesis;Zinc;GTP-binding;Nucleotide-binding	Cofactor biosynthesis
hpylori102_01330		0.899434	0.78996		1.46378	0.590577	Cloud	Not spurious protein		Histidinol dehydrogenase domain protein	1.1.1.23	GO:0032012	regulation of ARF protein signal transduction	GO:0004399;GO:0005086	histidinol dehydrogenase activity;ARF guanyl-nucleotide exchange factor activity			Coiled coil;Oxidoreductase
hpylori01_01472	0.182335	1.36314	2.91976	1.80779	0.355079	3.62212	Core	Not spurious protein	omt	O-methyltransferase	2.1.1.223			GO:0003676;GO:0008168	nucleic acid binding;methyltransferase activity			Transferase;Methyltransferase
hpylori102_01317		2.79785	1.22766		0.706963	0.989165	Cloud	Not calculated (0 tblatn hits)	HPIN_05995							GO:0016021	integral component of membrane	Membrane;Transmembrane helix;Transmembrane
hpylori01_00334	0.874025			1.34008			Accessory	Not spurious protein	lz1	Lysozyme	3.2.1.17	GO:0009253;GO:0019835;GO:0008152;GO:0042742;GO:0016998	peptidoglycan catabolic process;cytolysis;metabolic process;defense response to bacterium;cell wall macromolecule catabolic process	GO:0003796	lysozyme activity			Bacteriolytic enzyme;Hydrolase;Antimicrobial;Glycosidase
hpylori01_00050		1.24749	1.03408		0.822103	1.07331	Core	Not spurious protein	ddeM	Cytosine-specific methyltransferase	2.1.1.37	GO:0006306;GO:0009307	DNA methylation;DNA restriction-modification system	GO:0003886;GO:0003676;GO:0008170;GO:0003677;GO:0008168	DNA (cytosine-5-)-methyltransferase activity;nucleic acid binding;N-methyltransferase activity;DNA binding;methyltransferase activity			S-adenosyl-L-methionine;Transferase;Methyltransferase
hpylori01_01130	0.392013	1.67327	1.4225	1.38244	0.524569	1.35864	Core	Not spurious protein	birA	Biotin--protein ligase	6.3.4.15	GO:0006464	cellular protein modification process	GO:0004077	biotin-[acetyl-CoA-carboxylase] ligase activity			Ligase
hpylori102_00143		0.774521	1.05249		1.55469	0.807686	Accessory	Not calculated (evalue cutoff)	AK968_03585	Prohead core protein								Coiled coil
hpylori02_01054	0.0800522	3.03083	4.27292	5.01313	0.216774	4.19906	Core	Not spurious protein	pseB	UDP-N-acetylglucosamine 4,6-dehydratase (Inverting)	4.2.1.-;5.1.3.-;4.2.1.115;1.1.1.-;5.1.3.2			GO:0003978;GO:0016829	UDP-glucose 4-epimerase activity;lyase activity			Lyase;Coiled coil;Flagellum;Isomerase;Plasmid;Cilium;Cell projection
hpylori01_00680	0.877436	0.887453	0.842214	1.07279	1.06535	1.06927	Core	Not spurious protein	jhp_0663	Putative Outer membrane protein						GO:0016021	integral component of membrane	Signal;Membrane;Transmembrane helix;Transmembrane
hpylori01_01558	0.18287	2.20752	3.13166	1.93852	0.302256	2.50972	Core	Not spurious protein	rlpA	Endolytic peptidoglycan transglycosylase RlpA	4.2.2.-	GO:0071555;GO:0000270	cell wall organization;peptidoglycan metabolic process	GO:0008932;GO:0016829;GO:0042834	lytic endotransglycosylase activity;lyase activity;peptidoglycan binding			Lyase;Palmitate;Cell wall biogenesis/degradation;Lipoprotein
hpylori01_00514		1.10351	0.920113		1.18425	1.23751	Accessory	Not spurious protein	cagC	Cag pathogenicity island protein						GO:0016021	integral component of membrane	Membrane;Transmembrane helix;Transmembrane
hpylori01_01317	0.840214	0.872325	0.847343	1.12511	1.1273	1.08122	Accessory	Not spurious protein	jhp_1242	Putative								Signal
hpylori01_01153	0.117572	2.40013	50	1.15358	0.256769	25.9956	Core	Not spurious protein	fldA	Flavodoxin		GO:0055114	oxidation-reduction process	GO:0010181	FMN binding			FMN;Flavoprotein;Electron transport;Transport
hpylori113_01439	0.839698	1.06392	1.67806	0.701901	1.39665	1.35101	Cloud	Not spurious protein	HP_0063	5-amino-6-(5-phosphoribosylamino)uracil reductase				GO:0008168	methyltransferase activity			Coiled coil;Methyltransferase
hpylori01_00883	0.84001	0.848049	0.837148	0.935217	0.949315	0.926666	Core	Not spurious protein	htpX	Protease HtpX homolog	3.4.24.-			GO:0004222;GO:0008270	metalloendopeptidase activity;zinc ion binding	GO:0005886;GO:0016021	plasma membrane;integral component of membrane	Metal-binding;Membrane;Hydrolase;Zinc;Protease;Cell inner membrane;Transmembrane helix;Stress response;Cell membrane;Transmembrane;Metalloprotease
hpylori01_00672	0.166672	2.17029	2.45238	2.28382	0.244506	2.19253	Core	Not spurious protein	tsaE	tRNA threonylcarbamoyladenosine biosynthesis protein TsaE		GO:0002949	tRNA threonylcarbamoyladenosine modification	GO:0016787;GO:0016740	hydrolase activity;transferase activity			Hydrolase;Transferase
hpylori01_01240	0.11447	3.4109	4.0831	3.31065	0.197835	6.46957	Core	Not spurious protein	jhp_1163	Putative								Coiled coil
hpylori01_00815		0.480437	1.08982		1.13299	1.18722	Core	Not spurious protein	jhp_0788	Putative		GO:0006351;GO:0006355	transcription, DNA-templated;regulation of transcription, DNA-templated	GO:0004519	endonuclease activity			Coiled coil;Hydrolase;Endonuclease;Plasmid;Nuclease
hpylori122_00775	0.33417	1.53271	1.24657	1.36813	0.426672	1.37152	Accessory	Not spurious protein	jhp0563	Lipopolysaccharide biosynthesis protein				GO:0000166;GO:0016740	nucleotide binding;transferase activity			Coiled coil;Transferase
hpylori175_00967	0.363629	1.61692	2.12867	1.58519	0.503627	1.52258	Singleton	Not spurious protein	hp908_0985					GO:0016740	transferase activity			Coiled coil;Signal
hpylori94_00185		1.07603	0.814208		1.23102	0.654651	Cloud	Not calculated (evalue cutoff)
hpylori01_00758	0.996063			1.01886			Core	Not spurious protein	mogA	Molybdenum cofactor biosynthesis protein MogA	4.2.1.96;2.7.7.75	GO:0006777	Mo-molybdopterin cofactor biosynthetic process	GO:0016779;GO:0008124;GO:0061598	nucleotidyltransferase activity;4-alpha-hydroxytetrahydrobiopterin dehydratase activity;molybdopterin adenylyltransferase activity			Lyase;Molybdenum cofactor biosynthesis;Nucleotidyltransferase
hpylori120_00632	0.496816	1.35886	0.770557	0.333893	1.03894	2.32806	Singleton	Not calculated (0 tblatn hits)
hpylori01_00779	0.198879	2.15275	2.18037	1.45351	0.399375	1.48339	Core	Not spurious protein
hpylori01_00187	0.0985425	3.92742	9.66652	2.80645	0.155077	6.23855	Core	Not spurious protein	fabI	Enoyl-[acyl-carrier-protein] reductase [NADH]	1.3.1.9	GO:0006633;GO:0051289;GO:0030497	fatty acid biosynthetic process;protein homotetramerization;fatty acid elongation	GO:0004318	enoyl-[acyl-carrier-protein] reductase (NADH) activity			Lipid biosynthesis;Lipid metabolism;Fatty acid biosynthesis;Oxidoreductase;NAD;Fatty acid metabolism	Lipid metabolism
hpylori14_00014	0.494334	1.09163	0.407031	3.94422	1.27835	0.546715	Cloud	Spurious protein
hpylori102_00256	0.285838	1.39494	2.04958	1.27901	0.37116	1.64803	Cloud	Not spurious protein	OUM_1478	Glycosyltransferase 9 family protein		GO:0008152	metabolic process	GO:0016757	transferase activity, transferring glycosyl groups	GO:0016021	integral component of membrane	Membrane;Transmembrane helix;Transferase;Transmembrane
hpylori01_01459	0.168767	3.02604	4.13639	2.33192	0.272843	3.51756	Core	Not spurious protein	hp908_1474	Outer membrane protein				GO:0015562	efflux transmembrane transporter activity			Signal;Coiled coil
hpylori01_01346	0.125618	2.49359	9.43481	1.879	0.349947	4.19095	Core	Not spurious protein	nadC	Nicotinate-nucleotide diphosphorylase	2.4.2.19	GO:0009435	NAD biosynthetic process	GO:0004514	nicotinate-nucleotide diphosphorylase (carboxylating) activity			Transferase;Glycosyltransferase
hpylori05_01215	0.201463	1.88192	1.44285	2.13108	0.42113	1.70848	Core	Not spurious protein	pdp	PDP protein								Coiled coil;Flagellum;Cilium;Cell projection
hpylori01_00433	0.16662	2.27281	2.86876	2.42782	0.370668	1.32799	Core	Not spurious protein	hsdS	Type I restriction-modification system protein HsdS	4.2.1.24;3.1.21.3	GO:0006779;GO:0006304	porphyrin-containing compound biosynthetic process;DNA modification	GO:0004519;GO:0003677;GO:0004655;GO:0009035	endonuclease activity;DNA binding;porphobilinogen synthase activity;Type I site-specific deoxyribonuclease activity			Coiled coil;Hydrolase;Endonuclease;Porphyrin biosynthesis;Nuclease
hpylori01_01161	0.233601	1.67088	3.02017	1.62871	0.362619	3.07302	Core	Not spurious protein	glnP	Glutamine ABC transporter permease	3.6.3.21	GO:0055085;GO:0071705	transmembrane transport;nitrogen compound transport	GO:0022857;GO:0015426	transmembrane transporter activity;polar-amino acid-transporting ATPase activity	GO:0043190	ATP-binding cassette (ABC) transporter complex	Membrane;Transmembrane helix;Cell membrane;Transmembrane;Transport
hpylori01_01564	0.0629911	1.65036	4.91123	2.89612	0.22314	9.04239	Core	Not spurious protein	acbD	ABC transporter system permease protein		GO:0055085	transmembrane transport			GO:0005886;GO:0016021	plasma membrane;integral component of membrane	Membrane;Transmembrane helix;Transmembrane;Transport
hpylori01_00056	0.97559	1.15834	1.16211	0.9616	0.930652	0.879372	Accessory	Not spurious protein										Signal
hpylori01_00112		0.930443	1.23357		1.06874	0.658434	Accessory	Not spurious protein	HPB14_00555									Coiled coil
hpylori01_00467	0.826073	0.829366	0.831818	1.00134	0.953757	0.954355	Core	Not spurious protein	murD	UDP-N-acetylmuramoylalanine--D-glutamate ligase	6.3.2.9	GO:0051301;GO:0009252;GO:0071555;GO:0008360;GO:0007049	cell division;peptidoglycan biosynthetic process;cell wall organization;regulation of cell shape;cell cycle	GO:0005524;GO:0008764;GO:0004326	ATP binding;UDP-N-acetylmuramoylalanine-D-glutamate ligase activity;tetrahydrofolylpolyglutamate synthase activity	GO:0005737	cytoplasm	Cell cycle;ATP-binding;Cytoplasm;Cell wall biogenesis/degradation;Ligase;Cell shape;Cell division;Peptidoglycan synthesis;Nucleotide-binding	Cell wall biogenesis
hpylori119_01361	0.879528			1.03061			Cloud	Not spurious protein	mccB	MccB				GO:0008641	ubiquitin-like modifier activating enzyme activity	GO:0016021	integral component of membrane	Plasmid
hpylori80_01221	0.229682	2.99677	1.21608	1.4434	0.472944	0.87126	Singleton	Not calculated (0 tblatn hits)	HPSA_06275									Coiled coil
hpylori01_00116	0.821661	0.805623	0.787913	0.876633	0.921562	0.858935	Core	Not spurious protein	HP_0117	UPF0026 protein HP_0117				GO:0046872;GO:0051536;GO:0003824	metal ion binding;iron-sulfur cluster binding;catalytic activity			Metal-binding;S-adenosyl-L-methionine;Iron-sulfur;4Fe-4S;Iron
hpylori01_01387	0.19282	2.88597	1.78402	3.5666	0.257631	2.0307	Core	Not spurious protein	rsfS	Ribosomal silencing factor RsfS		GO:0090071;GO:0017148;GO:0042256	negative regulation of ribosome biogenesis;negative regulation of translation;mature ribosome assembly			GO:0005737	cytoplasm	Translation regulation;Cytoplasm;Repressor
hpylori01_00567	0.124763	4.99065	16.7014	1.11491	0.240249	8.80675	Core	Not spurious protein	flaA	Flagellin		GO:0044781;GO:0071978;GO:0009405;GO:0071973	bacterial-type flagellum organization;bacterial-type flagellum-dependent swarming motility;pathogenesis;bacterial-type flagellum-dependent cell motility	GO:0005198	structural molecule activity	GO:0005576;GO:0009420	extracellular region;bacterial-type flagellum filament	Flagellum;Secreted;Virulence;Bacterial flagellum;Cilium;Cell projection
hpylori01_00374	0.0917333	3.17657	4.80531	2.29567	0.181502	12.9596	Core	Not spurious protein	omp1606	OMP1606						GO:0016021	integral component of membrane	Signal
hpylori13_00718		0.994163	0.750865		1.52763	0.860501	Cloud	Not calculated (evalue cutoff)	HPHPH30_1508									Coiled coil
hpylori01_00404	0.190216	2.29355	2.72734	1.75661	0.301422	2.7578	Core	Not spurious protein	pepQ	Proline peptidase	3.4.13.9;3.4.11.9;3.4.-.-			GO:0004177;GO:0046872;GO:0102009;GO:0016787	aminopeptidase activity;metal ion binding;proline dipeptidase activity;hydrolase activity			Metal-binding;Protease;Dipeptidase;Aminopeptidase
hpylori174_01065			1.10092		1.08048		Singleton	Not calculated (0 tblatn hits)
hpylori01_00705	0.122455	2.43572	5.24917	3.1208	0.269651	3.9373	Core	Not spurious protein	jhp_0683	Putative								Signal;Lipoprotein
hpylori01_00258		0.946539	0.950061		0.95184	0.946271	Accessory	Not spurious protein	mjaVIP	Endonuclease MjaVIP	3.1.21.4;2.1.1.-			GO:0015667;GO:0009036;GO:0004519;GO:0008170;GO:0008168	site-specific DNA-methyltransferase (cytosine-N4-specific) activity;Type II site-specific deoxyribonuclease activity;endonuclease activity;N-methyltransferase activity;methyltransferase activity			Hydrolase;Endonuclease;Methyltransferase;Nuclease
hpylori01_01455	0.263647	1.7026	2.54031	2.32875	0.338012	2.96358	Core	Not spurious protein	yigZ	Phosphoenolpyruvate carboxykinase	4.1.1.49			GO:0016805;GO:0016301;GO:0004612	dipeptidase activity;kinase activity;phosphoenolpyruvate carboxykinase (ATP) activity			Lyase;Coiled coil;Pyruvate;Transferase;Dipeptidase;Kinase
hpylori01_00098	0.0144314	4.81518	50	1.80335	0.453988	50	Core	Not spurious protein	tlpA	Methyl-accepting chemotaxis protein	4.2.3.1			GO:0004871;GO:0004795	signal transducer activity;threonine synthase activity	GO:0016020;GO:0016021	membrane;integral component of membrane	Lyase;Coiled coil;Membrane;Transmembrane helix;Transmembrane;Transducer
hpylori71_01153	0.845549			1.11827			Singleton	Not spurious protein
hpylori114_01368		1.00611	0.973947		0.917996	0.887938	Cloud	Not spurious protein		TIR domain protein								Coiled coil
hpylori01_00307	0.942983			0.846104			Accessory	Not spurious protein	ddeIR	Type-2 restriction enzyme DdeI	3.1.21.4	GO:0009307	DNA restriction-modification system	GO:0004672;GO:0004519;GO:0009036	protein kinase activity;endonuclease activity;Type II site-specific deoxyribonuclease activity			Hydrolase;Endonuclease;Restriction system;Nuclease
hpylori120_01551	0.850548			0.838068			Singleton	Not spurious protein	HPAKL117_07909									Plasmid
hpylori01_01063	0.829966	0.865309	0.825352	0.991128	0.969681	0.977181	Core	Not spurious protein	gdhA	Glutamate dehydrogenase	1.4.1.4	GO:0006520;GO:0006537	cellular amino acid metabolic process;glutamate biosynthetic process	GO:0016639;GO:0004354	oxidoreductase activity, acting on the CH-NH2 group of donors, NAD or NADP as acceptor;glutamate dehydrogenase (NADP+) activity			NADP;Oxidoreductase
hpylori150_00167	0.905071			0.494059			Singleton	Not spurious protein		M protein								Coiled coil
hpylori01_00573	0.103895	2.80672	5.05005	2.2651	0.225245	6.2433	Core	Not spurious protein	hefC	Cytoplasmic pump protein of the hefABC efflux system HefC				GO:0022857	transmembrane transporter activity	GO:0016020;GO:0016021	membrane;integral component of membrane	Membrane;Transmembrane helix;Transmembrane
hpylori01_00731	0.890786	0.947673	0.912665	0.922535	0.933606	0.934682	Core	Not spurious protein	amiD	N-acetylmuramoyl-L-alanine amidase	3.5.1.28	GO:0009253	peptidoglycan catabolic process	GO:0008745	N-acetylmuramoyl-L-alanine amidase activity			Coiled coil;Hydrolase
hpylori171_01063	0.502918	1.9142	1.31228	2.02632	0.48653	1.45527	Accessory	Not spurious protein	OUS_0621	Putative membrane protein						GO:0016021	integral component of membrane	Membrane;Transmembrane helix;Transmembrane
hpylori179_00656	0.934531			0.995624			Singleton	Not spurious protein						GO:0003676;GO:0008168	nucleic acid binding;methyltransferase activity
hpylori01_00043	0.814122	0.813185	0.785373	1.0394	1.0508	1.01709	Core	Not spurious protein	algA	Mannose-6-phosphate isomerase	5.3.1.8;2.7.7.22	GO:0009058;GO:0005976;GO:0000271	biosynthetic process;polysaccharide metabolic process;polysaccharide biosynthetic process	GO:0016779;GO:0008928;GO:0016853;GO:0004476	nucleotidyltransferase activity;mannose-1-phosphate guanylyltransferase (GDP) activity;isomerase activity;mannose-6-phosphate isomerase activity			Coiled coil;Isomerase;Nucleotidyltransferase
hpylori01_00881	0.799323	0.771279	0.802268	0.963029	0.965137	0.976898	Core	Not spurious protein	recR	Recombination protein RecR		GO:0006281;GO:0006310	DNA repair;DNA recombination	GO:0046872;GO:0003677	metal ion binding;DNA binding			Metal-binding;Zinc;Zinc-finger;DNA repair;DNA recombination;DNA damage
hpylori06_00187	0.691829	0.744052	0.718271	0.925902	0.924556	0.942489	Core	Not spurious protein	HPAG1_0183	UPF0114 protein HPAG1_0183						GO:0005886;GO:0016021	plasma membrane;integral component of membrane	Membrane;Transmembrane helix;Cell membrane;Transmembrane
hpylori01_00207	0.147423	2.04666	4.15126	1.9417	0.293126	4.807	Core	Not spurious protein	sdcS	Sodium-dependent dicarboxylate transporter sdcS		GO:0006814;GO:0055085	sodium ion transport;transmembrane transport	GO:0005215	transporter activity	GO:0016020;GO:0016021	membrane;integral component of membrane	Membrane;Transmembrane helix;Transmembrane
hpylori01_00480	0.858642	0.881321	0.889052	0.925203	0.954305	0.925794	Core	Not spurious protein	dapB	4-hydroxy-tetrahydrodipicolinate reductase	1.17.1.8	GO:0009089;GO:0019877	lysine biosynthetic process via diaminopimelate;diaminopimelate biosynthetic process	GO:0051287;GO:0016726;GO:0050661;GO:0008839	NAD binding;oxidoreductase activity, acting on CH or CH2 groups, NAD or NADP as acceptor;NADP binding;4-hydroxy-tetrahydrodipicolinate reductase			NADP;Amino-acid biosynthesis;Cytoplasm;Diaminopimelate biosynthesis;Lysine biosynthesis;Oxidoreductase;NAD	Amino-acid biosynthesis
hpylori01_00029	0.653924	1.09884	0.982465	1.1296	0.797097	1.31246	Core	Not spurious protein	HP_0028	Conserved hypothetical secreted protein						GO:0016021	integral component of membrane	Membrane;Transmembrane helix;Transmembrane
hpylori01_00418	0.889716	0.851327	0.879823	0.974982	0.973953	0.906704	Core	Not spurious protein	jhp_0401	Putative						GO:0016021	integral component of membrane	Signal
hpylori01_01506	0.772458	0.749706	0.72768	0.940751	0.997427	0.99445	Core	Not spurious protein	ald	Alanine dehydrogenase	1.4.1.1	GO:0042853	L-alanine catabolic process	GO:0000286	alanine dehydrogenase activity			Oxidoreductase
hpylori01_00776	0.0440871	3.09401	15.6037	2.87539	0.223773	16.8819	Core	Not spurious protein	jhp_0753	Putative								Signal
hpylori01_00616	0.186889	1.64231	4.85201	1.76333	0.378544	3.86413	Core	Not spurious protein	serB	Phosphoserine phosphatase	3.1.3.3	GO:0006564	L-serine biosynthetic process	GO:0046872;GO:0004647	metal ion binding;phosphoserine phosphatase activity			Metal-binding;Hydrolase;Magnesium
hpylori01_01192	0.893385	0.908153	0.943328	0.962551	0.990557	1.01569	Core	Not spurious protein	rplA	50S ribosomal protein L1		GO:0006412;GO:0006417;GO:0042742	translation;regulation of translation;defense response to bacterium	GO:0000049;GO:0019843;GO:0003735	tRNA binding;rRNA binding;structural constituent of ribosome	GO:0015934	large ribosomal subunit	Translation regulation;rRNA-binding;Antibiotic;Ribosomal protein;tRNA-binding;Antimicrobial;Ribonucleoprotein;Repressor;RNA-binding
hpylori15_00462		0.95636	0.887687		0.813979	0.86256	Singleton	Not spurious protein		Putative Hac prophage II domain protein								Coiled coil
hpylori01_00657	0.383347	0.884783	1.251	0.831057	0.51408	1.7841	Core	Not spurious protein	acxB	Acetone carboxylase subunit alpha	3.5.2.14;6.4.1.6			GO:0047423;GO:0003824;GO:0018710	N-methylhydantoinase (ATP-hydrolyzing) activity;catalytic activity;acetone carboxylase activity			Hydrolase;Ligase
hpylori01_01551	0.977352	0.878043	0.987724	0.908807	0.917205	0.895474	Core	Not spurious protein	yaeC	Lipoprotein								Lipoprotein
hpylori86_00601	0.948499	0.945824	1.02198	1.00643	1.00819	0.928579	Singleton	Not spurious protein	korA	2-oxoglutarate oxidoreductase OorA subunit (2-oxoglutarate synthase)	1.2.-.-;1.2.7.3			GO:0016491;GO:0047553	oxidoreductase activity;2-oxoglutarate synthase activity			Oxidoreductase;Pyruvate
hpylori01_00814	0.983906			1.24627			Core	Not spurious protein	jhp_0787	Putative	3.1.3.27			GO:0008962	phosphatidylglycerophosphatase activity	GO:0016021	integral component of membrane	Membrane;Transmembrane helix;Transmembrane
hpylori124_00556			1.09998		1.04646		Singleton	Not spurious protein
hpylori01_00499	0.0868	13.9774	10.4753	3.05522	0.162497	4.93485	Accessory	Not spurious protein	cagV	CagV protein						GO:0016020;GO:0016021	membrane;integral component of membrane	Membrane;Transmembrane helix;Transmembrane
hpylori146_01538	0.20393	3.0422	3.1169	2.12434	0.336007	4.22375	Cloud	Not spurious protein	mccC	MccC		GO:0055085	transmembrane transport			GO:0016021	integral component of membrane	Membrane;Transmembrane helix;Plasmid;Transmembrane
hpylori01_00871		1.17654				0.884128	Core	Not spurious protein	alpB	Outer membrane protein HopB								Coiled coil;Lipoprotein
hpylori99_00195	0.254085	1.47559	1.37449	1.72309	0.371787	1.85655	Singleton	Not spurious protein	N206_06225	DNA methyltransferase				GO:0008168	methyltransferase activity			Signal;Transferase;Methyltransferase
hpylori01_00275	0.327287	1.67083	2.08447	1.28201	0.43825	2.2216	Core	Not spurious protein	rfaC	Lipopolysaccharide heptosyltransferase I	2.-.-.-;2.4.-.-;2.4.1.-	GO:0009244	lipopolysaccharide core region biosynthetic process	GO:0016757;GO:0008920	transferase activity, transferring glycosyl groups;lipopolysaccharide heptosyltransferase activity			Transferase;Glycosyltransferase
hpylori01_01446	0.0576357	3.32785	8.88975	2.86426	0.162998	12.4082	Core	Not spurious protein	ubiX	Flavin prenyltransferase UbiX	2.5.1.129	GO:0051188	cofactor biosynthetic process	GO:0016829;GO:0004659	lyase activity;prenyltransferase activity			Lyase;FMN;Transferase;Flavoprotein;Prenyltransferase
hpylori01_00971	0.607634	2.42582	0.919033	2.46028	0.950069	0.827286	Cloud	Not spurious protein
hpylori01_00651	0.804622	0.807639	0.828838	0.9755	0.992362	0.955039	Core	Not spurious protein	thlA	Acetyl-CoA C-acetyltransferase	2.3.1.9;2.3.1.16	GO:0008152	metabolic process	GO:0016747;GO:0003985	transferase activity, transferring acyl groups other than amino-acyl groups;acetyl-CoA C-acetyltransferase activity			Acyltransferase;Transferase
hpylori01_00555	0.857774	0.844312	0.832486	0.957904	0.917746	0.945746	Core	Not spurious protein	oorA	2-oxoglutarate-acceptor oxidoreductase subunit OorA	1.2.7.3;1.2.-.-			GO:0047553;GO:0016491	2-oxoglutarate synthase activity;oxidoreductase activity			Pyruvate;Oxidoreductase
hpylori01_00934	0.88031	0.913237	0.882305	0.911437	0.907788	0.944754	Core	Not spurious protein	glyS	Glycine--tRNA ligase beta subunit	6.1.1.14	GO:0006426	glycyl-tRNA aminoacylation	GO:0005524;GO:0004820	ATP binding;glycine-tRNA ligase activity	GO:0005737	cytoplasm	ATP-binding;Cytoplasm;Aminoacyl-tRNA synthetase;Protein biosynthesis;Ligase;Nucleotide-binding
hpylori01_01504	0.171093	2.66638	1.75011	2.40295	0.303834	2.27469	Core	Not spurious protein	rocF	Arginase	3.5.3.1	GO:0006525	arginine metabolic process	GO:0046872;GO:0004053	metal ion binding;arginase activity			Metal-binding;Hydrolase;Manganese;Arginine metabolism
hpylori159_00320	0.337811	1.65636	1.658	1.43012	0.502757	1.78107	Cloud	Not spurious protein	neuA2	CMP-N-Acetylneuraminate cytidylyltransferase	3.1.21.5;2.7.7.43			GO:0016779;GO:0008781;GO:0015668;GO:0016740	nucleotidyltransferase activity;N-acylneuraminate cytidylyltransferase activity;Type III site-specific deoxyribonuclease activity;transferase activity			Hydrolase;Transferase;Nucleotidyltransferase
hpylori01_01265	0.0297698	4.42788	8.29487	4.51848	0.132905	50	Core	Not spurious protein	nuoH	NADH-quinone oxidoreductase subunit H	1.6.5.11			GO:0048038;GO:0016655;GO:0016491	quinone binding;oxidoreductase activity, acting on NAD(P)H, quinone or similar compound as acceptor;oxidoreductase activity			Membrane;Cell inner membrane;Transmembrane helix;Cell membrane;Quinone;Oxidoreductase;Ubiquinone;Transmembrane;NAD
hpylori01_01083	0.141441	2.07958	3.10662	1.83675	0.285846	3.49695	Core	Not spurious protein	galE	UDP-glucose 4-epimerase	5.1.3.2	GO:0006012	galactose metabolic process	GO:0003978;GO:0050662	UDP-glucose 4-epimerase activity;coenzyme binding			Isomerase;NAD
hpylori06_00203	0.228952	1.01393	2.27381	1.4571	0.543051	1.77058	Singleton	Not spurious protein	HPGAM_01045	KHP30-like phage protein								Coiled coil
hpylori01_00744	0.20471	2.26934	5.06434	1.73917	0.358673	3.12973	Core	Not spurious protein	lolA	Outer-membrane lipoprotein carrier protein		GO:0015031	protein transport	GO:0042954	lipoprotein transporter activity	GO:0042597	periplasmic space	Periplasm;Signal;Chaperone;Protein transport;Lipoprotein;Transport
hpylori01_01299	0.109607	5.57644	3.46171	4.6063	0.267212	3.02115	Core	Not spurious protein	rplR	50S ribosomal protein L18		GO:0006412	translation	GO:0019843;GO:0003735	rRNA binding;structural constituent of ribosome	GO:0005840	ribosome	rRNA-binding;Ribosomal protein;Ribonucleoprotein;RNA-binding
hpylori01_00964	0.249321	0.460651	2.34865	0.991425	0.377899	3.81703	Cloud	Not spurious protein	pz30sb	Uncharacterized protein pz30sb								Signal;Coiled coil
hpylori124_00013	0.876787	0.430031	2.10069	0.461061	0.647893	1.70443	Cloud	Not spurious protein	pta	Type I restriction endonuclease	2.1.1.72	GO:0008152	metabolic process	GO:0004519;GO:0009007;GO:0016407	endonuclease activity;site-specific DNA-methyltransferase (adenine-specific) activity;acetyltransferase activity			Coiled coil;Endonuclease;Hydrolase;Nuclease
hpylori177_00600	0.395283	1.24181	3.94567	1.07663	0.451069	5.56663	Singleton	Not spurious protein	nrdG	6-pyruvoyltetrahydropterin 2'-reductase	1.1.1.220;4.3.99.3	GO:0008616	queuosine biosynthetic process	GO:0000287;GO:0016491;GO:0016840;GO:0047028;GO:0051539;GO:1904047	magnesium ion binding;oxidoreductase activity;carbon-nitrogen lyase activity;6-pyruvoyltetrahydropterin 2'-reductase activity;4 iron, 4 sulfur cluster binding;S-adenosyl-L-methionine binding			4Fe-4S;Iron;Iron-sulfur;Lyase;Magnesium;Queuosine biosynthesis;S-adenosyl-L-methionine	Purine metabolism
hpylori01_01497	0.065918	2.47957	3.35641	1.66075	0.273507	6.03911	Core	Not spurious protein	thyX	Flavin-dependent thymidylate synthase	2.1.1.148	GO:0006231;GO:0006235	dTMP biosynthetic process;dTTP biosynthetic process	GO:0050797;GO:0050660	thymidylate synthase (FAD) activity;flavin adenine dinucleotide binding			Nucleotide biosynthesis;NADP;FAD;Transferase;Flavoprotein;Methyltransferase	Pyrimidine metabolism
hpylori06_00212		0.932379	0.946159		0.965589	0.964674	Cloud	Not spurious protein		KHP30-like phage protein		GO:0008152	metabolic process					Coiled coil
hpylori01_00100	0.875499	0.864181	0.887573	0.945204	0.962507	0.965003	Core	Not spurious protein	omp442	OMP442								Signal
hpylori02_01384	0.100196	4.2523	5.16998	3.10692	0.154354	6.21932	Core	Not spurious protein	tatC	Sec-independent protein translocase protein TatC		GO:0015031;GO:0043953	protein transport;protein transport by the Tat complex	GO:0008320	protein transmembrane transporter activity	GO:0033281;GO:0005887	TAT protein transport complex;integral component of plasma membrane	Membrane;Protein transport;Cell inner membrane;Transmembrane helix;Cell membrane;Translocation;Transmembrane;Transport
hpylori01_00037	0.310043	2.22212	1.48568	2.01671	0.444681	1.86343	Core	Not spurious protein										Signal
hpylori10_00538		0.972871	0.913778		1.18324	0.8441	Cloud	Not spurious protein	NY40_0547	KHP30-like phage protein								Coiled coil
hpylori01_00637	0.714662			0.907829			Core	Not spurious protein	ogt	Methylated-DNA--protein-cysteine methyltransferase	2.1.1.63	GO:0006307;GO:0006281	DNA dealkylation involved in DNA repair;DNA repair	GO:0003908	methylated-DNA-[protein]-cysteine S-methyltransferase activity	GO:0005737	cytoplasm	Cytoplasm;Transferase;Methyltransferase;DNA repair;DNA damage
hpylori80_01304		0.949876	0.960536		1.01079	1.01457	Singleton	Not spurious protein	AA971_07185	Membrane protein						GO:0016021	integral component of membrane	Signal;Membrane;Transmembrane helix;Transmembrane
hpylori01_01467	0.873386	0.859707	0.838755	1.00128	1.03228	1.09537	Core	Not spurious protein	pth	Peptidyl-tRNA hydrolase	3.1.1.29	GO:0006412	translation	GO:0004045	aminoacyl-tRNA hydrolase activity	GO:0005737	cytoplasm	Hydrolase;Cytoplasm
hpylori01_01334	0.195557	1.33149	3.27879	1.94852	0.310067	2.55022	Core	Not spurious protein	expD	TonB system transport protein ExbD		GO:0015031	protein transport	GO:0022857	transmembrane transporter activity	GO:0016020;GO:0005886;GO:0016021	membrane;plasma membrane;integral component of membrane	Membrane;Protein transport;Transmembrane helix;Transmembrane;Transport
hpylori80_01524	0.342898	1.08407	5.36614	2.81607	0.338324	1.62401	Singleton	Not spurious protein								GO:0016021	integral component of membrane	Membrane;Transmembrane;Transmembrane helix
hpylori01_00663	0.726125	0.775457	0.730109	0.926118	0.945403	0.90499	Core	Not spurious protein	flgR	Transcriptional activator of flagella proteins	2.7.3.-	GO:0006351;GO:0000160;GO:0006355	transcription, DNA-templated;phosphorelay signal transduction system;regulation of transcription, DNA-templated	GO:0008134;GO:0016740	transcription factor binding;transferase activity	GO:0005622	intracellular	Flagellum;Transcription;ATP-binding;Transcription regulation;Phosphoprotein;Cilium;DNA-binding;Cell projection;Nucleotide-binding
hpylori106_01357	0.727604	1.20727	0.718972	0.981357	1.00535	0.639809	Singleton	Not spurious protein	ACM27_00330	UV radiation resistance protein								Coiled coil
hpylori01_01058	0.0574233	2.0868	7.8932	1.7104	0.359308	4.52527	Core	Not spurious protein	jhp_0996	Putative								Coiled coil
hpylori144_01289	0.0148615	22.362	35.2257	17.9373	0.07386	36.0507	Core	Not spurious protein	rpsJ	30S ribosomal protein S10		GO:0006412	translation	GO:0000049;GO:0003723;GO:0003735	tRNA binding;RNA binding;structural constituent of ribosome	GO:0005840	ribosome	Ribosomal protein;Ribonucleoprotein
hpylori01_00372	0.302944	1.16414	2.0418	1.22083	0.41843	2.16469	Core	Not spurious protein	prmA	Ribosomal protein L11 methyltransferase	2.1.1.-			GO:0008276	protein methyltransferase activity	GO:0005840	ribosome	Cytoplasm;Transferase;Ribosomal protein;Methyltransferase;Ribonucleoprotein
hpylori117_00524		1.16003	1.0012		0.873743	0.944548	Singleton	Not calculated (0 tblatn hits)
hpylori01_00048	0.198113	1.46915	2.95087	1.72845	0.360369	3.23578	Core	Not spurious protein	aguA	Agmatine deiminase	3.5.3.12	GO:0009446	putrescine biosynthetic process	GO:0004519;GO:0047632;GO:0004668	endonuclease activity;agmatine deiminase activity;protein-arginine deiminase activity			Coiled coil;Hydrolase;Endonuclease;Nuclease
hpylori127_01044	0.125462	1.3806	1.51322	4.47371	0.16398	2.22111	Cloud	Not spurious protein
hpylori01_00388	0.274199	1.54751	1.94244	1.72938	0.331557	2.01392	Core	Not spurious protein	minC	Septum formation inhibitor		GO:0051301;GO:1901891;GO:0090529;GO:0007049;GO:0000902	cell division;regulation of cell septum assembly;cell septum assembly;cell cycle;cell morphogenesis					Cell cycle;Septation;Cell division
hpylori01_00229		1.18218	0.789696		0.879177	1.148	Core	Not spurious protein	hp908_0247	Integral membrane protein						GO:0016021	integral component of membrane	Membrane;Transmembrane helix;Transmembrane
hpylori01_01188	0.00725038	16.0448	8.8417	8.63917	0.149866	40.6635	Core	Not spurious protein	rpsL	30S ribosomal protein S12		GO:0006412	translation	GO:0000049;GO:0019843;GO:0003735	tRNA binding;rRNA binding;structural constituent of ribosome	GO:0015935	small ribosomal subunit	rRNA-binding;Methylation;Ribosomal protein;tRNA-binding;Ribonucleoprotein;RNA-binding
hpylori01_00690	0.336622	1.59844	1.58612	1.63622	0.471442	1.58048	Cloud	Not spurious protein	HPF75_0646	Ancestral polypeptide				GO:0003746;GO:0005525	translation elongation factor activity;GTP binding	GO:0016021	integral component of membrane	Elongation factor;Coiled coil;Membrane;Transmembrane helix;Transmembrane
hpylori01_00932	0.808869	0.80328	0.813007	0.852533	0.862434	0.875353	Core	Not spurious protein	czcB	Cobalt-zinc-cadmium resistance protein								Signal;Coiled coil
hpylori01_00151	0.280904	2.42767	1.65389	1.3289	0.36171	1.35333	Core	Not spurious protein
hpylori01_00665	0.0877472	3.16246	5.89541	1.89756	0.131759	24.2799	Core	Not spurious protein	hopE	Outer membrane protein HopE								Signal
hpylori164_00718		0.698438	0.682632		0.927786	0.721632	Cloud	Not spurious protein	BB394_00830	GTPase				GO:0005525	GTP binding			Coiled coil;Transmembrane helix;Transmembrane
hpylori01_01176	0.709807	0.756531	0.729888	0.895924	0.941188	0.884668	Core	Not spurious protein	vmrA	Multidrug efflux pump VmrA				GO:0015238;GO:0015297	drug transmembrane transporter activity;antiporter activity	GO:0016020;GO:0016021	membrane;integral component of membrane	Membrane;Transmembrane helix;Transmembrane
hpylori15_00459	0.0484153	2.44331	9.23897	3.10949	0.18185	28.3004	Core	Not spurious protein	bioB	Biotin synthase	2.8.1.6	GO:0009102	biotin biosynthetic process	GO:0005506;GO:0051537;GO:0051536;GO:0004076;GO:0051539	iron ion binding;2 iron, 2 sulfur cluster binding;iron-sulfur cluster binding;biotin synthase activity;4 iron, 4 sulfur cluster binding			Metal-binding;S-adenosyl-L-methionine;Transferase;Iron-sulfur;4Fe-4S;Biotin biosynthesis;2Fe-2S;Iron	Cofactor biosynthesis
hpylori01_00271	0.131149	2.83472	3.18016	3.21099	0.265254	3.97807	Core	Not spurious protein	addB	ATP-dependent nuclease								Signal;Coiled coil;Lipoprotein
hpylori169_00091		1.10685	0.998443		0.820602	0.938782	Cloud	Not spurious protein		TIR domain protein								Coiled coil
hpylori01_01302	0.126664	2.72302	6.20061	2.25683	0.172197	5.931	Core	Not spurious protein	rplE	50S ribosomal protein L5		GO:0006412	translation	GO:0000049;GO:0019843;GO:0003735	tRNA binding;rRNA binding;structural constituent of ribosome	GO:0005840	ribosome	rRNA-binding;Ribosomal protein;tRNA-binding;Ribonucleoprotein;RNA-binding
hpylori01_01221	0.253978	1.41641	2.33187	2.10712	0.332923	2.49102	Core	Not spurious protein	hemD	Uroporphyrinogen-III synthase	4.2.1.75	GO:0033014	tetrapyrrole biosynthetic process	GO:0004852	uroporphyrinogen-III synthase activity			Lyase
hpylori159_01195	0.311748	1.11054	2.87958	1.04704	0.538442	2.70699	Cloud	Not spurious protein	waaF2	Glycosyltransferase 9 family protein		GO:0008152	metabolic process	GO:0016757	transferase activity, transferring glycosyl groups			Transferase
hpylori01_00175	0.0796404	2.4551	5.99088	2.7706	0.240953	7.30465	Core	Not spurious protein	lysS	Lysine--tRNA ligase	6.1.1.6	GO:0006430	lysyl-tRNA aminoacylation	GO:0005524;GO:0003676;GO:0004824;GO:0000287	ATP binding;nucleic acid binding;lysine-tRNA ligase activity;magnesium ion binding	GO:0005737	cytoplasm	Metal-binding;ATP-binding;Cytoplasm;Aminoacyl-tRNA synthetase;Protein biosynthesis;Ligase;Magnesium;Nucleotide-binding
hpylori108_00384	0.458539	1.31505	3.37061	1.26006	0.53217	1.0649	Cloud	Not spurious protein
hpylori01_01261	0.0307152	3.07615	5.39602	3.27575	0.185879	39.0337	Core	Not spurious protein	nuoD	NADH-quinone oxidoreductase subunit D	1.6.5.11			GO:0048038;GO:0051287;GO:0016651;GO:0050136	quinone binding;NAD binding;oxidoreductase activity, acting on NAD(P)H;NADH dehydrogenase (quinone) activity	GO:0005886	plasma membrane	Membrane;Cell inner membrane;Cell membrane;Quinone;Oxidoreductase;Ubiquinone;Transport;NAD
hpylori01_00578		0.88339	1.18888		0.686823	1.36501	Core	Not spurious protein	jhp_0557	Putative								Coiled coil
hpylori01_00185	0.0399625	2.6606	10.6853	3.02853	0.146192	12.2817	Core	Not spurious protein	frdC	Fumarate reductase cytochrome B subunit	1.3.99.1	GO:0006099	tricarboxylic acid cycle	GO:0016627;GO:0000104	oxidoreductase activity, acting on the CH-CH group of donors;succinate dehydrogenase activity	GO:0016020	membrane	Metal-binding;Membrane;Transmembrane helix;Heme;Electron transport;Tricarboxylic acid cycle;Iron;Transmembrane
hpylori01_00999	0.882178			1.289			Accessory	Not spurious protein	HPSA20_1132	Putative lipoprotein								Plasmid;Lipoprotein
hpylori01_00967	0.808572	0.822521	0.741511	0.876702	0.819871	0.859288	Accessory	Not spurious protein	pz27sb	Uncharacterized protein pz27sb								Coiled coil
hpylori01_00918	0.945819	0.907539	0.923888	0.910037	0.923681	0.936367	Core	Not spurious protein	rluC	Pseudouridine synthase	4.2.1.70;5.4.99.-	GO:0001522	pseudouridine synthesis	GO:0003723;GO:0004730;GO:0009982	RNA binding;pseudouridylate synthase activity;pseudouridine synthase activity			Lyase;Isomerase;RNA-binding
hpylori125_00920			0.875531		0.81655		Cloud	Not calculated (0 tblatn hits)
hpylori171_01449	0.635445			1.62525			Singleton	Not calculated (0 tblatn hits)										Coiled coil
hpylori01_00099	0.178183	2.73939	1.91662	2.50105	0.311808	2.20133	Core	Not spurious protein	queH	Epoxyqueuosine reductase QueH	1.17.99.6	GO:0008616;GO:0008033	queuosine biosynthetic process;tRNA processing	GO:0046872;GO:0051539;GO:0052693	metal ion binding;4 iron, 4 sulfur cluster binding;epoxyqueuosine reductase activity			tRNA processing;Metal-binding;Coiled coil;Disulfide bond;Iron-sulfur;4Fe-4S;Redox-active center;Queuosine biosynthesis;Oxidoreductase;Iron	tRNA modification
hpylori01_00740	0.166168	2.51892	2.22154	2.37805	0.276505	1.98788	Core	Not spurious protein	K751_04580	Periplasmic protein								Signal
hpylori157_00491	0.363101	4.051	0.529808	1.54029	0.373749	0.569201	Singleton	Not spurious protein
hpylori05_00333	0.697579	1.18591	1.14826	1.08817	0.762729	0.934247	Accessory	Not spurious protein	OUI_1193	AAA domain protein				GO:0005524;GO:0003824	ATP binding;catalytic activity			Coiled coil;Plasmid
hpylori01_00324	0.210481	2.10736	2.32101	2.24771	0.401075	2.14185	Core	Not spurious protein	nadE	NH(3)-dependent NAD(+) synthetase	6.3.1.5	GO:0009435	NAD biosynthetic process	GO:0046872;GO:0005524;GO:0003952;GO:0008795	metal ion binding;ATP binding;NAD+ synthase (glutamine-hydrolyzing) activity;NAD+ synthase activity			Metal-binding;ATP-binding;Ligase;Magnesium;Nucleotide-binding;NAD	Cofactor biosynthesis
hpylori01_00343	0.943674	0.924136	0.879202	0.90136	0.886139	0.915921	Core	Not spurious protein	fliF	Flagellar M-ring protein		GO:0071973	bacterial-type flagellum-dependent cell motility	GO:0003774	motor activity	GO:0009431;GO:0016021	bacterial-type flagellum basal body, MS ring;integral component of membrane	Coiled coil;Membrane;Flagellum;Bacterial flagellum;Transmembrane helix;Cilium;Cell projection;Transmembrane
hpylori01_01207	0.842208	0.85167	0.89014	0.923318	0.940763	0.926099	Core	Not spurious protein	cysE	Serine acetyltransferase	2.3.1.30	GO:0006535	cysteine biosynthetic process from serine	GO:0009001	serine O-acetyltransferase activity	GO:0005737	cytoplasm	Acyltransferase;Cysteine biosynthesis;Amino-acid biosynthesis;Repeat;Transferase
hpylori01_01288	0.02824	11.1578	7.94216	12.7914	0.0657824	10.4806	Core	Not spurious protein	rplQ	50S ribosomal protein L17		GO:0006412	translation	GO:0003735	structural constituent of ribosome	GO:0005840	ribosome	Ribosomal protein;Ribonucleoprotein
hpylori150_01272	0.0440243	4.39013	5.93471	3.95816	0.101922	6.85073	Core	Not spurious protein	ttcA	tRNA 2-thiocytidine biosynthesis protein TtcA		GO:0008033	tRNA processing	GO:0046872;GO:0005524;GO:0016829;GO:0051539;GO:0016740	metal ion binding;ATP binding;lyase activity;4 iron, 4 sulfur cluster binding;transferase activity			Lyase;Metal-binding;ATP-binding;Transferase;Iron-sulfur;4Fe-4S;Iron;Nucleotide-binding
hpylori01_00415	0.800154	0.784339	0.768781	1.01875	1.02053	0.995102	Core	Not spurious protein	rarA	Recombination factor protein RarA	2.7.7.7	GO:0006260;GO:0006281;GO:0006310	DNA replication;DNA repair;DNA recombination	GO:0009378;GO:0003887;GO:0003677	four-way junction helicase activity;DNA-directed DNA polymerase activity;DNA binding			Helicase;Nucleotidyltransferase
hpylori01_00774	0.768865	0.777942	0.753703	0.921173	0.969371	0.933087	Core	Not spurious protein	motA	Flagellar motor protein MotA		GO:0015031	protein transport			GO:0016021	integral component of membrane	Membrane;Flagellum;Transmembrane helix;Cilium;Cell projection;Transmembrane
hpylori01_00997	0.907082	0.854204	0.846592	0.936932	0.900889	0.96873	Accessory	Not spurious protein	virB9	VirB9 type IV secretion protein						GO:0016021	integral component of membrane	Signal;Coiled coil
hpylori01_00459	0.115424	2.49481	4.07289	2.23941	0.232808	4.70899	Core	Not spurious protein	hofC	Outer membrane protein HofC								Signal
hpylori01_00742	0.227531	2.25979	7.40618	1.66416	0.259592	3.73619	Core	Not spurious protein	jhp_0720	Putative								Coiled coil;Signal
hpylori01_00733	0.148442	1.87002	4.13595	1.25517	0.301101	6.46809	Core	Not spurious protein	tyrS	Tyrosine--tRNA ligase	6.1.1.1	GO:0006437	tyrosyl-tRNA aminoacylation	GO:0005524;GO:0003723;GO:0004831	ATP binding;RNA binding;tyrosine-tRNA ligase activity	GO:0005737	cytoplasm	ATP-binding;Cytoplasm;Aminoacyl-tRNA synthetase;Protein biosynthesis;Ligase;Nucleotide-binding;RNA-binding
hpylori01_00937	0.210447	1.58034	3.90609	1.24587	0.340957	1.45326	Core	Not spurious protein	gatC	Aspartyl/glutamyl-tRNA(Asn/Gln) amidotransferase subunit C	6.3.5.-	GO:0006412;GO:0006450	translation;regulation of translational fidelity	GO:0005524;GO:0016874;GO:0050567;GO:0016740	ATP binding;ligase activity;glutaminyl-tRNA synthase (glutamine-hydrolyzing) activity;transferase activity			ATP-binding;Transferase;Protein biosynthesis;Ligase;Nucleotide-binding
hpylori01_01297	0.0550282	5.15522	11.4736	3.27622	0.120414	8.69994	Core	Not spurious protein	rplO	50S ribosomal protein L15		GO:0006412	translation	GO:0019843;GO:0003735	rRNA binding;structural constituent of ribosome	GO:0015934	large ribosomal subunit	rRNA-binding;Ribosomal protein;Ribonucleoprotein;RNA-binding
hpylori01_00598	0.105066	3.2705	2.95503	2.72497	0.14429	7.5955	Core	Not spurious protein	cybH	Ni/Fe-hydrogenase, b-type cytochrome subunit	1.2.1.2	GO:0022904	respiratory electron transport chain	GO:0008863;GO:0005506;GO:0009055	formate dehydrogenase (NAD+) activity;iron ion binding;electron transfer activity	GO:0016021	integral component of membrane	Membrane;Transmembrane helix;Oxidoreductase;Transmembrane
hpylori01_00107	0.633091	1.17918	1.01132	1.76971	0.879184	1.1003	Accessory	Not spurious protein	MWE_0165	McrBC restriction endonuclease system McrB subunit				GO:0004519	endonuclease activity			Coiled coil
hpylori80_00979		1.32642	0.786738		1.47809	0.640096	Singleton	Not spurious protein
hpylori102_01075	0.9115	1.08065	1.22203	0.871683	0.987602	0.991668	Cloud	Not spurious protein	HP_0450	Trichohyalin domain protein								Coiled coil
hpylori01_00699	0.192501	2.40156	2.40064	2.28686	0.380321	2.67275	Core	Not spurious protein	jhp_0678	HIT FAMILY PROTEIN	2.7.7.53;3.6.1.17			GO:0004081;GO:0016787;GO:0003877;GO:0003824	bis(5'-nucleosyl)-tetraphosphatase (asymmetrical) activity;hydrolase activity;ATP adenylyltransferase activity;catalytic activity			Hydrolase;Nucleotidyltransferase
hpylori01_00923	0.761811	0.735043	0.783491	0.831255	0.855935	0.841935	Core	Not spurious protein	gpsA	Glycerol-3-phosphate dehydrogenase [NAD(P)+]	1.1.1.94	GO:0046167;GO:0006650;GO:0046168;GO:0008654;GO:0005975	glycerol-3-phosphate biosynthetic process;glycerophospholipid metabolic process;glycerol-3-phosphate catabolic process;phospholipid biosynthetic process;carbohydrate metabolic process	GO:0036439;GO:0004367;GO:0051287;GO:0047952	glycerol-3-phosphate dehydrogenase [NADP+] activity;glycerol-3-phosphate dehydrogenase [NAD+] activity;NAD binding;glycerol-3-phosphate dehydrogenase [NAD(P)+] activity	GO:0009331	glycerol-3-phosphate dehydrogenase complex	Lipid biosynthesis;Phospholipid metabolism;Cytoplasm;Lipid metabolism;Oxidoreductase;Phospholipid biosynthesis;NAD	Membrane lipid metabolism
hpylori01_00391	0.0953951	4.67571	12.1212	5.6439	0.166735	7.65169	Core	Not spurious protein	thrB	Homoserine kinase	2.7.1.39	GO:0009088	threonine biosynthetic process	GO:0004413;GO:0005524	homoserine kinase activity;ATP binding	GO:0005737	cytoplasm	ATP-binding;Amino-acid biosynthesis;Cytoplasm;Transferase;Kinase;Threonine biosynthesis;Nucleotide-binding	Amino-acid biosynthesis
hpylori121_01514	0.947489			0.99736			Accessory	Not spurious protein	hp908_1602	Ubiquinol-cytochrome C chaperone						GO:0016021	integral component of membrane	Coiled coil;Membrane;Transmembrane;Transmembrane helix
hpylori01_01230	0.132362	1.92248	3.43293	1.44749	0.310522	5.15347	Core	Not spurious protein
hpylori01_01427	0.141083	1.81725	2.38838	3.45301	0.449005	2.6937	Core	Not spurious protein	trx2	Thioredoxin		GO:0006662;GO:0045454	glycerol ether metabolic process;cell redox homeostasis	GO:0015035	protein disulfide oxidoreductase activity	GO:0005623	cell	Disulfide bond;Redox-active center;Oxidoreductase
hpylori172_00335		0.957937	1.00452		0.92679	0.969481	Singleton	Not spurious protein
hpylori01_01250	0.771444	0.751458	0.755757	0.952615	0.927597	1.00045	Core	Not spurious protein	oppA	Oligopeptide ABC transporter periplasmic oligopeptide-binding protein		GO:0055085	transmembrane transport			GO:0043190	ATP-binding cassette (ABC) transporter complex
hpylori01_00159	0.064193	2.40251	7.19635	2.50303	0.232706	7.30628	Core	Not spurious protein	ompR	Response regulator	3.1.1.61	GO:0045892;GO:0045893;GO:0006351;GO:0000160;GO:0006355	negative regulation of transcription, DNA-templated;positive regulation of transcription, DNA-templated;transcription, DNA-templated;phosphorelay signal transduction system;regulation of transcription, DNA-templated	GO:0000976;GO:0001217;GO:0003677;GO:0008984	transcription regulatory region sequence-specific DNA binding;bacterial-type RNA polymerase transcriptional repressor activity, sequence-specific DNA binding;DNA binding;protein-glutamate methylesterase activity	GO:0005622	intracellular	Two-component regulatory system;Transcription;Transcription regulation;Phosphoprotein;DNA-binding
hpylori01_00581	0.151056	1.9751	3.72455	2.6842	0.257909	3.20063	Core	Not spurious protein	aspS	Aspartate--tRNA(Asp/Asn) ligase	6.1.1.23	GO:0006422;GO:0006418	aspartyl-tRNA aminoacylation;tRNA aminoacylation for protein translation	GO:0004815;GO:0005524;GO:0003676;GO:0050560	aspartate-tRNA ligase activity;ATP binding;nucleic acid binding;aspartate-tRNA(Asn) ligase activity	GO:0005737	cytoplasm	ATP-binding;Cytoplasm;Aminoacyl-tRNA synthetase;Protein biosynthesis;Ligase;Nucleotide-binding
hpylori107_00451	0.163657	2.51604	9.41758	2.93762	0.230169	6.76579	Singleton	Not spurious protein
hpylori01_00392	0.348517	3.42972	3.63731	2.16051	0.395902	1.78152	Core	Not spurious protein	BB430_00505									Coiled coil
hpylori01_00904	0.920022			0.954979			Accessory	Not spurious protein	trl	Protein trl								Signal;Lipoprotein
hpylori01_00068	0.967646	0.995874	0.935773	0.897561	0.916121	0.951094	Core	Not spurious protein	ureF	Urease accessory protein UreF		GO:0006807	nitrogen compound metabolic process	GO:0016151;GO:0016787	nickel cation binding;hydrolase activity	GO:0005737	cytoplasm	Chaperone;Cytoplasm;Nickel insertion
hpylori01_01304	0.00499139	50	17.9597	3.89198	0.0778812	50	Core	Not spurious protein	rplN	50S ribosomal protein L14		GO:0006412	translation	GO:0019843;GO:0003735	rRNA binding;structural constituent of ribosome	GO:0015934	large ribosomal subunit	rRNA-binding;Ribosomal protein;Ribonucleoprotein;RNA-binding
hpylori159_00606	0.217102	1.65341	2.20991	1.96012	0.32278	2.9036	Cloud	Not spurious protein	AA977_03050	Periplasmic protein						GO:0016021	integral component of membrane	Coiled coil;TPR repeat;Transmembrane helix
hpylori01_00570	0.762434	0.718164	0.780447	1.00861	0.941501	1.03875	Core	Not spurious protein	hemE	Uroporphyrinogen decarboxylase	4.1.1.37	GO:0006782;GO:0006779	protoporphyrinogen IX biosynthetic process;porphyrin-containing compound biosynthetic process	GO:0004853	uroporphyrinogen decarboxylase activity	GO:0005737	cytoplasm	Lyase;Cytoplasm;Porphyrin biosynthesis;Decarboxylase	Porphyrin-containing compound metabolism
hpylori01_01332	0.205001	2.4598	3.50411	1.50232	0.407348	2.52269	Core	Not spurious protein	nikR	Putative nickel-responsive regulator		GO:0045892;GO:0010045;GO:0006351;GO:0006355	negative regulation of transcription, DNA-templated;response to nickel cation;transcription, DNA-templated;regulation of transcription, DNA-templated	GO:0000976;GO:0016151;GO:0043565;GO:0001217;GO:0003677;GO:0042802	transcription regulatory region sequence-specific DNA binding;nickel cation binding;sequence-specific DNA binding;bacterial-type RNA polymerase transcriptional repressor activity, sequence-specific DNA binding;DNA binding;identical protein binding	GO:0032993	protein-DNA complex	Nickel;Metal-binding;Transcription;Transcription regulation;DNA-binding
hpylori01_01481	0.308201	1.40854	2.09972	1.19882	0.473579	1.67469	Core	Not spurious protein	selA	L-seryl-tRNA(Sec) selenium transferase	2.9.1.1	GO:0097056;GO:0001514	selenocysteinyl-tRNA(Sec) biosynthetic process;selenocysteine incorporation	GO:0004125	L-seryl-tRNASec selenium transferase activity	GO:0005737	cytoplasm	Selenium;Cytoplasm;Transferase;Protein biosynthesis;Pyridoxal phosphate	Aminoacyl-tRNA biosynthesis
hpylori108_01640	0.741906	0.990778	1.06333	0.884123	0.912367	0.915199	Cloud	Not spurious protein		TIR domain protein								Coiled coil
hpylori104_01238	0.0816093	3.31718	4.37435	2.15594	0.201959	4.18003	Core	Not spurious protein	soj	Sporulation initiation inhibitor Soj	3.6.-.-;2.7.10.2	GO:0030435;GO:0030436	sporulation resulting in formation of a cellular spore;asexual sporulation	GO:0004715;GO:0016787	non-membrane spanning protein tyrosine kinase activity;hydrolase activity			Coiled coil;Sporulation;Hydrolase
hpylori01_00545	0.891629	0.826328	0.860172	0.966466	0.969735	0.98926	Core	Not spurious protein	hp908_0587	BNR/Asp-box repeat protein						GO:0016021	integral component of membrane	Membrane;Transmembrane helix;Transmembrane
hpylori127_00980		1.03802	1.09511		0.96153	0.934273	Singleton	Spurious protein
hpylori01_01477	0.0620081	3.22157	3.31318	1.97918	0.2032	4.82499	Core	Not spurious protein	plsY	Glycerol-3-phosphate acyltransferase	2.3.1.n3	GO:0008654	phospholipid biosynthetic process	GO:0043772	acyl-phosphate glycerol-3-phosphate acyltransferase activity	GO:0005886;GO:0016021	plasma membrane;integral component of membrane	Acyltransferase;Membrane;Lipid biosynthesis;Phospholipid metabolism;Cell inner membrane;Transmembrane helix;Transferase;Lipid metabolism;Cell membrane;Transmembrane;Phospholipid biosynthesis	Lipid metabolism
hpylori02_01341	0.12662	3.0944	2.31498	2.77707	0.260559	3.63233	Core	Not spurious protein	rocE	Arginine permease		GO:0006865	amino acid transport	GO:0022857	transmembrane transporter activity	GO:0016021	integral component of membrane	Membrane;Transmembrane helix;Transmembrane
hpylori01_01420	0.921178	0.937462	0.981513	0.933867	0.909636	0.920716	Core	Not spurious protein	jag	SpoIIIJ-associated protein								Coiled coil
hpylori01_01440		0.956204	0.851798		1.00697	0.8397	Accessory	Not spurious protein	purN	Type II restriction enzyme	3.1.21.-;2.1.2.2	GO:0006306;GO:0006304	DNA methylation;DNA modification	GO:0004519;GO:0008170;GO:0004644;GO:0016787;GO:0003677;GO:0008168	endonuclease activity;N-methyltransferase activity;phosphoribosylglycinamide formyltransferase activity;hydrolase activity;DNA binding;methyltransferase activity			Hydrolase;Endonuclease;Methyltransferase;Nuclease
hpylori01_01464	0.189554	2.44582	2.10434	2.16945	0.330539	2.17555	Core	Not spurious protein	murE	UDP-N-acetylmuramoyl-L-alanyl-D-glutamate--2,6-diaminopimelate ligase	6.3.2.13	GO:0051301;GO:0009252;GO:0071555;GO:0008360;GO:0007049	cell division;peptidoglycan biosynthetic process;cell wall organization;regulation of cell shape;cell cycle	GO:0004326;GO:0000287;GO:0008765	tetrahydrofolylpolyglutamate synthase activity;magnesium ion binding;UDP-N-acetylmuramoylalanyl-D-glutamate-2,6-diaminopimelate ligase activity			Cell cycle;ATP-binding;Cytoplasm;Cell wall biogenesis/degradation;Ligase;Magnesium;Cell shape;Cell division;Peptidoglycan synthesis;Nucleotide-binding	Cell wall biogenesis
hpylori01_01562	0.803653	0.737587	0.771716	0.805849	0.817013	0.891096	Core	Not spurious protein	abcB	AbcB		GO:0009306	protein secretion			GO:0016020	membrane	Flagellum;Cilium;Cell projection
hpylori06_01172	0.230263	4.10088	5.07414	1.1993	0.0764489	10.6467	Cloud	Spurious protein
hpylori01_00772	0.780439	0.792886	0.858128	0.960902	0.96581	1.02557	Core	Not spurious protein	pksB	Putative polyketide biosynthesis zinc-dependent hydrolase PksB	3.-.-.-;3.1.2.6			GO:0004416;GO:0016787	hydroxyacylglutathione hydrolase activity;hydrolase activity			Hydrolase
hpylori155_01438		0.9429	0.884283		0.970158	0.974939	Singleton	Spurious protein
hpylori01_00142	0.58774	2.12156	0.719721	1.76924	0.472554	0.74393	Core	Not spurious protein	jhp_0136	Putative						GO:0016021	integral component of membrane	Membrane;Transmembrane helix;Transmembrane
hpylori01_00106	0.188158	2.2879	3.36214	2.17402	0.314204	2.73903	Core	Not spurious protein	cysK	Cysteine synthetase	2.5.1.47;4.2.1.22	GO:0006535	cysteine biosynthetic process from serine	GO:0004124;GO:0016829;GO:0004122	cysteine synthase activity;lyase activity;cystathionine beta-synthase activity			Lyase;Transferase
hpylori01_00076	0.125044	2.22559	50	1.48791	0.204958	10.4688	Core	Not spurious protein	rpsT	30S ribosomal protein S20		GO:0006412	translation	GO:0019843;GO:0003723;GO:0003735	rRNA binding;RNA binding;structural constituent of ribosome	GO:0005840	ribosome	Coiled coil;rRNA-binding;Ribosomal protein;Ribonucleoprotein;RNA-binding
hpylori01_00819	0.214456	1.52059	3.78249	2.04691	0.320413	2.82432	Core	Not spurious protein	hldE	Bifunctional protein HldE	2.7.1.167;2.7.7.70	GO:0009058;GO:0009244;GO:0097171;GO:0005975	biosynthetic process;lipopolysaccharide core region biosynthetic process;ADP-L-glycero-beta-D-manno-heptose biosynthetic process;carbohydrate metabolic process	GO:0016779;GO:0033786;GO:0016301;GO:0033785;GO:0016773	nucleotidyltransferase activity;heptose-1-phosphate adenylyltransferase activity;kinase activity;heptose 7-phosphate kinase activity;phosphotransferase activity, alcohol group as acceptor			Lipopolysaccharide biosynthesis;ATP-binding;Transferase;Nucleotidyltransferase;Kinase;Carbohydrate metabolism;Nucleotide-binding	Nucleotide-sugar biosynthesis;Bacterial outer membrane biogenesis
hpylori01_00215	0.818164	0.820894	0.827159	0.791362	0.817909	0.799953	Core	Not spurious protein	iscU	Nitrogen fixation protein NifU		GO:0016226;GO:0009399	iron-sulfur cluster assembly;nitrogen fixation	GO:0005506;GO:0051536	iron ion binding;iron-sulfur cluster binding			Coiled coil;Nitrogen fixation
hpylori01_00766	0.16819	3.33204	2.02011	2.02739	0.275798	3.79919	Core	Not spurious protein	acpS	Holo-[acyl-carrier-protein] synthase	2.7.8.7	GO:0006633	fatty acid biosynthetic process	GO:0008897;GO:0000287	holo-[acyl-carrier-protein] synthase activity;magnesium ion binding	GO:0005737	cytoplasm	Metal-binding;Lipid biosynthesis;Cytoplasm;Transferase;Lipid metabolism;Fatty acid biosynthesis;Magnesium;Fatty acid metabolism
hpylori01_01189	0.711849	0.6988	0.713023	0.891946	0.940293	0.928672	Core	Not spurious protein	rpoC	Bifunctional DNA-directed RNA polymerase subunit beta/beta	2.7.7.6	GO:0006351	transcription, DNA-templated	GO:0032549;GO:0003899	ribonucleoside binding;DNA-directed 5'-3' RNA polymerase activity			Coiled coil;Transcription;DNA-directed RNA polymerase;Transferase;Nucleotidyltransferase
hpylori01_00791	0.724259	0.783681	0.750582	0.915222	0.934528	0.921786	Core	Not spurious protein	speE	Polyamine aminopropyltransferase	2.5.1.16	GO:0008295	spermidine biosynthetic process	GO:0004766	spermidine synthase activity			Transferase;Spermidine biosynthesis;Polyamine biosynthesis	Amine and polyamine biosynthesis
hpylori01_00900	0.811855	0.786267	0.773893	1.00092	1.00521	1.01235	Core	Not spurious protein	agcS	Sodium (Na+) symporter	4.1.1.65			GO:0015655;GO:0004609	alanine;phosphatidylserine decarboxylase activity	GO:0016020;GO:0005886;GO:0016021	membrane;plasma membrane;integral component of membrane	Lyase;Membrane;Transmembrane helix;Cell inner membrane;Cell membrane;Symport;Transmembrane;Transport
hpylori01_00750	0.827439	0.82848	0.825477	0.917059	0.915965	0.939368	Core	Not spurious protein	hmcT	Cadmium-transporting ATPase	3.6.3.-;3.6.3.5;3.6.3.4;3.6.3.3	GO:0030001	metal ion transport	GO:0000166;GO:0046872;GO:0008551;GO:0004008;GO:0019829;GO:0016463	nucleotide binding;metal ion binding;cadmium-exporting ATPase activity;copper-exporting ATPase activity;cation-transporting ATPase activity;zinc-exporting ATPase activity	GO:0005886;GO:0016021	plasma membrane;integral component of membrane	Metal-binding;Membrane;Hydrolase;Transmembrane helix;Transmembrane
hpylori01_01517	0.159518	1.86446	4.10081	1.44715	0.391374	3.06727	Core	Not spurious protein	fbp	Fructose-1,6-bisphosphatase class 1	3.1.3.11	GO:0016051;GO:0006094;GO:0005975	carbohydrate biosynthetic process;gluconeogenesis;carbohydrate metabolic process	GO:0016791;GO:0042132;GO:0000287	phosphatase activity;fructose 1,6-bisphosphate 1-phosphatase activity;magnesium ion binding			Metal-binding;Hydrolase;Cytoplasm;Magnesium;Carbohydrate metabolism	Carbohydrate biosynthesis
hpylori01_01283	0.894797	0.939353	0.893378	0.950367	0.940469	0.969203	Core	Not spurious protein	jhp_1206	Putative		GO:0052151	positive regulation by symbiont of host apoptotic process					Signal
hpylori02_00103	0.740736		1.20382	0.921436	0.834478		Accessory	Not spurious protein	pz17w	Eco57I restriction-modification methylase family protein		GO:0006304	DNA modification	GO:0005524;GO:0004519;GO:0003677;GO:0003824;GO:0004386;GO:0008168	ATP binding;endonuclease activity;DNA binding;catalytic activity;helicase activity;methyltransferase activity	GO:0016021	integral component of membrane	Coiled coil;Hydrolase;Membrane;Capsid protein;Endonuclease;Transferase;Transmembrane helix;Methyltransferase;Helicase;Virion;Nuclease;Transmembrane
hpylori71_00056	0.493885	3.64678	1.48075	2.20083	0.281018	1.20682	Cloud	Not calculated (0 tblatn hits)
hpylori157_00492	0.252795	1.9521	4.93455	1.43766	0.205307	2.06102	Singleton	Not spurious protein
hpylori01_00890	0.345614	1.73461	1.25896	1.46033	0.529351	1.3325	Accessory	Not spurious protein	OUM_1093	Acetyltransferase family protein	2.3.1.-			GO:0016746;GO:0016740	transferase activity, transferring acyl groups;transferase activity			Acyltransferase;Transferase
hpylori113_01272	0.67141	0.423907	0.533507	2.6712	0.84499	1.14592	Singleton	Not calculated (0 tblatn hits)	HPHPP15_1351							GO:0016021	integral component of membrane	Membrane;Transmembrane helix;Transmembrane
hpylori01_00079	0.150811	1.95028	2.37522	1.66928	0.424168	1.4984	Accessory	Not spurious protein	jhp_0074	Putative								Signal;Coiled coil
hpylori64_00058		0.875862	0.866339		0.813361	0.828361	Singleton	Not calculated (0 tblatn hits)										Coiled coil
hpylori01_00629	0.106763	2.82209	2.96032	2.97648	0.245605	3.28448	Core	Not spurious protein	hemN	Coproporphyrinogen-III oxidase	1.3.98.3	GO:0006782	protoporphyrinogen IX biosynthetic process	GO:0046872;GO:0004109;GO:0051539	metal ion binding;coproporphyrinogen oxidase activity;4 iron, 4 sulfur cluster binding			Metal-binding;S-adenosyl-L-methionine;Cytoplasm;Iron-sulfur;4Fe-4S;Porphyrin biosynthesis;Oxidoreductase;Iron	Porphyrin-containing compound metabolism
hpylori01_01253	0.227213	2.26196	3.91642	1.85248	0.340605	3.28048	Core	Not spurious protein	secG	Preprotein translocase subunit SecG		GO:0009306	protein secretion	GO:0015450	P-P-bond-hydrolysis-driven protein transmembrane transporter activity	GO:0016021	integral component of membrane	Coiled coil;Membrane;Transmembrane helix;Transmembrane
hpylori01_00306	0.766138	0.788974	0.765754	0.828621	0.811843	0.803637	Core	Not spurious protein	pgdA	Peptidoglycan deacetylase	3.1.1.72;3.5.1.-;3.5.2.16	GO:0045493;GO:0071555;GO:0005975	xylan catabolic process;cell wall organization;carbohydrate metabolic process	GO:0050539;GO:0046872;GO:0016810;GO:0046555	maleimide hydrolase activity;metal ion binding;hydrolase activity, acting on carbon-nitrogen (but not peptide) bonds;acetylxylan esterase activity			Metal-binding;Hydrolase;Xylan degradation;Zinc;Stress response;Polysaccharide degradation;Cell wall biogenesis/degradation;Carbohydrate metabolism
hpylori01_01544	0.0315281	13.0093	21.276	2.52515	0.101137	6.60875	Core	Not spurious protein	fliE	Flagellar hook-basal body complex protein FliE		GO:0071973	bacterial-type flagellum-dependent cell motility	GO:0003774;GO:0005198	motor activity;structural molecule activity	GO:0009288;GO:0009425	bacterial-type flagellum;bacterial-type flagellum basal body	Coiled coil;Flagellum;Bacterial flagellum;Cilium;Cell projection
hpylori148_00909	0.530625	1.38217	3.26915	0.875418	0.601305	0.554298	Cloud	Not spurious protein	BB437_05585	ATPase								Coiled coil
hpylori01_00186	0.233781	3.27342	3.10685	1.49763	0.387867	1.60874	Core	Not spurious protein	tpiA	Triosephosphate isomerase	5.3.1.1	GO:0006098;GO:0006094;GO:0006096	pentose-phosphate shunt;gluconeogenesis;glycolytic process	GO:0004807	triose-phosphate isomerase activity	GO:0005737	cytoplasm	Glycolysis;Isomerase;Cytoplasm;Gluconeogenesis	Carbohydrate biosynthesis
hpylori169_00090		0.901401	0.881158		0.980662	1.03353	Cloud	Not spurious protein	HPY228_05385	Lipoprotein						GO:0016021	integral component of membrane	Coiled coil;Lipoprotein
hpylori112_00669			0.978204		0.979066		Singleton	Not spurious protein	OUQ_0564	Putative helicase		GO:0006306	DNA methylation	GO:0005524;GO:0004518;GO:0004519;GO:0003676;GO:0008170;GO:0016787;GO:0003677;GO:0004386;GO:0008168	ATP binding;nuclease activity;endonuclease activity;nucleic acid binding;N-methyltransferase activity;hydrolase activity;DNA binding;helicase activity;methyltransferase activity			Coiled coil;Hydrolase;ATP-binding;Endonuclease;Methyltransferase;Helicase;Nuclease;Nucleotide-binding
hpylori01_00124	0.792752	0.858732	0.817182	0.829722	0.845038	0.812928	Core	Not spurious protein	jhp_0118	Putative								Coiled coil;Signal
hpylori126_00991		1.05033	1.0855		0.95872	0.975988	Singleton	Not spurious protein		DHH family protein				GO:0003676;GO:0004527	nucleic acid binding;exonuclease activity			Exonuclease;Hydrolase;Nuclease
hpylori01_00817	0.104344	3.83679	5.01119	2.13283	0.202905	7.90049	Core	Not spurious protein	guaC	GMP reductase	1.7.1.7	GO:0006163	purine nucleotide metabolic process	GO:0003920	GMP reductase activity	GO:1902560	GMP reductase complex	NADP;Oxidoreductase
hpylori01_01278	0.149118	2.6626	4.92535	1.85613	0.291185	3.62814	Core	Not spurious protein	trpD	Anthranilate phosphoribosyltransferase	2.4.2.18	GO:0000162	tryptophan biosynthetic process	GO:0046872;GO:0000287;GO:0004048	metal ion binding;magnesium ion binding;anthranilate phosphoribosyltransferase activity			Tryptophan biosynthesis;Metal-binding;Amino-acid biosynthesis;Transferase;Aromatic amino acid biosynthesis;Magnesium;Glycosyltransferase	Amino-acid biosynthesis
hpylori01_00220	0.102329	3.47507	4.43217	3.77066	0.182454	5.01218	Core	Not spurious protein	hp908_0238	Probable membrane transporter protein						GO:0005886;GO:0016021	plasma membrane;integral component of membrane	Membrane;Transmembrane helix;Cell membrane;Transmembrane
hpylori64_00559	0.143529	6.06057	1.40026	6.83212	0.209053	1.31401	Cloud	Not spurious protein
hpylori01_00105	0.125926	2.41739	4.19707	2.24988	0.283911	4.10053	Core	Not spurious protein	metC	Cystathionine beta-lyase	2.5.1.48;4.4.1.8;4.4.1.1			GO:0080146;GO:0016829;GO:0004123;GO:0044540;GO:0004121;GO:0003824;GO:0003962;GO:0030170	L-cysteine desulfhydrase activity;lyase activity;cystathionine gamma-lyase activity;L-cystine L-cysteine-lyase (deaminating);cystathionine beta-lyase activity;catalytic activity;cystathionine gamma-synthase activity;pyridoxal phosphate binding			Lyase;Pyridoxal phosphate
hpylori137_00267		1.05064	0.992741		1.13379	1.03724	Singleton	Not spurious protein
hpylori01_00419	0.867296	0.894966	0.891731	0.826466	0.842643	0.858538	Core	Not spurious protein	jhp_0402	Putative	2.7.7.7			GO:0004527;GO:0004518;GO:0003887;GO:0003677	exonuclease activity;nuclease activity;DNA-directed DNA polymerase activity;DNA binding			Hydrolase;Nucleotidyltransferase;Exonuclease;Nuclease
hpylori01_01110	0.294023	2.24259	1.89006	1.88627	0.399882	1.9584	Core	Not spurious protein	jhp_1048	Putative								Coiled coil
hpylori01_00054	0.812295	0.794023	0.778369	0.971284	0.972603	0.975363	Core	Not spurious protein	putP	Sodium/proline symporter		GO:0015824	proline transport	GO:0031402;GO:0005298	sodium ion binding;proline	GO:0016021	integral component of membrane	Membrane;Transmembrane helix;Transmembrane
hpylori100_00932	0.903345	0.883912	0.919341	0.915193	0.881282	0.917492	Cloud	Not spurious protein	N204_03410	Ancestral polypeptide						GO:0016021	integral component of membrane	Membrane;Transmembrane helix;Transmembrane
hpylori94_00217		0.488823	1.27476		1.61718	1.54338	Cloud	Not spurious protein	N402_07560							GO:0016021	integral component of membrane	Membrane;Transmembrane helix;Transmembrane
hpylori01_01074	0.723044	1.05435	1.01875	1.23922	0.916984	0.9799	Accessory	Not spurious protein	jhp_1012	Putative TYPE II DNA MODIFICATION ENZYME (METHYLTRANSFERASE)	2.1.1.72;2.1.1.-			GO:0004519;GO:0003676;GO:0009007;GO:0008168	endonuclease activity;nucleic acid binding;site-specific DNA-methyltransferase (adenine-specific) activity;methyltransferase activity			Hydrolase;Endonuclease;Transferase;Methyltransferase;Nuclease
hpylori100_00611		1.17987	1.23945		1.09692	1.01757	Cloud	Not spurious protein	HP_0766									Coiled coil
hpylori06_00882		0.933242	0.922234		1.00641	1.01301	Accessory	Spurious protein	yafQ	mRNA interferase YafQ	3.1.-.-			GO:0016787	hydrolase activity			Hydrolase;Plasmid
hpylori01_00052	0.103556	5.23774	3.34606	4.74646	0.126735	3.73196	Accessory	Not spurious protein	mboIIM	Modification methylase MboII	2.1.1.72;2.1.1.-;3.4.21.88	GO:0006284;GO:0006306	base-excision repair;DNA methylation	GO:0004519;GO:0008170;GO:0009007;GO:0003677	endonuclease activity;N-methyltransferase activity;site-specific DNA-methyltransferase (adenine-specific) activity;DNA binding			Autocatalytic cleavage;Hydrolase;Endonuclease;Transferase;Methyltransferase;Nuclease
hpylori165_01123	0.338868	0.726873	1.70541	1.36669	0.478081	1.54758	Cloud	Not spurious protein
hpylori01_01342	0.82994	0.832396	0.817207	0.951488	0.920868	0.943652	Core	Not spurious protein	jhp_1268	Putative						GO:0016021	integral component of membrane	Membrane;Transmembrane helix;Transmembrane
hpylori01_00088	0.848506	0.806559	0.856176	0.940936	1.01618	1.07717	Core	Not spurious protein	fabD	Malonyl CoA-acyl carrier protein transacylase	2.3.1.39	GO:0008152	metabolic process	GO:0004314	[acyl-carrier-protein] S-malonyltransferase activity			Acyltransferase;Transferase
hpylori01_01103	0.120559	1.96317	2.92453	2.13513	0.237354	3.5506	Core	Not spurious protein	purB	Adenylosuccinate lyase	4.3.2.2	GO:0006189;GO:0044208;GO:0009152	'de novo' IMP biosynthetic process;'de novo' AMP biosynthetic process;purine ribonucleotide biosynthetic process	GO:0070626;GO:0016829;GO:0004018	(S)-2-(5-amino-1-(5-phospho-D-ribosyl)imidazole-4-carboxamido)succinate AMP-lyase (fumarate-forming) activity;lyase activity;N6-(1,2-dicarboxyethyl)AMP AMP-lyase (fumarate-forming) activity			Lyase;Purine biosynthesis	Purine metabolism
hpylori01_00870	0.23726	1.46935	4.18036	1.47921	0.402046	2.07596	Core	Not spurious protein	alpA	Adhesin		GO:0044650	adhesion of symbiont to host cell					Signal;Lipoprotein
hpylori01_00114	0.124954	4.84831	22.4556	1.16425	0.254926	9.04142	Core	Not spurious protein	flaB	Flagellin		GO:0044781;GO:0009405;GO:0071973	bacterial-type flagellum organization;pathogenesis;bacterial-type flagellum-dependent cell motility	GO:0005198	structural molecule activity	GO:0005576;GO:0009420	extracellular region;bacterial-type flagellum filament	Coiled coil;Flagellum;Secreted;Virulence;Bacterial flagellum;Cilium;Cell projection
hpylori07_01310	0.427642	3.33148	4.01614	2.01444	0.404046	1.40956	Cloud	Not spurious protein	HPIN_03870	Putative lipoprotein								Signal;Lipoprotein
hpylori01_00648		0.965714	0.954484		0.888343	0.888135	Accessory	Not spurious protein	dam	DNA adenine methylase	2.1.1.-;2.1.1.113	GO:0006306	DNA methylation	GO:0015667;GO:0004519;GO:0008170;GO:0003677	site-specific DNA-methyltransferase (cytosine-N4-specific) activity;endonuclease activity;N-methyltransferase activity;DNA binding			Hydrolase;Endonuclease;Transferase;Methyltransferase;Nuclease
hpylori01_01226	0.0735077	2.47358	7.23119	1.73528	0.174285	6.4175	Core	Not spurious protein	lysC	Aspartokinase	2.7.2.4	GO:0009089;GO:0009088;GO:0019877	lysine biosynthetic process via diaminopimelate;threonine biosynthetic process;diaminopimelate biosynthetic process	GO:0004072	aspartate kinase activity			Amino-acid biosynthesis;Repeat;Diaminopimelate biosynthesis;Transferase;Lysine biosynthesis;Kinase	Amino-acid biosynthesis
hpylori01_01254	0.0829905	2.50471	9.90527	2.64518	0.203152	6.46582	Core	Not spurious protein	frr	Ribosome-recycling factor		GO:0006412;GO:0006415	translation;translational termination			GO:0005737	cytoplasm	Coiled coil;Cytoplasm;Protein biosynthesis
hpylori01_00975		1.22023	0.917226		0.828665	0.869077	Accessory	Not spurious protein		Nucleotidyl transferase AbiEii/AbiGii toxin family protein				GO:0016740	transferase activity			Coiled coil
hpylori106_01353	0.207311	1.83632	1.14388	2.09184	0.516826	1.13873	Singleton	Not spurious protein		Histidinol dehydrogenase domain protein	1.1.1.23	GO:0032012	regulation of ARF protein signal transduction	GO:0004399;GO:0005086	histidinol dehydrogenase activity;ARF guanyl-nucleotide exchange factor activity			Coiled coil;Oxidoreductase
hpylori106_01609	0.122555	11.6284	1.21501	4.32066	0.0915081	1.88897	Core	Not spurious protein	smpB	SsrA-binding protein		GO:0070929	trans-translation	GO:0003723	RNA binding	GO:0005737	cytoplasm	Cytoplasm;Stress response;RNA-binding
hpylori05_00911	0.0497105	2.12359	50	1.08937	0.329726	50	Core	Not spurious protein	clpP	Endopeptidase Clp	3.4.21.92			GO:0004252	serine-type endopeptidase activity	GO:0005737	cytoplasm	Cytoplasm;Hydrolase;Protease;Serine protease
hpylori01_01122	0.0259322	12.5841	9.76474	4.04859	0.0950849	16.9466	Core	Not spurious protein	atpD	ATP synthase subunit beta	3.6.3.14	GO:0015986	ATP synthesis coupled proton transport	GO:0005524;GO:0046933	ATP binding;proton-transporting ATP synthase activity, rotational mechanism	GO:0045261	proton-transporting ATP synthase complex, catalytic core F(1)	Membrane;Hydrolase;ATP-binding;Cell inner membrane;Hydrogen ion transport;CF(1);Cell membrane;ATP synthesis;Ion transport;Nucleotide-binding;Transport
hpylori01_01060	0.315725	1.60036	2.3241	1.46861	0.32562	2.41186	Core	Not spurious protein	crdS	Putative two-component regulation system CdrRS, sensor component CrdS						GO:0016021	integral component of membrane	Membrane;Transmembrane helix;Transmembrane
hpylori05_01271		1.22886	0.83571		1.02965	0.74021	Cloud	Not spurious protein
hpylori01_01026	0.173263	2.53233	2.83851	1.90103	0.270367	3.20062	Core	Not spurious protein	guaA	GMP synthase [glutamine-hydrolyzing]	6.3.5.2	GO:0006541;GO:0006177	glutamine metabolic process;GMP biosynthetic process	GO:0005524;GO:0016462;GO:0016740;GO:0003922	ATP binding;pyrophosphatase activity;transferase activity;GMP synthase (glutamine-hydrolyzing) activity			Coiled coil;GMP biosynthesis;ATP-binding;Glutamine amidotransferase;Purine biosynthesis;Ligase;Nucleotide-binding	Purine metabolism
hpylori137_00085	0.776614	1.12214	1.17508	0.997882	0.810892	1.02977	Singleton	Not spurious protein	BXP10_08140	HNH endonuclease								Coiled coil;Hydrolase;Endonuclease;Nuclease
hpylori159_01038		0.908151	0.926495		0.986678	0.985462	Cloud	Not spurious protein	AA977_05175	Tetratricopeptide repeat protein								Coiled coil;TPR repeat
hpylori117_01402	0.755389	0.886397	0.864484	0.81292	0.951613	0.951256	Singleton	Not spurious protein		TIR domain protein								Coiled coil
hpylori114_01231		0.90835	1.25225		0.89965	1.00551	Cloud	Not calculated (0 tblatn hits)
hpylori01_00299	0.194535	2.21889	3.92597	1.59576	0.337051	3.9159	Core	Not spurious protein	obgE	GTPase Obg	3.6.5.-	GO:0042254	ribosome biogenesis	GO:0000287;GO:0005525;GO:0003924	magnesium ion binding;GTP binding;GTPase activity	GO:0005737	cytoplasm	Metal-binding;Hydrolase;GTP-binding;Cytoplasm;Magnesium;Nucleotide-binding
hpylori06_01159	0.887438	0.857056	0.903994	0.998183	1.0017	1.02056	Core	Not spurious protein	trxB2	Thioredoxin reductase	1.8.1.9			GO:0016491;GO:0004791	oxidoreductase activity;thioredoxin-disulfide reductase activity			Oxidoreductase
hpylori01_00028	0.741763	0.738724	0.746316	0.898114	0.888306	0.868687	Core	Not spurious protein	icd	Isocitrate dehydrogenase [NADP]	1.1.1.42	GO:0006097;GO:0006099	glyoxylate cycle;tricarboxylic acid cycle	GO:0051287;GO:0004450;GO:0000287	NAD binding;isocitrate dehydrogenase (NADP+) activity;magnesium ion binding			Metal-binding;NADP;Glyoxylate bypass;Tricarboxylic acid cycle;Oxidoreductase;Manganese
hpylori59_01292	0.811566			0.760652			Singleton	Not spurious protein
hpylori02_01329	0.964608	0.833786	0.9318	0.901437	0.949608	0.921538	Accessory	Not spurious protein	hsdR3	Type I restriction enzyme R protein	3.1.21.3	GO:0006304	DNA modification	GO:0005524;GO:0004519;GO:0003677;GO:0009035	ATP binding;endonuclease activity;DNA binding;Type I site-specific deoxyribonuclease activity			Coiled coil;Hydrolase;Endonuclease;Nuclease
hpylori02_00726		0.984242	1.13234		0.906852	0.754305	Accessory	Not spurious protein	cagN	Cytotoxin-associated protein N								Coiled coil
hpylori09_01573		0.913385	0.910174		0.856204	0.873345	Accessory	Not spurious protein	pz30w	Uncharacterized protein pz22sb								Coiled coil
hpylori01_01407		0.75566	0.990822		1.35461	0.873033	Accessory	Not spurious protein	sppA	Signal peptide peptidase SppA, 36K type	3.4.21.-;3.4.-.-			GO:0008233	peptidase activity			Hydrolase;Protease
hpylori172_00830		0.979279	2.05886		0.874918	1.0073	Singleton	Not spurious protein
hpylori159_00081	0.159626	2.16916	2.60412	1.6887	0.423894	1.50577	Cloud	Not spurious protein	AA977_00420	Dentin sialophosphopreproprotein								Signal;Coiled coil
hpylori133_00036	0.8358			1.08721			Cloud	Not calculated (0 tblatn hits)										Coiled coil
hpylori01_01217	0.109841	3.69794	3.96126	3.94135	0.19614	3.47746	Core	Not spurious protein	yhcG	ABC transporter, ATP-binding protein	3.6.3.29;3.6.3.25			GO:0102025;GO:0015419;GO:0005524;GO:0015412;GO:0016887	ATPase-coupled thiosulfate transmembrane transporter activity;ATPase-coupled sulfate transmembrane transporter activity;ATP binding;ATPase-coupled molybdate transmembrane transporter activity;ATPase activity			Hydrolase;ATP-binding;Nucleotide-binding
hpylori02_00382	0.194621	2.67554	2.55966	2.16272	0.307631	1.89485	Core	Not spurious protein	pseI	Pseudaminic acid synthase	2.5.1.-;2.5.1.97;2.5.1.56	GO:0016051	carbohydrate biosynthetic process	GO:0050462;GO:0003824;GO:0016740	N-acetylneuraminate synthase activity;catalytic activity;transferase activity			Metal-binding;Transferase
hpylori01_00836	0.804845	0.800854	0.812323	0.885546	0.892732	0.880919	Core	Not spurious protein	katA	Catalase	1.11.1.6	GO:0006979;GO:0042744	response to oxidative stress;hydrogen peroxide catabolic process	GO:0046872;GO:0020037;GO:0004096	metal ion binding;heme binding;catalase activity			Metal-binding;Heme;Peroxidase;Hydrogen peroxide;Oxidoreductase;Iron
hpylori107_01568		2.32247	1.12335		0.854355	1.02885	Cloud	Not calculated (0 tblatn hits)
hpylori77_00512		1.52861	0.879165		1.10449	0.863108	Singleton	Not spurious protein	HPSJM_02700									Coiled coil
hpylori97_00883		0.879434	1.30515		1.42738	0.738785	Singleton	Not spurious protein		Ancestral polypeptide						GO:0016021	integral component of membrane	Coiled coil;Membrane;Transmembrane;Transmembrane helix
hpylori02_00190	0.846629	0.876942	0.861332	0.986739	1.02516	0.949864	Core	Not spurious protein	tsaD	tRNA N6-adenosine threonylcarbamoyltransferase	2.3.1.234	GO:0002949	tRNA threonylcarbamoyladenosine modification	GO:0005506;GO:0004519;GO:0061711;GO:0016301;GO:0004222	iron ion binding;endonuclease activity;N(6)-L-threonylcarbamoyladenine synthase activity;kinase activity;metalloendopeptidase activity	GO:0005737	cytoplasm	tRNA processing;Acyltransferase;Metal-binding;Protease;Endonuclease;Cytoplasm;Transferase;Nuclease;Iron
hpylori01_00512		0.970932	0.969888		1.00488	1.00214	Accessory	Not spurious protein	cagE	CagE protein				GO:0005524	ATP binding	GO:0016021	integral component of membrane	Membrane;Transmembrane helix;Transmembrane
hpylori01_01355	0.796026	0.827502	0.821504	0.935603	0.976703	0.924525	Core	Not spurious protein	MWE_0049	Signal-transducing protein, histidine kinase	2.7.3.-;2.7.3.3			GO:0004054;GO:0000155	arginine kinase activity;phosphorelay sensor kinase activity	GO:0016021;GO:0005622	integral component of membrane;intracellular	Membrane;Transmembrane helix;Transferase;Kinase;Transmembrane
hpylori01_00401	0.160098	2.38914	5.85194	2.41078	0.251069	5.60784	Core	Not spurious protein	rpsO	30S ribosomal protein S15		GO:0006412	translation	GO:0019843;GO:0003735	rRNA binding;structural constituent of ribosome	GO:0005840	ribosome	rRNA-binding;Ribosomal protein;Ribonucleoprotein;RNA-binding
hpylori02_00731	0.160039	1.73987	3.8763	1.28235	0.262875	4.6846	Accessory	Not spurious protein	cagU	CagU protein						GO:0016021	integral component of membrane	Membrane;Transmembrane helix;Transmembrane
hpylori01_00120	0.13027	6.7691	6.24309	2.18574	0.261325	6.23827	Core	Not spurious protein	infC	Translation initiation factor IF-3				GO:0003743	translation initiation factor activity	GO:0005737	cytoplasm	Coiled coil;Cytoplasm;Protein biosynthesis;Initiation factor
hpylori01_00590	0.87686	0.855481	0.822554	0.915746	0.880611	0.932336	Core	Not spurious protein	aspB	N-succinyldiaminopimelate aminotransferase	2.6.1.1;2.6.1.83;2.6.1.-;2.6.1.17	GO:0009058	biosynthetic process	GO:0010285;GO:0003824;GO:0008483;GO:0004069;GO:0030170;GO:0016740;GO:0009016	L,L-diaminopimelate aminotransferase activity;catalytic activity;transaminase activity;L-aspartate;pyridoxal phosphate binding;transferase activity;succinyldiaminopimelate transaminase activity			Transferase;Aminotransferase
hpylori01_00639	0.906278	0.938966	0.965214	0.828001	0.871048	0.794557	Core	Not spurious protein	wbpB	Gfo/Idh/MocA family oxidoreductase	1.-.-.-			GO:0016491	oxidoreductase activity			Oxidoreductase
hpylori100_00706		0.978452				1.00094	Cloud	Not spurious protein	OUO_0643	Putative helicase domain protein		GO:0006306	DNA methylation	GO:0005524;GO:0004518;GO:0004519;GO:0003676;GO:0008170;GO:0016787;GO:0003677;GO:0004386;GO:0008168	ATP binding;nuclease activity;endonuclease activity;nucleic acid binding;N-methyltransferase activity;hydrolase activity;DNA binding;helicase activity;methyltransferase activity			Coiled coil;Hydrolase;ATP-binding;Endonuclease;Methyltransferase;Helicase;Nuclease;Nucleotide-binding
hpylori01_01522		0.875765	0.841069		0.930789	0.926404	Accessory	Not spurious protein	MWE_1749							GO:0016021	integral component of membrane	Membrane;Transmembrane;Transmembrane helix
hpylori01_00471	0.363076	0.753107	1.44004	1.08963	0.549311	2.08249	Core	Not spurious protein	jhp_0450	Putative transporter				GO:0005328	neurotransmitter	GO:0016021	integral component of membrane	Membrane;Transmembrane helix;Transmembrane
hpylori11_01269		0.9501	0.885082		1.3855	1.08723	Cloud	Not spurious protein	OUS_0057							GO:0016021	integral component of membrane	Coiled coil;Membrane;Transmembrane helix;Transmembrane
hpylori01_00601	0.9084	0.857836	0.834202	0.949548	0.843979	0.827696	Core	Not spurious protein	jhp_0579	Putative								Signal
hpylori174_00072	0.0365742	4.989	16.7024	7.00145	0.0697852	13.4857	Core	Not spurious protein	hpuA	Urease	3.5.1.5	GO:0043419	urea catabolic process	GO:0009039;GO:0016151	urease activity;nickel cation binding			Cytoplasm;Hydrolase	Nitrogen metabolism
hpylori118_00760	0.772579	0.836696	1.00474	0.924054	1.0359	0.832121	Singleton	Not spurious protein	OUO_0744							GO:0016021	integral component of membrane	Coiled coil;Membrane;Transmembrane;Transmembrane helix
hpylori15_00480	0.683117	1.32619	0.973504	0.94517	0.64649	1.34849	Singleton	Not spurious protein
hpylori107_01567		1.18182	0.998736		0.96597	0.890612	Cloud	Not spurious protein	HPPC_08234	Lanthionine synthetase C-like protein								Plasmid
hpylori17_01167	0.225645	1.05652	1.81358	1.58928	0.575545	1.53802	Singleton	Not spurious protein	HPIN_06115	KHP30-like phage protein								Coiled coil
hpylori01_00454	0.939394			1.317			Accessory	Not spurious protein	MFOKI	Site-specific TYPE II DNA methyltransferase	2.1.1.72			GO:0004519;GO:0003676;GO:0009007	endonuclease activity;nucleic acid binding;site-specific DNA-methyltransferase (adenine-specific) activity			Endonuclease;Transferase;Methyltransferase;Nuclease
hpylori01_00979	0.926503	1.14866	0.735918	1.22477	0.91035	1.35845	Cloud	Not spurious protein	pz18sb	Uncharacterized protein pz18sb						GO:0016021	integral component of membrane	Coiled coil;Membrane;Transmembrane helix;Transmembrane
hpylori01_00475	0.520955	2.63403	0.813155	2.60612	0.601443	1.21097	Cloud	Not spurious protein	hrgC	HrgC						GO:0016021	integral component of membrane	Membrane;Transmembrane helix;Transmembrane
hpylori01_01421	0.165572	2.01524	3.53473	1.99583	0.305313	3.48899	Core	Not spurious protein	mnmE	tRNA modification GTPase MnmE	3.6.-.-	GO:0006400	tRNA modification	GO:0046872;GO:0005525;GO:0003924	metal ion binding;GTP binding;GTPase activity	GO:0005737	cytoplasm	tRNA processing;Metal-binding;Coiled coil;Hydrolase;GTP-binding;Cytoplasm;Magnesium;Potassium;Nucleotide-binding
hpylori01_01066	0.919022	0.954375	0.908695	0.877691	0.866977	0.864447	Core	Not spurious protein	dsbC	Thiol:disulfide interchange protein	5.3.4.1	GO:0045454	cell redox homeostasis	GO:0003756	protein disulfide isomerase activity	GO:0005623	cell	Signal;Isomerase
hpylori01_01444	0.828992	0.832012	0.86331	1.04925	1.07662	1.07126	Core	Not spurious protein	tmk	Thymidylate kinase	2.7.4.9	GO:0006233;GO:0006235	dTDP biosynthetic process;dTTP biosynthetic process	GO:0005524;GO:0004798	ATP binding;thymidylate kinase activity			Nucleotide biosynthesis;ATP-binding;Transferase;Kinase;Nucleotide-binding
hpylori15_00208	0.582525	1.04833	1.41095	1.06258	0.900397	1.11128	Singleton	Not spurious protein										Coiled coil
hpylori01_01453	0.149908	2.99011	3.83992	2.82413	0.265612	3.73143	Core	Not spurious protein	ubiE	Ubiquinone/menaquinone biosynthesis C-methyltransferase UbiE	2.1.1.163;2.1.1.201	GO:0009234;GO:0009060;GO:0006744	menaquinone biosynthetic process;aerobic respiration;ubiquinone biosynthetic process	GO:0008425;GO:0102955;GO:0102005	2-polyprenyl-6-methoxy-1,4-benzoquinone methyltransferase activity;S-adenosylmethionine;2-octaprenyl-6-methoxy-1,4-benzoquinone methylase activity			Coiled coil;S-adenosyl-L-methionine;Transferase;Menaquinone biosynthesis;Methyltransferase;Ubiquinone biosynthesis;Ubiquinone	Cofactor biosynthesis
hpylori01_00293	0.123117	4.9284	3.32225	3.62547	0.116801	3.09934	Core	Not spurious protein	rpmA	50S ribosomal protein L27		GO:0006412	translation	GO:0003735	structural constituent of ribosome	GO:0005840	ribosome	Ribosomal protein;Ribonucleoprotein
hpylori112_00484		1.01386	0.809319		1.18854	0.62131	Cloud	Not spurious protein	OUM_1013							GO:0016021	integral component of membrane	Membrane;Transmembrane helix;Transmembrane
hpylori01_00842	0.889769	0.907996	0.942102	0.886921	0.924016	0.918563	Core	Not spurious protein	BXP04_03210	DUF342 domain-containing protein								Coiled coil
hpylori108_00702	0.512849	0.920213	0.891642	0.807039	0.945647	0.965834	Singleton	Not spurious protein	N204_01925	Membrane protein						GO:0016021	integral component of membrane	Membrane;Transmembrane helix;Transmembrane
hpylori01_00426	0.234392	1.3936	2.3755	1.56324	0.368649	3.19676	Accessory	Not spurious protein	jhp_0408	Putative						GO:0016021	integral component of membrane	Membrane;Transmembrane helix;Transmembrane
hpylori01_01107	0.833349	0.795574	0.773111	0.940826	0.852427	0.857644	Core	Not spurious protein	hcpX	Cysteine-rich protein X	3.5.2.6			GO:0008800	beta-lactamase activity			Signal;Hydrolase
hpylori01_01514	0.396539	2.16774	1.50675	2.27963	0.431855	0.896576	Cloud	Not calculated (0 tblatn hits)		Prohead core protein								Coiled coil
hpylori01_00606		0.726768	1.0455		0.988841	0.962326	Core	Not spurious protein	frxA	NADPH flavin oxidoreductase	1.6.99.-;1.5.1.34;1.-.-.-			GO:0000166;GO:0016491;GO:0042802	nucleotide binding;oxidoreductase activity;identical protein binding			FMN;Flavoprotein;Oxidoreductase
hpylori01_01354	0.848545	0.837727	0.851014	1.04717	1.02942	1.04409	Core	Not spurious protein	nnrE	NAD(P)H-hydrate epimerase	5.1.99.6	GO:0046496	nicotinamide nucleotide metabolic process	GO:0046872;GO:0005524;GO:0052856;GO:0016301;GO:0052855	metal ion binding;ATP binding;NADHX epimerase activity;kinase activity;ADP-dependent NAD(P)H-hydrate dehydratase activity			Lyase;Metal-binding;Coiled coil;NADP;ATP-binding;Isomerase;Potassium;Nucleotide-binding;NAD
hpylori175_00085		0.93024	1.16955		0.887298	0.814393	Singleton	Not spurious protein		HNH endonuclease								Coiled coil;Endonuclease;Nuclease
hpylori01_00510	0.962152			0.731037			Accessory	Not spurious protein	cagG	CagG protein								Signal
hpylori01_01468	0.105892	2.24622	3.64663	2.81367	0.284749	4.23709	Core	Not spurious protein	yjgP	Permease						GO:0016021	integral component of membrane	Membrane;Transmembrane helix;Transmembrane
hpylori01_00090	0.515187	1.15749		1.50642		1.3598	Core	Not spurious protein	hsdR	Type-2 restriction enzyme	3.1.21.4	GO:0009307	DNA restriction-modification system	GO:0009036;GO:0009007;GO:0003677	Type II site-specific deoxyribonuclease activity;site-specific DNA-methyltransferase (adenine-specific) activity;DNA binding			Hydrolase;Endonuclease;Restriction system;Nuclease
hpylori01_01016	0.146237	2.02865	2.73655	2.73001	0.346707	3.78817	Core	Not spurious protein	cmoB	tRNA U34 carboxymethyltransferase	2.5.1.-	GO:0002098	tRNA wobble uridine modification	GO:0016765;GO:0008168	transferase activity, transferring alkyl or aryl (other than methyl) groups;methyltransferase activity			tRNA processing;Transferase;Methyltransferase
hpylori01_00880	0.104068	2.08138	7.12517	1.90729	0.345786	4.7484	Core	Not spurious protein	dmpI	Tautomerase	5.3.2.-	GO:0006725	cellular aromatic compound metabolic process	GO:0016853	isomerase activity			Isomerase
hpylori108_00560	0.997973	1.55323	0.374738	1.04864	1.08098	0.961121	Singleton	Not spurious protein
hpylori01_01301	0.0131921	6.4917	26.1747	3.14772	0.117969	50	Core	Not spurious protein	rpsH	30S ribosomal protein S8		GO:0006412	translation	GO:0019843;GO:0018822;GO:0003735	rRNA binding;nitrile hydratase activity;structural constituent of ribosome	GO:0005840	ribosome	rRNA-binding;Ribosomal protein;Ribonucleoprotein;RNA-binding
hpylori01_00425	0.204245	1.7541	2.17462	3.65083	0.347606	3.86797	Core	Not spurious protein	pgsA	Phosphatidylglycerophosphate synthase	2.7.8.5	GO:0008654	phospholipid biosynthetic process	GO:0008444	CDP-diacylglycerol-glycerol-3-phosphate 3-phosphatidyltransferase activity	GO:0016021	integral component of membrane	Membrane;Lipid biosynthesis;Phospholipid metabolism;Transmembrane helix;Transferase;Lipid metabolism;Transmembrane;Phospholipid biosynthesis
hpylori01_00145	0.283845	1.97256	1.70738	1.83364	0.445225	1.65257	Core	Not spurious protein	jhp_0138	Putative						GO:0016021	integral component of membrane	Membrane;Transmembrane helix;Transmembrane
hpylori01_01321	0.151353	2.67202	8.04082	1.32234	0.271951	3.76832	Core	Not spurious protein	crdA	Putative copper resistance determinant, crdA								Signal
hpylori06_00985	0.325807	0.766408	1.02563	0.796774	0.950651	4.86642	Cloud	Not calculated (0 tblatn hits)
hpylori146_00298	0.647146	0.612132	0.648467	0.887761	0.8898	0.929642	Core	Not spurious protein	appD	DIPEPTIDE TRANSPORT SYSTEM DIPEPTIDE TRANSPORT SYSTEM ATP-BINDING PROTEIN	2.7.2.3;3.6.3.24;3.6.3.27	GO:0015833	peptide transport	GO:0015413;GO:0005524;GO:0004618;GO:0016887;GO:0015415	nickel-transporting ATPase activity;ATP binding;phosphoglycerate kinase activity;ATPase activity;ATPase-coupled phosphate ion transmembrane transporter activity			ATP-binding;Nucleotide-binding;Transport
hpylori102_00863			1.42184		1.85152		Cloud	Not spurious protein
hpylori111_01512		1.03377	0.855675		0.866592	0.906462	Cloud	Not calculated (evalue cutoff)
hpylori01_00735	0.0161199	5.54227	25.8575	33.1182	0.0910718	17.9417	Core	Not spurious protein	rpoZ	DNA-directed RNA polymerase subunit omega	2.7.7.6	GO:0006351	transcription, DNA-templated	GO:0003899;GO:0003677	DNA-directed 5'-3' RNA polymerase activity;DNA binding			Transcription;DNA-directed RNA polymerase;Transferase;Nucleotidyltransferase
hpylori71_01102	0.270196	23.6959	2.40287	14.5103	0.0656064	1.81077	Singleton	Spurious protein	N410_08595	Membrane protein						GO:0016021	integral component of membrane	Membrane;Transmembrane helix;Transmembrane
hpylori01_00078		0.872267	0.992166		1.74561	0.820217	Accessory	Not spurious protein	horA	Outer membrane protein								Coiled coil;Signal
hpylori02_00257	0.784677	0.871012	0.822814	1.29427	0.669333	0.81538	Cloud	Not spurious protein	X568_07260	Basic region leucine zipper family protein				GO:0003677;GO:0016740	DNA binding;transferase activity			Coiled coil;Homeobox
hpylori01_00001	0.0507159	5.93267	5.05744	4.57072	0.126657	5.58289	Core	Not spurious protein	nusB	Transcription antitermination protein NusB		GO:0006353;GO:0031564;GO:0006355	DNA-templated transcription, termination;transcription antitermination;regulation of transcription, DNA-templated	GO:0003723	RNA binding			Transcription;Transcription antitermination;Transcription regulation;RNA-binding
hpylori35_01099	0.930882			0.857058			Singleton	Not spurious protein	BB451_04755	DUF1542 domain-containing protein								Coiled coil
hpylori17_01166	0.954185			0.782079			Singleton	Not spurious protein	AEY52_00585	Holin						GO:0016021	integral component of membrane	Membrane;Transmembrane helix;Transmembrane
hpylori01_00337	0.981531	0.867248	0.892054	0.981015	0.968216	1.02207	Cloud	Not spurious protein	HPCPY1662_0500	Putative membrane protein						GO:0016021	integral component of membrane	Membrane;Transmembrane helix;Transmembrane
hpylori17_01144		0.682815	0.702252		1.39423	0.629422	Singleton	Not spurious protein
hpylori01_00256	0.508945	0.724948	2.31592	0.802995	0.567342	2.31522	Core	Not spurious protein	mod	DNA (Cytosine-5-)-methyltransferase	2.1.1.72	GO:0006306	DNA methylation	GO:0008170;GO:0009007;GO:0003677	N-methyltransferase activity;site-specific DNA-methyltransferase (adenine-specific) activity;DNA binding			Transferase;Methyltransferase
hpylori127_00672		0.63129				1.14522	Accessory	Not spurious protein	jhp_0613	Type IIG restriction-modification enzyme		GO:0006306	DNA methylation	GO:0003676;GO:0003677;GO:0004386;GO:0004518;GO:0004519;GO:0005524;GO:0008168;GO:0008170;GO:0016787	nucleic acid binding;DNA binding;helicase activity;nuclease activity;endonuclease activity;ATP binding;methyltransferase activity;N-methyltransferase activity;hydrolase activity			ATP-binding;Coiled coil;Endonuclease;Helicase;Hydrolase;Methyltransferase;Nuclease;Nucleotide-binding
hpylori01_00069	0.142762	1.77036	4.2706	3.19505	0.251717	3.02901	Core	Not spurious protein	ureE	Urease accessory protein UreE		GO:0006457;GO:0019627;GO:0018307;GO:0065003	protein folding;urea metabolic process;enzyme active site formation;protein-containing complex assembly	GO:0051082;GO:0016151	unfolded protein binding;nickel cation binding	GO:0005737	cytoplasm	Nickel;Chaperone;Cytoplasm;Nickel insertion
hpylori116_01005	0.053437	4.27532	9.63303	3.91639	0.217907	5.94669	Core	Not spurious protein	atpG	ATP synthase gamma chain		GO:0042777;GO:0015986	plasma membrane ATP synthesis coupled proton transport;ATP synthesis coupled proton transport	GO:0005524;GO:0046933	ATP binding;proton-transporting ATP synthase activity, rotational mechanism	GO:0045261	proton-transporting ATP synthase complex, catalytic core F(1)	Membrane;Cell inner membrane;Hydrogen ion transport;CF(1);Cell membrane;ATP synthesis;Ion transport;Transport
hpylori02_00913	0.273643	1.34118	2.58303	1.3256	0.547507	1.99697	Core	Not spurious protein	dgkA	Diacylglycerol kinase	2.7.1.107	GO:0006654	phosphatidic acid biosynthetic process	GO:0005524;GO:0004143	ATP binding;diacylglycerol kinase activity	GO:0005886;GO:0016021	plasma membrane;integral component of membrane	Membrane;Phospholipid metabolism;ATP-binding;Transmembrane helix;Transferase;Lipid metabolism;Cell inner membrane;Cell membrane;Kinase;Transmembrane;Nucleotide-binding
hpylori146_00337			0.773209		1.46936		Singleton	Spurious protein
hpylori02_01259	0.159039	2.1115	2.03897	1.49966	0.268017	4.09169	Core	Not spurious protein	OUI_0520	Putative membrane protein						GO:0016021	integral component of membrane	Membrane;Transmembrane helix;Transmembrane
hpylori02_00309	0.13483	1.76328	7.04113	1.96745	0.285664	4.7553	Core	Not spurious protein	luxS	S-ribosylhomocysteine lyase	4.4.1.21	GO:0009372	quorum sensing	GO:0005506;GO:0043768	iron ion binding;S-ribosylhomocysteine lyase activity			Lyase;Autoinducer synthesis;Metal-binding;Iron;Quorum sensing
hpylori01_01113	0.686301	0.733946	0.742938	0.697847	0.747692	0.738245	Accessory	Not spurious protein	hp908_1119							GO:0016021	integral component of membrane	Membrane;Transmembrane helix;Transmembrane
hpylori88_00509	0.445424	1.39539	0.659189	3.99657	0.983059	1.01415	Singleton	Not spurious protein
hpylori02_00394	0.987685	0.954642	0.988666	0.825182	0.86002	0.856638	Accessory	Not spurious protein	HP_0444									Coiled coil;Plasmid
hpylori175_00747	0.34581	1.27863	0.759263	0.478719	0.536543	0.793046	Singleton	Not spurious protein	sabB	Outer membrane protein								Signal;Coiled coil
hpylori122_01278		1.07322	0.850766		0.976094	0.693446	Accessory	Not spurious protein	HPHPA14_1120					GO:0003677	DNA binding
hpylori68_01429	0.0413613	4.39599	26.3641	4.48756	0.0608382	29.9514	Singleton	Not spurious protein	rpmH	50S ribosomal protein L34		GO:0006412	translation	GO:0003735	structural constituent of ribosome	GO:0005840	ribosome	Ribosomal protein;Ribonucleoprotein
hpylori02_00745		1.27953	0.75102		1.13661	0.924708	Cloud	Not spurious protein	HPG27_472									Coiled coil
hpylori02_01100	0.978576			0.892019			Accessory	Not spurious protein	jhp_0832	Putative								Coiled coil
hpylori110_00103		1.42086	0.753846		1.14067	0.590185	Singleton	Not spurious protein	HPPN120_00525	Restriction endonuclease				GO:0004519	endonuclease activity			Hydrolase;Endonuclease;Nuclease
hpylori127_01382		0.819518	0.846383		0.857978	0.824428	Singleton	Not calculated (0 tblatn hits)
hpylori01_01071	0.0452852	4.15163	10.5067	4.11657	0.142233	28.6472	Core	Not spurious protein	dcd	dCTP deaminase	3.5.4.13	GO:0006226;GO:0009220;GO:0006229	dUMP biosynthetic process;pyrimidine ribonucleotide biosynthetic process;dUTP biosynthetic process	GO:0008829	dCTP deaminase activity			Nucleotide metabolism;Hydrolase;Nucleotide-binding	Pyrimidine metabolism
hpylori01_01448	0.850696	0.849172	0.84837	1.06835	1.06301	1.09032	Core	Not spurious protein	uvrD	DNA helicase	3.6.4.12			GO:0005524;GO:0004519;GO:0003677;GO:0004003;GO:0042802	ATP binding;endonuclease activity;DNA binding;ATP-dependent DNA helicase activity;identical protein binding			Hydrolase;ATP-binding;Endonuclease;Helicase;DNA-binding;Nuclease;Nucleotide-binding
hpylori11_00387	0.193093	1.41772	1.09256	1.37808	0.411811	1.46241	Singleton	Not spurious protein
hpylori06_00202	0.182482	1.06281	1.68987	1.83267	0.410403	1.2964	Singleton	Not spurious protein	HPHPP25_0468	Adenine specific DNA methyltransferase				GO:0008168	methyltransferase activity			Signal;Transferase;Methyltransferase
hpylori02_01503	0.145129	2.61413	3.23283	2.28837	0.241457	3.97653	Core	Not spurious protein	WS1775	LIPOPROTEIN						GO:0016021	integral component of membrane	Membrane;Transmembrane helix;Lipoprotein;Transmembrane
hpylori06_00977		0.903064	1.19124		1.21277	0.922764	Cloud	Not spurious protein	OUQ_0207									Coiled coil
hpylori10_01377	0.816024			1.03165			Cloud	Not calculated (0 tblatn hits)	HPHPH16_0086	Putative membrane protein						GO:0016021	integral component of membrane	Membrane;Transmembrane helix;Transmembrane
hpylori01_01292	0.0263126	4.41326	4.81847	4.21751	0.171406	12.8373	Core	Not spurious protein	rpsM	30S ribosomal protein S13		GO:0006412	translation	GO:0000049;GO:0019843;GO:0003735	tRNA binding;rRNA binding;structural constituent of ribosome	GO:0005840	ribosome	rRNA-binding;Ribosomal protein;tRNA-binding;Ribonucleoprotein;RNA-binding
hpylori116_00917	0.939252			0.9979			Cloud	Not spurious protein	HPB8_581	GTPase				GO:0003924	GTPase activity			Coiled coil
hpylori01_01303	0.819725	0.974232	0.942934	0.937887	0.941013	0.938872	Core	Not spurious protein	rplX	50S ribosomal protein L24		GO:0006412	translation	GO:0019843;GO:0003735	rRNA binding;structural constituent of ribosome	GO:0005840	ribosome	rRNA-binding;Ribosomal protein;Ribonucleoprotein;RNA-binding
hpylori14_00982	0.9504			1.22425			Singleton	Not spurious protein	opuCC	Osmoprotection protein	3.6.3.32	GO:0055085	transmembrane transport	GO:0015418;GO:0022857;GO:0102908	quaternary-ammonium-compound-transporting ATPase activity;transmembrane transporter activity;quarternary amine transporter activity	GO:0005886;GO:0016021;GO:0043190	plasma membrane;integral component of membrane;ATP-binding cassette (ABC) transporter complex	Membrane;Transmembrane;Transmembrane helix;Transport
hpylori01_01287		0.903941	0.9575		1.01769	0.993436	Singleton	Not spurious protein								GO:0016021	integral component of membrane	Membrane;Transmembrane;Transmembrane helix
hpylori159_00197	0.959384	0.951107	0.974652	0.911745	0.933319	0.925763	Singleton	Not spurious protein	jhp_0191	Putative				GO:0005524;GO:0004519	ATP binding;endonuclease activity	GO:0016021	integral component of membrane	Coiled coil;Membrane;Hydrolase;Endonuclease;Transmembrane helix;Nuclease;Transmembrane
hpylori01_00403	0.045207	29.1301	10.0776	11.403	0.156284	49.8	Core	Not spurious protein	aroQ	3-dehydroquinate dehydratase	4.2.1.10	GO:0009073;GO:0009423	aromatic amino acid family biosynthetic process;chorismate biosynthetic process	GO:0003855	3-dehydroquinate dehydratase activity			Lyase;Amino-acid biosynthesis;Aromatic amino acid biosynthesis	Metabolic intermediate biosynthesis
hpylori01_00713	0.38352	3.18268	1.34251	1.4154	0.517733	0.917385	Core	Not spurious protein	jhp_0691	Putative								Coiled coil
hpylori01_00745	0.858095	0.861602	0.851465	0.840825	0.868392	0.863485	Core	Not spurious protein	secA	Protein translocase subunit SecA		GO:0065002;GO:0006605;GO:0017038	intracellular protein transmembrane transport;protein targeting;protein import	GO:0046872;GO:0005524	metal ion binding;ATP binding	GO:0005886;GO:0005622;GO:0005737	plasma membrane;intracellular;cytoplasm	Metal-binding;Coiled coil;Membrane;ATP-binding;Zinc;Protein transport;Cytoplasm;Cell inner membrane;Cell membrane;Translocation;Nucleotide-binding;Transport
hpylori06_00598	0.263658	1.93212	3.2001	1.84863	0.324196	3.35803	Core	Not spurious protein	nth2	Endonuclease III	4.2.99.18	GO:0006284	base-excision repair	GO:0004519;GO:0016829;GO:0003677;GO:0003824;GO:0140078	endonuclease activity;lyase activity;DNA binding;catalytic activity;class I DNA-(apurinic or apyrimidinic site) endonuclease activity			Lyase;Hydrolase;Endonuclease;Nuclease
hpylori02_00931	0.654542	0.634835	0.679442	1.05925	1.09844	1.0905	Core	Not spurious protein	argO	Arginine exporter protein ArgO		GO:0006865	amino acid transport			GO:0016020;GO:0005886;GO:0016021	membrane;plasma membrane;integral component of membrane	Membrane;Transmembrane helix;Cell membrane;Transmembrane
hpylori01_00190	0.0862466	3.73327	6.38061	3.56875	0.225383	5.77739	Core	Not spurious protein	ndk	Nucleoside diphosphate kinase	2.7.4.6	GO:0006241;GO:0006228;GO:0006183	CTP biosynthetic process;UTP biosynthetic process;GTP biosynthetic process	GO:0046872;GO:0005524;GO:0004519;GO:0004550	metal ion binding;ATP binding;endonuclease activity;nucleoside diphosphate kinase activity	GO:0005737	cytoplasm	Nucleotide metabolism;Metal-binding;Hydrolase;ATP-binding;Endonuclease;Cytoplasm;Transferase;Phosphoprotein;Kinase;Nuclease;Magnesium;Nucleotide-binding
hpylori01_00483	0.852804	0.85087	0.892903	0.941581	0.920524	0.943301	Accessory	Not spurious protein	jhp_0462	Predicted transport protein		GO:0006281	DNA repair	GO:0003824	catalytic activity			Coiled coil;Plasmid
hpylori01_01509	0.780102	0.811706	0.799982	0.921436	0.959414	0.988813	Core	Not spurious protein	nadK	NAD kinase	2.7.1.23	GO:0019674;GO:0006741	NAD metabolic process;NADP biosynthetic process	GO:0046872;GO:0005524;GO:0003951	metal ion binding;ATP binding;NAD+ kinase activity	GO:0005737	cytoplasm	NADP;ATP-binding;Cytoplasm;Transferase;Kinase;Nucleotide-binding;NAD
hpylori01_00377	0.19054	2.45957	1.29507	2.33386	0.225957	3.70543	Core	Not spurious protein	BZK20_06225	Prokaryotic metallothionein family protein						GO:0016021	integral component of membrane	Membrane;Transmembrane helix;Transmembrane
hpylori104_00894		1.11045	1.12419		1.23377	1.11271	Singleton	Not calculated (0 tblatn hits)
hpylori146_00517	0.804904	0.744833	0.8672	1.02956	0.99011	1.23173	Singleton	Not spurious protein
hpylori127_01246		0.916987	1.73978		0.767044	0.774652	Singleton	Not calculated (0 tblatn hits)										Coiled coil
hpylori116_00641	0.431945	1.56154	1.53335	1.11545	0.574019	2.18321	Cloud	Not spurious protein	AA971_03175	Membrane protein						GO:0016021	integral component of membrane	Membrane;Transmembrane helix;Transmembrane
hpylori01_00031		1.04098	0.86488		0.970679	0.643159	Core	Not spurious protein	jhp_0026	Putative								Coiled coil
hpylori159_00649		1.41988	1.84555		0.883806	1.06829	Cloud	Not spurious protein								GO:0016021	integral component of membrane	Transmembrane;Transmembrane helix
hpylori01_01257	0.477661	1.04251	1.34684	0.8605	0.626731	1.44009	Core	Not spurious protein	cobB	NAD-dependent protein deacylase	3.5.1.-			GO:0034979;GO:0016757;GO:0036055;GO:0036054;GO:0070403	NAD-dependent protein deacetylase activity;transferase activity, transferring glycosyl groups;protein-succinyllysine desuccinylase activity;protein-malonyllysine demalonylase activity;NAD+ binding	GO:0005737	cytoplasm	Hydrolase;Cytoplasm;Glycosyltransferase;NAD
hpylori01_01567	0.728351	1.32252	0.555782	1.86443	0.987025	0.700456	Core	Not spurious protein	wecA	Putative undecaprenyl-phosphate-alpha-N-acetylglucosaminyltransferase	2.7.8.-			GO:0016757;GO:0008963	transferase activity, transferring glycosyl groups;phospho-N-acetylmuramoyl-pentapeptide-transferase activity			Membrane;Transmembrane helix;Transferase;Glycosyltransferase;Transmembrane
hpylori01_01554	0.79358	0.834946	0.815363	0.863357	0.871676	0.844547	Core	Not spurious protein	engB	Probable GTP-binding protein EngB		GO:0051301;GO:0090529;GO:0007049	cell division;cell septum assembly;cell cycle	GO:0046872;GO:0005525	metal ion binding;GTP binding			Cell cycle;Septation;Metal-binding;GTP-binding;Magnesium;Cell division;Nucleotide-binding
hpylori106_00807		1.49077	0.7087		1.31358	1.0063	Cloud	Not spurious protein
hpylori14_00068		0.984174	0.784852		1.14147	0.858357	Cloud	Not spurious protein	rfi1	Cytosine-specific methyltransferase	2.1.1.37	GO:0009307	DNA restriction-modification system	GO:0003886;GO:0008168	DNA (cytosine-5-)-methyltransferase activity;methyltransferase activity			Coiled coil;S-adenosyl-L-methionine;Transferase;Methyltransferase
hpylori174_00945	0.929595	0.943238	0.898424	0.852478	0.838881	0.890647	Cloud	Not spurious protein	jhp_0997	Putative		GO:0051301	cell division	GO:0042834	peptidoglycan binding			Cell cycle;Signal;Coiled coil;Cell division
hpylori01_01525	0.903984	0.895499	0.926571	0.93119	0.93413	0.945074	Core	Not spurious protein	pcrA	Helicase	3.1.11.5;3.6.1.-	GO:0006281	DNA repair	GO:0005524;GO:0003677;GO:0004003;GO:0008854	ATP binding;DNA binding;ATP-dependent DNA helicase activity;exodeoxyribonuclease V activity			Coiled coil;Hydrolase;ATP-binding;Helicase;DNA repair;Exonuclease;DNA-binding;Nuclease;Nucleotide-binding;DNA damage
hpylori01_01555	0.167423	2.07885	3.8307	2.18816	0.354532	4.09802	Core	Not spurious protein	yhbN	Cell envelope biogenesis protein YhbN		GO:0015920	lipopolysaccharide transport	GO:0001530	lipopolysaccharide binding	GO:0042597	periplasmic space	Signal;Coiled coil
hpylori01_00627	0.888179	0.925427	0.902599	0.976521	0.985231	0.971068	Core	Not spurious protein	aroC	Chorismate synthase	4.2.3.5	GO:0009073;GO:0009423	aromatic amino acid family biosynthetic process;chorismate biosynthetic process	GO:0010181;GO:0004107	FMN binding;chorismate synthase activity			Lyase;FMN;NADP;FAD;Amino-acid biosynthesis;Flavoprotein;Aromatic amino acid biosynthesis	Metabolic intermediate biosynthesis
hpylori01_00431	0.117269	2.40586	3.22929	2.28602	0.246722	3.85623	Core	Not spurious protein	ppk	Polyphosphate kinase	2.7.4.1	GO:0006799	polyphosphate biosynthetic process	GO:0008976;GO:0046872;GO:0005524	polyphosphate kinase activity;metal ion binding;ATP binding	GO:0009358	polyphosphate kinase complex	Metal-binding;ATP-binding;Repeat;Transferase;Phosphoprotein;Kinase;Magnesium;Nucleotide-binding
hpylori02_00153	0.929697	0.847206	0.844449	1.05433	1.00976	0.979016	Core	Not spurious protein	folC	Folylpolyglutamate synthase	6.3.2.12;6.3.2.17;6.3.2.-			GO:0008841;GO:0005524;GO:0004326	dihydrofolate synthase activity;ATP binding;tetrahydrofolylpolyglutamate synthase activity			Coiled coil;Ligase
hpylori07_00590	0.228006	1.5023	1.61089	1.60592	0.375011	2.31695	Cloud	Not spurious protein	ACM27_04305	Holin						GO:0016021	integral component of membrane	Membrane;Transmembrane helix;Transmembrane
hpylori09_01070	0.75284	0.974339	0.993068	0.915783	0.759505	1.01247	Cloud	Spurious protein
hpylori01_00284	0.328092	1.4007	2.22908	1.70003	0.406149	3.42209	Core	Not spurious protein	jhp_0273	Putative						GO:0016021	integral component of membrane	Membrane;Transmembrane helix;Transmembrane
hpylori01_00168	0.105617	3.46422	3.24154	2.14174	0.203953	4.45222	Core	Not spurious protein	ppiC	Peptidylprolyl isomerase	5.2.1.8			GO:0003755;GO:0008233	peptidyl-prolyl cis-trans isomerase activity;peptidase activity			Signal;Coiled coil;Protease;Isomerase;Rotamase
hpylori81_01153	0.612895	1.56342	0.924066	1.97022	0.522171	0.801872	Singleton	Not spurious protein						GO:0003677	DNA binding			Coiled coil
hpylori01_00167		1.19153	0.588853		1.10242	0.612685	Accessory	Not spurious protein	jhp_0160	Putative				GO:0008233	peptidase activity	GO:0016021	integral component of membrane	Membrane;Protease;Transmembrane helix;Transmembrane
hpylori02_01266	0.120785	1.78395	4.85503	1.80393	0.299099	4.24833	Cloud	Not spurious protein	OUG_1133	Methyltransferase FkbM domain protein				GO:0008168	methyltransferase activity			Transferase;Methyltransferase
hpylori02_01402		47.825	50	0.001	50	50	Cloud	Not spurious protein
hpylori01_01394	0.863016	0.880472	0.891097	0.968759	0.971609	0.978817	Core	Not spurious protein	fliI	Flagellum-specific ATP synthase	3.6.3.14	GO:0044780;GO:0009058;GO:0030254	bacterial-type flagellum assembly;biosynthetic process;protein secretion by the type III secretion system	GO:0005524;GO:0016887	ATP binding;ATPase activity	GO:0030257;GO:0005737	type III protein secretion system complex;cytoplasm	Flagellum;Hydrolase;Cilium;Cell projection
hpylori175_00084	0.163585	2.16618	3.63525	2.178	0.301759	2.91266	Singleton	Not spurious protein	omp33	Outer membrane protein 33								Signal
hpylori01_01251	0.223151	1.63023	2.55853	1.31917	0.321135	3.22343	Core	Not spurious protein	trpS	Tryptophan--tRNA ligase	6.1.1.2	GO:0006436	tryptophanyl-tRNA aminoacylation	GO:0005524;GO:0004830	ATP binding;tryptophan-tRNA ligase activity	GO:0005737	cytoplasm	ATP-binding;Cytoplasm;Aminoacyl-tRNA synthetase;Protein biosynthesis;Ligase;Nucleotide-binding
hpylori11_00415	0.202228	1.60259	2.08505	1.37134	0.475358	1.51733	Singleton	Not spurious protein	N403_07880	VASP tetramerisation domain protein								Coiled coil
hpylori01_00464	0.0832434	3.75871	21.9855	1.32727	0.232407	13.6704	Core	Not spurious protein	rpmB	50S ribosomal protein L28		GO:0006412	translation	GO:0003735	structural constituent of ribosome	GO:0005840	ribosome	Ribosomal protein;Ribonucleoprotein
hpylori01_01438	0.124621	2.60662	2.7294	2.54888	0.215723	3.53299	Core	Not spurious protein	horJ	Outer membrane protein HorJ								Signal
hpylori02_00831	0.127179	1.04188	15.5534	2.36253	0.334389	11.9162	Core	Not spurious protein	ppa	Inorganic pyrophosphatase	3.6.1.1	GO:0006796	phosphate-containing compound metabolic process	GO:0000287;GO:0004427	magnesium ion binding;inorganic diphosphatase activity	GO:0005737	cytoplasm	Metal-binding;Hydrolase;Cytoplasm;Magnesium
hpylori94_00184		1.28702	0.740332		1.29857	0.80233	Cloud	Not spurious protein								GO:0016021	integral component of membrane	Coiled coil;Membrane;Transmembrane;Transmembrane helix
hpylori01_01271	0.0640925	3.36887	4.47379	3.50405	0.200837	7.61282	Core	Not spurious protein	nuoN	NADH-quinone oxidoreductase subunit N	1.6.5.11	GO:0042773	ATP synthesis coupled electron transport	GO:0048038;GO:0008137	quinone binding;NADH dehydrogenase (ubiquinone) activity	GO:0005886;GO:0016021	plasma membrane;integral component of membrane	Membrane;Cell inner membrane;Transmembrane helix;Cell membrane;Quinone;Oxidoreductase;Ubiquinone;Transmembrane;Transport;NAD
hpylori01_00156	0.0712683	3.44507	5.09774	3.70707	0.217968	4.33041	Core	Not spurious protein	yebC	Probable transcriptional regulatory protein HPF30_1134		GO:0006351;GO:0006355	transcription, DNA-templated;regulation of transcription, DNA-templated					Coiled coil;Transcription;Transcription regulation;Cytoplasm;DNA-binding
hpylori01_01177	0.124806	2.95722	3.7859	2.84643	0.21755	3.9926	Core	Not spurious protein	sotB	Probable sugar efflux transporter		GO:0008643;GO:0055085	carbohydrate transport;transmembrane transport	GO:0015144	carbohydrate transmembrane transporter activity	GO:0005886;GO:0016021	plasma membrane;integral component of membrane	Membrane;Transmembrane helix;Cell inner membrane;Cell membrane;Transmembrane;Sugar transport;Transport
hpylori172_01316		0.546474	1.59141		0.833051	1.80072	Singleton	Not calculated (0 tblatn hits)
hpylori179_00327	0.875867	0.915492	0.883399	1.07242	1.09623	1.0909	Cloud	Not spurious protein	HPSA50_1557	CobW/HypB/UreG, nucleotide-binding domain protein	2.-.-.-			GO:0005524;GO:0016740	ATP binding;transferase activity			Coiled coil;ATP-binding;Nucleotide-binding
hpylori06_00369	0.0700993	2.31449	6.603	2.54703	0.15144	8.47196	Core	Not spurious protein	lepA	Elongation factor 4	3.6.5.n1	GO:0006412;GO:0045727	translation;positive regulation of translation	GO:0043022;GO:0003746;GO:0005525;GO:0003924	ribosome binding;translation elongation factor activity;GTP binding;GTPase activity	GO:0005886	plasma membrane	Elongation factor;Membrane;Hydrolase;GTP-binding;Cell inner membrane;Cell membrane;Protein biosynthesis;Nucleotide-binding
hpylori01_00754	0.263235	1.9559	2.30274	1.47966	0.411718	1.64725	Core	Not spurious protein	tig	Trigger factor	5.2.1.8	GO:0051301;GO:0006457;GO:0015031;GO:0007049	cell division;protein folding;protein transport;cell cycle	GO:0003755	peptidyl-prolyl cis-trans isomerase activity	GO:0005737	cytoplasm	Cell cycle;Coiled coil;Chaperone;Isomerase;Cytoplasm;Cell division;Rotamase
hpylori01_01256	0.784946	0.789337	0.758623	1.12344	1.06047	1.10097	Core	Not spurious protein	hp908_1258	Putative integral membrane protein						GO:0016021	integral component of membrane	Membrane;Transmembrane helix;Transmembrane
hpylori01_01425	0.0298395	5.46599	36.5989	3.70158	0.110015	14.3159	Core	Not spurious protein	lpp20	LPP20 lipoprotein						GO:0009279	cell outer membrane	Signal;Membrane;Palmitate;Cell outer membrane;Lipoprotein
hpylori01_00330	0.151565	2.87204	3.05407	2.45663	0.260128	3.10693	Core	Not spurious protein	ruvX	Putative pre-16S rRNA nuclease	3.1.-.-	GO:0000967;GO:0006364	rRNA 5'-end processing;rRNA processing	GO:0004518;GO:0016788;GO:0004386	nuclease activity;hydrolase activity, acting on ester bonds;helicase activity	GO:0005737	cytoplasm	Hydrolase;Ribosome biogenesis;Cytoplasm;Helicase;Nuclease
hpylori01_01242	0.973973			0.760995			Core	Not spurious protein	rpsR	30S ribosomal protein S18		GO:0006412	translation	GO:0019843;GO:0003735	rRNA binding;structural constituent of ribosome	GO:0005840	ribosome	rRNA-binding;Ribosomal protein;Ribonucleoprotein;RNA-binding
hpylori01_01316	0.315367	1.68834	1.43199	1.7601	0.388949	1.40591	Accessory	Not spurious protein	jhp_1241	Putative				GO:0005524	ATP binding			Coiled coil;ATP-binding;Nucleotide-binding
hpylori01_00354	0.131338	2.10062	3.98935	1.78469	0.258179	4.48224	Core	Not spurious protein	tktA	Transketolase	2.2.1.1	GO:0008152	metabolic process	GO:0046872;GO:0004802;GO:0016740	metal ion binding;transketolase activity;transferase activity	GO:0016021	integral component of membrane	Thiamine pyrophosphate;Metal-binding;Membrane;Calcium;Transmembrane helix;Transferase;Magnesium;Transmembrane
hpylori01_00509		0.895257	0.90306		1.33944	0.951746	Accessory	Not spurious protein	cagH	CagH protein						GO:0016021	integral component of membrane	Membrane;Transmembrane helix;Transmembrane
hpylori113_01548	0.001	50	50	50	50	49.5326	Cloud	Not spurious protein
hpylori01_01443	0.176174	1.14426	4.03863	1.58092	0.436464	5.31187	Core	Not spurious protein	purF	Amidophosphoribosyltransferase		GO:0009116	nucleoside metabolic process	GO:0016757;GO:0016740	transferase activity, transferring glycosyl groups;transferase activity			Transferase;Glycosyltransferase
hpylori01_00887	0.050344	2.72794	2.89532	2.5919	0.207268	9.20767	Core	Not spurious protein	HMU08220	Putative lipoprotein				GO:0016740	transferase activity	GO:0016021	integral component of membrane	Membrane;Transmembrane helix;Lipoprotein;Transmembrane
hpylori01_00188	0.0908626	4.37752	4.51575	2.48042	0.226371	4.50551	Core	Not spurious protein	lpxD	UDP-3-O-acylglucosamine N-acyltransferase	2.3.1.-	GO:0009245	lipid A biosynthetic process	GO:0016410	N-acyltransferase activity			Acyltransferase;Lipid biosynthesis;Lipid A biosynthesis;Transferase;Repeat;Lipid metabolism	Bacterial outer membrane biogenesis
hpylori01_01190	0.0815901	6.56515	39.4065	2.69307	0.125112	19.4695	Core	Not spurious protein	rplL	50S ribosomal protein L7/L12		GO:0006412	translation	GO:0003735	structural constituent of ribosome	GO:0005840	ribosome	Ribosomal protein;Ribonucleoprotein
hpylori119_00235			1.40051		0.613503		Singleton	Not calculated (0 tblatn hits)								GO:0016021	integral component of membrane	Membrane;Transmembrane;Transmembrane helix
hpylori01_00234	0.272424	1.55847	1.98048	2.1214	0.402327	1.41127	Core	Not spurious protein	hemA	Glutamyl-tRNA reductase	1.2.1.70	GO:0006782;GO:0006779	protoporphyrinogen IX biosynthetic process;porphyrin-containing compound biosynthetic process	GO:0008883;GO:0050661	glutamyl-tRNA reductase activity;NADP binding			NADP;Porphyrin biosynthesis;Oxidoreductase	Porphyrin-containing compound metabolism
hpylori02_00264		0.698283	1.12227		1.39163	1.22373	Accessory	Not spurious protein	jhp_0058	5-amino-6-(5-phosphoribosylamino)uracil reductase				GO:0008168	methyltransferase activity			Coiled coil;Methyltransferase
hpylori01_00036	0.0691785	1.19467	13.358	2.60728	0.249688	12.5408	Core	Not spurious protein	panD	Nucleoid-associated protein A607_0269		GO:0015940;GO:0006523	pantothenate biosynthetic process;alanine biosynthetic process	GO:0003677;GO:0004068	DNA binding;aspartate 1-decarboxylase activity	GO:0009295;GO:0043590;GO:0005737	nucleoid;bacterial nucleoid;cytoplasm	Autocatalytic cleavage;Coiled coil;Pyruvate;Cytoplasm;Zymogen;Schiff base;DNA-binding;Pantothenate biosynthesis;Decarboxylase
hpylori01_01079	0.0394848	4.59265	4.35351	2.52407	0.196392	24.3467	Core	Not spurious protein	nrdF	Ribonucleoside-diphosphate reductase subunit beta	1.17.4.1	GO:0006260;GO:0009263	DNA replication;deoxyribonucleotide biosynthetic process	GO:0046872;GO:0004748	metal ion binding;ribonucleoside-diphosphate reductase activity, thioredoxin disulfide as acceptor			Metal-binding;Oxidoreductase;Iron;DNA replication	Genetic information processing
hpylori117_01369	0.695381			0.649717			Singleton	Spurious protein		Putative membrane protein						GO:0016021	integral component of membrane	Membrane;Transmembrane;Transmembrane helix
hpylori01_01557	0.246541	3.11988	1.82037	2.6956	0.341511	1.72431	Core	Not spurious protein	kdsC	3-deoxy-D-manno-octulosonate 8-phosphate phosphatase	3.1.3.-;3.1.3.45			GO:0046872;GO:0016788;GO:0019143	metal ion binding;hydrolase activity, acting on ester bonds;3-deoxy-manno-octulosonate-8-phosphatase activity			Metal-binding;Hydrolase;Magnesium
hpylori02_01202		1.84737	1.52702		0.969105	0.771586	Cloud	Not spurious protein	jhp_1300	Putative						GO:0016021	integral component of membrane	Membrane;Transmembrane;Transmembrane helix
hpylori01_01329	0.174938	1.45951	2.37787	2.88482	0.359063	2.32185	Core	Not spurious protein	mnmA	tRNA-specific 2-thiouridylase MnmA	2.8.1.13	GO:0008033;GO:0006400	tRNA processing;tRNA modification	GO:0000049;GO:0005524;GO:0016783;GO:0008168	tRNA binding;ATP binding;sulfurtransferase activity;methyltransferase activity	GO:0005737	cytoplasm	tRNA processing;ATP-binding;Cytoplasm;Disulfide bond;Transferase;Methyltransferase;tRNA-binding;Nucleotide-binding;RNA-binding
hpylori01_01151	0.786518	0.775223	0.873726	1.00362	1.06176	0.755232	Cloud	Not spurious protein
hpylori01_01059	0.929595	0.943238	0.898424	0.852478	0.838881	0.890647	Accessory	Not spurious protein	OUS_0861	Sporulation related domain protein		GO:0051301	cell division	GO:0042834	peptidoglycan binding			Cell cycle;Signal;Coiled coil;Cell division
hpylori02_00854	0.945957			1.19611			Accessory	Not spurious protein	mmsB	3-hydroxyisobutyrate dehydrogenase family	1.1.1.291;1.1.1.-;1.1.1.31			GO:0008442;GO:0004616;GO:0043718;GO:0051287	3-hydroxyisobutyrate dehydrogenase activity;phosphogluconate dehydrogenase (decarboxylating) activity;2-hydroxymethylglutarate dehydrogenase activity;NAD binding			Oxidoreductase
hpylori01_01565	0.786497	0.789886	0.761633	1.10414	1.01546	1.15885	Accessory	Not spurious protein	HP_1579									Coiled coil
hpylori01_00033		0.992552	1.00669		1.05421	1.05299	Core	Not spurious protein	clpS	ATP-dependent Clp protease adapter protein ClpS		GO:0006508;GO:0030163	proteolysis;protein catabolic process	GO:0008233	peptidase activity			Hydrolase;Protease
hpylori116_01014		1.11038	1.04461		1.01009	0.69992	Singleton	Not spurious protein	AA971_05040	AAA domain protein		GO:0016192	vesicle-mediated transport			GO:0016020	membrane	Coiled coil
hpylori157_00488	0.707987	0.744855	0.626499	0.928243	1.06099	1.09361	Singleton	Not spurious protein				GO:0044038	cell wall macromolecule biosynthetic process					Coiled coil
hpylori01_00040	0.0941921	2.65606	2.46284	2.09849	0.282491	3.32114	Core	Not spurious protein	comB1	ComB8 competence protein						GO:0016020;GO:0016021	membrane;integral component of membrane	Membrane;Transmembrane helix;Transmembrane
hpylori01_01338	0.891213	0.883832	0.855214	1.00535	1.02363	0.998858	Core	Not spurious protein	pgk	Phosphoglycerate kinase	2.7.2.3	GO:0006096	glycolytic process	GO:0005524;GO:0004618	ATP binding;phosphoglycerate kinase activity	GO:0005737	cytoplasm	Glycolysis;ATP-binding;Cytoplasm;Transferase;Kinase;Nucleotide-binding	Carbohydrate degradation
hpylori175_00466	0.921682	0.914818	0.893627	0.958911	0.911414	0.930443	Singleton	Not spurious protein	omp25	Outer membrane protein 25								Signal;Coiled coil
hpylori111_00706		0.976687	0.962829		0.996376	0.97733	Singleton	Not spurious protein	OUK_1002	ApolipoL family protein				GO:0005525	GTP binding	GO:0016021	integral component of membrane	Coiled coil;Membrane;Transmembrane helix;Transmembrane
hpylori01_01433	0.815815	0.827994	0.786298	0.930742	0.884165	0.880116	Core	Not spurious protein	mce	ABC transport system substrate-binding protein						GO:0016021	integral component of membrane	Coiled coil;Membrane;Transmembrane helix;Transmembrane
hpylori01_00399	0.111766	2.9891	3.12964	3.28176	0.192289	4.73847	Core	Not spurious protein	HP_1042	3',5'-cyclic-nucleotide phosphodiesterase	3.6.-.-;3.1.4.17			GO:0000166;GO:0016787;GO:0004114	nucleotide binding;hydrolase activity;3',5'-cyclic-nucleotide phosphodiesterase activity			cGMP;Hydrolase;cAMP;Manganese;Nucleotide-binding
hpylori99_00199	0.907437	0.507783	1.03491				Singleton	Not spurious protein										Coiled coil
hpylori01_01152		1.35843	0.869464		1.04744	1.00478	Core	Not spurious protein	ybeY	Endoribonuclease YbeY	3.1.-.-	GO:0006364	rRNA processing	GO:0004519;GO:0004521;GO:0004222;GO:0008270	endonuclease activity;endoribonuclease activity;metalloendopeptidase activity;zinc ion binding	GO:0005737	cytoplasm	Metal-binding;Hydrolase;Zinc;Protease;Ribosome biogenesis;Endonuclease;Cytoplasm;Stress response;Nuclease;rRNA processing;Metalloprotease
hpylori01_00823	0.180696	1.76804	5.23375	1.26518	0.306909	3.55685	Core	Not spurious protein	coaX	Type III pantothenate kinase	2.7.1.33	GO:0015937	coenzyme A biosynthetic process	GO:0004594;GO:0046872;GO:0005524;GO:0043169	pantothenate kinase activity;metal ion binding;ATP binding;cation binding	GO:0005737	cytoplasm	Metal-binding;ATP-binding;Cytoplasm;Transferase;Coenzyme A biosynthesis;Kinase;Potassium;Nucleotide-binding	Cofactor biosynthesis
hpylori81_00048		5.23489	0.843539		0.226908	1.0732	Singleton	Not spurious protein
hpylori01_00396	0.094927	3.29046	4.57799	3.06621	0.191854	7.2781	Accessory	Not spurious protein	acsA	Acetyl-coenzyme A synthetase	6.2.1.1	GO:0019427	acetyl-CoA biosynthetic process from acetate	GO:0046872;GO:0005524;GO:0003987;GO:0016208	metal ion binding;ATP binding;acetate-CoA ligase activity;AMP binding			Metal-binding;ATP-binding;Ligase;Magnesium;Nucleotide-binding;Acetylation
hpylori138_00935	0.999572	1.6367	1.88978	0.826805	0.660015	0.755661	Singleton	Not spurious protein
hpylori128_01535	0.130556			0.352351			Singleton	Not spurious protein
hpylori01_00681	0.113705	2.4515	6.41373	2.39454	0.18304	6.68868	Core	Not spurious protein	dusB	tRNA-dihydrouridine synthase	1.3.1.-			GO:0017150;GO:0050660	tRNA dihydrouridine synthase activity;flavin adenine dinucleotide binding			tRNA processing;FMN;Flavoprotein;Oxidoreductase
hpylori159_00309		1.18224	1.03023		0.950427	0.990896	Singleton	Not calculated (0 tblatn hits)
hpylori81_01013	0.534566	1.29967	1.09629	1.99316	0.387679	1.09555	Singleton	Not calculated (evalue cutoff)
hpylori01_01146	0.87176	0.868222	0.876646	0.974445	0.939263	0.98639	Core	Not spurious protein	hopI	Outer membrane protein HopI								Coiled coil;Signal
hpylori01_00625	0.90598	0.937579	0.862659	0.959661	0.986207	0.95059	Core	Not spurious protein	rnhA	Ribonuclease H	3.1.26.4	GO:0006401	RNA catabolic process	GO:0003676;GO:0004523;GO:0000287	nucleic acid binding;RNA-DNA hybrid ribonuclease activity;magnesium ion binding	GO:0005737	cytoplasm	Metal-binding;Hydrolase;Endonuclease;Cytoplasm;Nuclease;Magnesium
hpylori01_00081	0.038381	4.01131	7.37304	1.48292	0.102309	8.90946	Core	Not spurious protein	rpsI	30S ribosomal protein S9		GO:0006412	translation	GO:0003735	structural constituent of ribosome	GO:0005840	ribosome	Ribosomal protein;Ribonucleoprotein
hpylori01_00936	0.135011	1.80562	4.33312	1.83858	0.318524	3.74553	Core	Not spurious protein	gpmI	2,3-bisphosphoglycerate-independent phosphoglycerate mutase	5.4.2.12	GO:0006007;GO:0006096	glucose catabolic process;glycolytic process	GO:0004619;GO:0046537;GO:0030145	phosphoglycerate mutase activity;2,3-bisphosphoglycerate-independent phosphoglycerate mutase activity;manganese ion binding			Metal-binding;Glycolysis;Isomerase;Manganese	Carbohydrate degradation
hpylori01_01219	0.893838	0.861542	0.865983	0.967241	0.934601	0.975799	Core	Not spurious protein	dld	Oxidoreductase	1.1.2.4;1.-.-.-			GO:0016614;GO:0004458;GO:0051536;GO:0050660	oxidoreductase activity, acting on CH-OH group of donors;D-lactate dehydrogenase (cytochrome) activity;iron-sulfur cluster binding;flavin adenine dinucleotide binding			Coiled coil;Oxidoreductase
hpylori01_00986	0.291453	2.92711	1.25965	1.57548	0.388717	1.28384	Accessory	Not spurious protein	pz11b	PZ11b								Coiled coil;Plasmid
hpylori09_00994	0.772367	0.965754	0.862519	0.347106	0.746733	1.25993	Cloud	Not spurious protein	jhp_1495	Putative						GO:0016021	integral component of membrane	Flagellum;Membrane;Transmembrane helix;Cilium;Cell projection;Transmembrane
hpylori01_01027	0.303188	1.91981	1.8743	1.37938	0.400435	1.92465	Accessory	Not spurious protein
hpylori01_00843	0.714301	0.725102	0.728005	1.04393	1.02894	1.00927	Core	Not spurious protein	murJ	Probable lipid II flippase MurJ		GO:0009252;GO:0071555;GO:0008360	peptidoglycan biosynthetic process;cell wall organization;regulation of cell shape	GO:0015648	lipid-linked peptidoglycan transporter activity	GO:0005887	integral component of plasma membrane	Membrane;Transmembrane helix;Cell inner membrane;Cell wall biogenesis/degradation;Cell membrane;Cell shape;Transmembrane;Peptidoglycan synthesis;Transport	Cell wall biogenesis
hpylori80_00962		2.99526	0.762165		0.735994	0.966163	Singleton	Spurious protein	HPSA_04980	ORF6								Coiled coil;Plasmid
hpylori01_01020	0.871168	0.878801	0.839339	0.898094	0.897727	0.880742	Core	Not spurious protein	kefA	Potassium efflux system protein /Small-conductance mechanosensitive channel		GO:0055085	transmembrane transport			GO:0016020;GO:0016021	membrane;integral component of membrane	Membrane;Transmembrane helix;Transmembrane
hpylori01_00390	0.300659	2.05774	1.83045	2.38264	0.412557	1.27334	Accessory	Not spurious protein	U064_1260	Metal-dependent protease				GO:0008233	peptidase activity			Hydrolase;Protease
hpylori01_01224	0.17151	2.80986	2.34536	2.11261	0.306865	2.8325	Core	Not spurious protein	cytc553	Cytochrome C biogenesis protein CcmH				GO:0005506;GO:0020037;GO:0009055	iron ion binding;heme binding;electron transfer activity	GO:0042597	periplasmic space	Periplasm;Signal;Metal-binding;Heme;Electron transport;Iron;Transport
hpylori01_00245	0.805907	0.792799	0.806916	0.97177	0.928251	0.946532	Core	Not spurious protein	oppD	Oligopeptide ABC transporter ATP-binding protein	3.6.3.-;2.7.2.3;3.6.3.24	GO:0015833	peptide transport	GO:0015413;GO:0005524;GO:0004618;GO:0016829;GO:0016887	nickel-transporting ATPase activity;ATP binding;phosphoglycerate kinase activity;lyase activity;ATPase activity			Lyase;ATP-binding;Nucleotide-binding;Transport
hpylori88_00951	0.233595	16.9626	2.17003	1.86469	0.210339	1.64483	Singleton	Not spurious protein	HPSA20_0869	Putative lipoprotein								Signal;Lipoprotein
hpylori15_01209		1.19162	1.10417		0.724697	0.632689	Singleton	Not spurious protein
hpylori01_01515	0.860788	0.852308	0.864032	1.0363	1.04248	1.01742	Core	Not spurious protein	dnaQ	DNA polymerase III subunit epsilon	2.7.7.7	GO:0006260	DNA replication	GO:0004527;GO:0003676;GO:0003887;GO:0003677	exonuclease activity;nucleic acid binding;DNA-directed DNA polymerase activity;DNA binding			Transferase;Nucleotidyltransferase;Exonuclease;Nuclease
hpylori01_01474	0.102538	3.25278	5.25039	2.82877	0.182366	8.39581	Core	Not spurious protein	gltS	Sodium/glutamate symporter		GO:0015813	L-glutamate transmembrane transport	GO:0015501	glutamate	GO:0005886;GO:0016021	plasma membrane;integral component of membrane	Membrane;Amino-acid transport;Transmembrane helix;Cell inner membrane;Cell membrane;Ion transport;Symport;Sodium;Transmembrane;Sodium transport;Transport
hpylori01_00177	0.0648063	4.97159	2.10919	3.14877	0.207466	4.08086	Core	Not spurious protein
hpylori167_00772		1.136	0.554435		1.94288	0.817872	Cloud	Not calculated (0 tblatn hits)
hpylori02_00436	0.116837	3.03294	10.5288	1.89574	0.17737	5.5141	Core	Not spurious protein	jhp_0190	Putative		GO:0006412	translation	GO:0003735	structural constituent of ribosome	GO:0005840	ribosome	Signal
hpylori01_00693	0.319021	0.928381	2.12217	1.19965	0.495435	2.39937	Core	Not spurious protein	gpt	Xanthine-guanine phosphoribosyl transferase	2.4.2.22	GO:0009116	nucleoside metabolic process	GO:0016757;GO:0000310;GO:0016740	transferase activity, transferring glycosyl groups;xanthine phosphoribosyltransferase activity;transferase activity			Transferase;Glycosyltransferase
hpylori01_00232	0.188041	2.05086	3.76111	1.67516	0.291657	3.23853	Core	Not spurious protein	hemC	Porphobilinogen deaminase	2.5.1.61	GO:0006782;GO:0006779;GO:0018160	protoporphyrinogen IX biosynthetic process;porphyrin-containing compound biosynthetic process;peptidyl-pyrromethane cofactor linkage	GO:0004418	hydroxymethylbilane synthase activity			Transferase;Porphyrin biosynthesis	Porphyrin-containing compound metabolism
hpylori133_00704		0.915843	1.02699		1.00705	0.816063	Cloud	Not spurious protein
hpylori158_00985	0.613117	1.03385		1.11414		0.900853	Cloud	Not spurious protein	hcpA2	Beta-lactamase HcpA	3.5.2.6			GO:0008800	beta-lactamase activity			Hydrolase
hpylori114_00309	0.91578			0.983767			Cloud	Not spurious protein	MWE_0688	Transposase OrfB	2.1.1.37			GO:0003886;GO:0003677	DNA (cytosine-5-)-methyltransferase activity;DNA binding			Coiled coil;Plasmid
hpylori156_01527		1.2191	1.04393		1.44117	0.799491	Singleton	Not spurious protein		HNH endonuclease								Coiled coil;Endonuclease;Nuclease
hpylori01_00655	0.0497561	3.0628	7.99141	2.12495	0.194531	15.6587	Core	Not spurious protein	hp908_0703	Putative Outer membrane protein								Signal
hpylori01_01267	0.0842354	5.79477	4.43315	4.97118	0.165594	6.5728	Core	Not spurious protein	nuoJ	NADH dehydrogenase subunit J	1.6.5.3;1.6.5.11;1.6.99.5			GO:0008137	NADH dehydrogenase (ubiquinone) activity	GO:0016021	integral component of membrane	Membrane;Transmembrane helix;Oxidoreductase;Ubiquinone;Transmembrane
hpylori118_00401		0.998763	0.659064		0.794854	0.721297	Cloud	Not calculated (0 tblatn hits)	HPSH169_02050			GO:0032509	endosome transport via multivesicular body sorting pathway					Coiled coil
hpylori01_01428	0.831951	0.85264	0.792211	0.889746	0.900797	0.921123	Core	Not spurious protein	yciL	Pseudouridine synthase	5.4.99.-	GO:0001522	pseudouridine synthesis	GO:0016829;GO:0003723;GO:0009982	lyase activity;RNA binding;pseudouridine synthase activity			Lyase;Isomerase;RNA-binding
hpylori118_00985	0.58575	0.999813	1.34341	2.13361	0.548397	1.21946	Cloud	Not spurious protein
hpylori120_01273	0.639924	0.5997	0.583738	1.16881	1.05666	1.01915	Singleton	Not spurious protein
hpylori72_01066	0.839231			1.36573			Cloud	Not calculated (evalue cutoff)
hpylori01_01479	0.87592	0.973341	0.862278	0.919219	0.869673	0.824347	Accessory	Not spurious protein	HPY1089_07465	Iron-regulated outer membrane protein FrpB4								Signal
hpylori89_01112	0.916376	0.856727	1.21803	0.745061	0.906397	1.22811	Singleton	Not spurious protein
hpylori01_00449	0.162947	2.26329	2.5569	2.0212	0.323924	2.99486	Core	Not spurious protein	gltX	Glutamate--tRNA ligase	6.1.1.17	GO:0006424	glutamyl-tRNA aminoacylation	GO:0000049;GO:0004818;GO:0005524;GO:0008270	tRNA binding;glutamate-tRNA ligase activity;ATP binding;zinc ion binding	GO:0005737	cytoplasm	Coiled coil;ATP-binding;Cytoplasm;Aminoacyl-tRNA synthetase;Protein biosynthesis;Ligase;Nucleotide-binding
hpylori02_00683	0.841781	2.13132	0.514282	1.10852	0.879456	0.770341	Core	Not spurious protein	tonB3	Periplasmic protein TonB		GO:0006606	protein import into nucleus	GO:0061608	nuclear import signal receptor activity	GO:0016021	integral component of membrane	Coiled coil;Membrane;Transmembrane helix;Transmembrane
hpylori01_00736	0.778558	0.845309	0.818961	0.925676	0.939212	0.867789	Core	Not spurious protein	pyrH	Uridylate kinase	2.7.4.22	GO:0044210;GO:0006221	'de novo' CTP biosynthetic process;pyrimidine nucleotide biosynthetic process	GO:0005524;GO:0033862	ATP binding;UMP kinase activity	GO:0005737	cytoplasm	ATP-binding;Cytoplasm;Transferase;Kinase;Pyrimidine biosynthesis;Nucleotide-binding	Pyrimidine metabolism
hpylori01_00954	0.442356	1.95601	2.50137	2.05499	0.471248	2.32964	Accessory	Not spurious protein
hpylori02_01540	0.288505	1.81937	2.6896	1.35347	0.453853	1.42734	Core	Not spurious protein	jhp_0221	Putative				GO:0046872;GO:0020037;GO:0009055	metal ion binding;heme binding;electron transfer activity			Metal-binding;Heme;Iron
hpylori01_00838	0.0655528	4.08681	6.49473	5.15203	0.189557	5.21384	Core	Not spurious protein	ruvC	Crossover junction endodeoxyribonuclease RuvC	3.1.22.4	GO:0006281;GO:0006310	DNA repair;DNA recombination	GO:0003676;GO:0008821;GO:0000287	nucleic acid binding;crossover junction endodeoxyribonuclease activity;magnesium ion binding			Metal-binding;Hydrolase;DNA repair;Nuclease;Magnesium;DNA recombination;DNA damage
hpylori01_00518	0.00975483	24.8017	3.94933	20.9308	0.0513597	13.4357	Core	Not spurious protein	rpmE	50S ribosomal protein L31		GO:0006412	translation	GO:0019843;GO:0003735	rRNA binding;structural constituent of ribosome	GO:0005840	ribosome	rRNA-binding;Ribosomal protein;Ribonucleoprotein;RNA-binding
hpylori02_01634		0.852905	0.871136		0.888381	0.931102	Accessory	Not calculated (0 tblatn hits)	r4	Putative toxin-antitoxin system antitoxin component								Coiled coil;Plasmid
hpylori01_01496	0.115492	1.68525	6.33462	1.59029	0.278405	5.82901	Core	Not spurious protein	glmS	Glutamine--fructose-6-phosphate aminotransferase [isomerizing]	2.6.1.16	GO:0006541;GO:1901137;GO:0005975	glutamine metabolic process;carbohydrate derivative biosynthetic process;carbohydrate metabolic process	GO:0097367;GO:0004360	carbohydrate derivative binding;glutamine-fructose-6-phosphate transaminase (isomerizing) activity	GO:0005737	cytoplasm	Glutamine amidotransferase;Cytoplasm;Repeat;Transferase;Aminotransferase
hpylori01_01212	0.127601	2.69068	4.84521	2.14721	0.232745	3.68249	Core	Not spurious protein	pnp	Polyribonucleotide nucleotidyltransferase	2.7.7.8	GO:0006396;GO:0006402	RNA processing;mRNA catabolic process	GO:0004654;GO:0003723;GO:0000287	polyribonucleotide nucleotidyltransferase activity;RNA binding;magnesium ion binding	GO:0005737	cytoplasm	Metal-binding;Cytoplasm;Transferase;Nucleotidyltransferase;Magnesium;RNA-binding
hpylori01_01186	0.0279335	9.0125	10.3431	6.18119	0.098836	20.6563	Core	Not spurious protein	fusA	Elongation factor G				GO:0003746;GO:0005525;GO:0003924	translation elongation factor activity;GTP binding;GTPase activity	GO:0005737	cytoplasm	Elongation factor;Coiled coil;GTP-binding;Cytoplasm;Protein biosynthesis;Nucleotide-binding
hpylori01_00240	0.0953957	3.34187	5.39334	1.99046	0.363128	8.02408	Core	Not spurious protein	AA974_01065	Rod binding protein								Coiled coil
hpylori01_01531	0.144837	3.21603	2.89079	2.50508	0.259667	2.908	Core	Not spurious protein	leuS	Leucine--tRNA ligase	6.1.1.4	GO:0006429	leucyl-tRNA aminoacylation	GO:0005524;GO:0002161;GO:0004823	ATP binding;aminoacyl-tRNA editing activity;leucine-tRNA ligase activity	GO:0005737	cytoplasm	Coiled coil;ATP-binding;Cytoplasm;Aminoacyl-tRNA synthetase;Protein biosynthesis;Ligase;Nucleotide-binding
hpylori118_00987	0.493667	1.27857	0.975099	1.53161	0.687475	1.5147	Cloud	Not spurious protein
hpylori10_00865	0.123807	3.55231	3.93451	2.84402	0.182197	3.21828	Core	Not spurious protein	deaD	ATP-dependent RNA helicase	3.6.4.13;2.7.7.-			GO:0016779;GO:0005524;GO:0003676;GO:0003723;GO:0004386	nucleotidyltransferase activity;ATP binding;nucleic acid binding;RNA binding;helicase activity			Hydrolase;ATP-binding;Transferase;Helicase;Nucleotidyltransferase;Nucleotide-binding;RNA-binding
hpylori68_01418		1.66386	0.696101		0.90165	0.637553	Cloud	Not spurious protein		TIR domain protein								Coiled coil
hpylori01_00707	0.040666	6.18348	10.3932	5.06545	0.163226	34.3884	Core	Not spurious protein	lolD	LipoABC superfamily ATP binding cassette transporter, ABC protein	3.6.3.28;3.6.3.21	GO:0051301	cell division	GO:0005524;GO:0015416;GO:0015426;GO:0016887	ATP binding;ATPase-coupled organic phosphonate transmembrane transporter activity;polar-amino acid-transporting ATPase activity;ATPase activity			Cell cycle;Hydrolase;ATP-binding;Cell division;Nucleotide-binding
hpylori154_00821	0.750057	0.475688	0.720614	0.732328	0.895899	0.863231	Singleton	Not spurious protein
hpylori01_01269	0.0968065	3.27289	3.79352	2.67422	0.236174	5.86008	Core	Not spurious protein	nuoL	Proton-translocating NADH-quinone oxidoreductase, chain L family protein	1.6.-.-;1.6.5.3;1.6.5.11;1.6.99.5	GO:0042773	ATP synthesis coupled electron transport	GO:0008137	NADH dehydrogenase (ubiquinone) activity	GO:0016021	integral component of membrane	Membrane;Transmembrane helix;Oxidoreductase;Ubiquinone;Transmembrane
hpylori15_00257		1.94185	0.66609		0.989504	0.888708	Singleton	Not spurious protein	BB403_00295	Flagellar biosynthesis protein FlgG						GO:0016021	integral component of membrane	Membrane;Flagellum;Transmembrane helix;Cilium;Cell projection;Transmembrane
hpylori01_00308	0.132645	2.40728	3.57307	2.94806	0.305042	2.91178	Accessory	Not spurious protein	yhdJ	Methyltransferase	2.1.1.-;3.4.21.88	GO:0045892;GO:0006260;GO:0006306;GO:0006351;GO:0006281;GO:0009432	negative regulation of transcription, DNA-templated;DNA replication;DNA methylation;transcription, DNA-templated;DNA repair;SOS response	GO:0015667;GO:0004252;GO:0008170;GO:0003677	site-specific DNA-methyltransferase (cytosine-N4-specific) activity;serine-type endopeptidase activity;N-methyltransferase activity;DNA binding			Autocatalytic cleavage;Transcription;Transcription regulation;Transferase;DNA repair;Methyltransferase;SOS response;Repressor;DNA replication;DNA damage
hpylori01_00615	0.00572969	3.19701	30.0555	5.39133		31.4954	Core	Not spurious protein	fucT	Alpha-(1,3)-fucosyltransferase	2.4.1.152	GO:0006486;GO:0009103	protein glycosylation;lipopolysaccharide biosynthetic process	GO:0017083;GO:0008417;GO:0042806	4-galactosyl-N-acetylglucosaminide 3-alpha-L-fucosyltransferase activity;fucosyltransferase activity;fucose binding	GO:0016020;GO:0005737	membrane;cytoplasm	Lipopolysaccharide biosynthesis;Coiled coil;Membrane;Cytoplasm;Transferase;Glycosyltransferase	Lipopolysaccharide biosynthesis
hpylori01_01534	0.184368	1.29784	3.62593	1.41635	0.371203	1.89141	Core	Not spurious protein	tagE	Tox-R activated protein	3.4.24.-			GO:0016787	hydrolase activity	GO:0016021	integral component of membrane	Membrane;Transmembrane helix;Transmembrane
hpylori02_00243		0.792171	0.938218		0.969812	1.54299	Cloud	Not spurious protein	HPHPA11_0300	Putative lipoprotein						GO:0016021	integral component of membrane	Coiled coil;Lipoprotein
hpylori119_00798	0.909676			1.04761			Cloud	Not spurious protein								GO:0016021	integral component of membrane	Coiled coil;Membrane;Transmembrane;Transmembrane helix
hpylori01_01097	0.79899	0.809589	0.790549	1.06405	1.03394	1.03296	Core	Not spurious protein	HAL07_07320	Putative								Signal
hpylori01_01264	0.185947	1.61888	0.868347	2.0278	0.989843	3.56026	Core	Not spurious protein	nuoG	NADH dehydrogenase subunit G	1.12.1.3;1.6.5.3;1.6.5.11;1.6.99.5			GO:0008137;GO:0050583;GO:0051536;GO:0009055;GO:0050136	NADH dehydrogenase (ubiquinone) activity;hydrogen dehydrogenase (NADP+) activity;iron-sulfur cluster binding;electron transfer activity;NADH dehydrogenase (quinone) activity			Coiled coil;Oxidoreductase;Ubiquinone
hpylori107_00653		1.86875	1.16124		0.598431	0.983877	Cloud	Not spurious protein
hpylori159_01233	0.315367	1.68834	1.43199	1.7601	0.388949	1.40591	Cloud	Not spurious protein	AA977_06175	ATP-binding protein				GO:0005524	ATP binding			Coiled coil;ATP-binding;Nucleotide-binding
hpylori01_00144	0.739355	0.767804	0.777639	1.01967	1.10202	1.08237	Core	Not spurious protein	jhp_0137	Putative						GO:0016021	integral component of membrane	Membrane;Transmembrane helix;Transmembrane
hpylori01_01169	0.090281	2.8191	5.23758	2.15602	0.163037	5.20572	Core	Not spurious protein	deoD	Purine nucleoside phosphorylase DeoD-type	2.4.2.1	GO:0009116;GO:0042278	nucleoside metabolic process;purine nucleoside metabolic process	GO:0004731	purine-nucleoside phosphorylase activity			Transferase;Glycosyltransferase
hpylori10_00662	0.769876	0.883373	1.04949	0.888329	0.881977	1.19036	Singleton	Not spurious protein	NY40_0671	Dihydrolipoamide acetyltransferase				GO:0016740	transferase activity			Coiled coil;Transferase
hpylori01_01054	0.054943	2.92006	6.56464	5.04465	0.23711	8.02812	Core	Not spurious protein	sodB	Superoxide dismutase	1.15.1.1	GO:0071281	cellular response to iron ion	GO:0046872;GO:0004784	metal ion binding;superoxide dismutase activity			Metal-binding;Oxidoreductase
hpylori175_01163	0.316262	1.32662	3.02335	1.06278	0.36746	3.15943	Singleton	Not spurious protein	omp4	Outer membrane protein 4								Signal
hpylori09_00937		0.330197	0.384628		0.904289	0.956462	Cloud	Not spurious protein	emm32	Emm32 protein								Coiled coil
hpylori146_01067		1.23573	1.15972		0.920863	0.888271	Cloud	Not spurious protein
hpylori01_00612	0.123003	2.14472	6.2068	1.63379	0.221951	5.37622	Core	Not spurious protein	murA	UDP-N-acetylglucosamine 1-carboxyvinyltransferase	2.5.1.7	GO:0051301;GO:0009252;GO:0071555;GO:0008360;GO:0019277;GO:0007049	cell division;peptidoglycan biosynthetic process;cell wall organization;regulation of cell shape;UDP-N-acetylgalactosamine biosynthetic process;cell cycle	GO:0008760	UDP-N-acetylglucosamine 1-carboxyvinyltransferase activity	GO:0005737	cytoplasm	Cell cycle;Coiled coil;Pyruvate;Cytoplasm;Transferase;Cell wall biogenesis/degradation;Cell shape;Cell division;Peptidoglycan synthesis	Cell wall biogenesis
hpylori01_01184	0.448737	0.440852	0.456336	0.184749	0.664179	0.697853	Accessory	Not spurious protein	jhp_1117	Putative motility protein								Signal;Flagellum;Cilium;Cell projection
hpylori01_01445	0.12958	3.20177	7.73037	2.07446	0.198577	3.88669	Core	Not spurious protein	coaD	Phosphopantetheine adenylyltransferase	2.7.7.3	GO:0015937	coenzyme A biosynthetic process	GO:0004595;GO:0005524	pantetheine-phosphate adenylyltransferase activity;ATP binding	GO:0005737	cytoplasm	ATP-binding;Cytoplasm;Transferase;Coenzyme A biosynthesis;Nucleotidyltransferase;Magnesium;Nucleotide-binding	Cofactor biosynthesis
hpylori01_00155	0.37354	0.963671	3.10851	1.00441	0.506703	2.79876	Core	Not spurious protein	hcpD	Beta-lactamase	3.5.2.6	GO:0046677	response to antibiotic	GO:0004812;GO:0008800	aminoacyl-tRNA ligase activity;beta-lactamase activity	GO:0005576	extracellular region	Signal;Antibiotic resistance;Secreted;TPR repeat;Aminoacyl-tRNA synthetase;Repeat;Disulfide bond
hpylori01_00538	0.935036	0.919191	0.860793	0.882156	0.896862	0.948916	Core	Not spurious protein	HMU06490	Putative inner membrane protein						GO:0016021	integral component of membrane	Coiled coil;Membrane;Transmembrane helix;Transmembrane
hpylori13_00504		0.950628	0.955376		0.839611	0.851233	Cloud	Not spurious protein		TIR domain protein								Coiled coil
hpylori01_01520	0.737001	0.725464	1.05656	0.845562	1.16083	0.857999	Accessory	Not spurious protein	AK968_03625	Type II restriction endonuclease		GO:0006304	DNA modification	GO:0004519;GO:0003677	endonuclease activity;DNA binding			Hydrolase;Endonuclease;Nuclease
hpylori01_01232	0.842522	0.853909	0.853758	1.0638	1.08362	1.08962	Core	Not spurious protein	jhp_1156	Putative						GO:0016021	integral component of membrane	Membrane;Transmembrane helix;Glycosyltransferase;Transmembrane
hpylori01_00484	0.165638	2.37533	3.71066	2.57413	0.301557	2.32748	Core	Not spurious protein	rplI	50S ribosomal protein L9		GO:0006412	translation	GO:0019843;GO:0003735	rRNA binding;structural constituent of ribosome	GO:0005840	ribosome	Coiled coil;rRNA-binding;Ribosomal protein;Ribonucleoprotein;RNA-binding
hpylori107_01037	0.848528	0.803369	0.777942	0.849828	0.822734	0.903795	Core	Not spurious protein	edd	6-phosphogluconate dehydratase	4.2.1.12	GO:0009255;GO:0019521	Entner-Doudoroff pathway through 6-phosphogluconate;D-gluconate metabolic process	GO:0004456	phosphogluconate dehydratase activity			Lyase;Gluconate utilization;Iron-sulfur;4Fe-4S;Iron;Carbohydrate metabolism	Carbohydrate metabolism
hpylori102_01538	0.921504			0.903533			Accessory	Not spurious protein	OUG_0175	Glycosyl transferase 8 family protein				GO:0016757	transferase activity, transferring glycosyl groups			Transferase
hpylori01_00861	0.724934	0.730609	0.749558	0.953369	1.04579	0.997447	Core	Not spurious protein
hpylori01_00398	0.0220932	14.3769	6.18794	4.34033	0.131481	20.1665	Core	Not spurious protein	ompR1	Response regulator	3.1.1.61	GO:0006351;GO:0000160;GO:0006355	transcription, DNA-templated;phosphorelay signal transduction system;regulation of transcription, DNA-templated	GO:0008984	protein-glutamate methylesterase activity	GO:0005622	intracellular	Two-component regulatory system;Transcription;Transcription regulation;Phosphoprotein;DNA-binding
hpylori01_01289	0.854932	0.904854	0.839197	0.951854	0.959492	0.93596	Core	Not spurious protein	rpoA	DNA-directed RNA polymerase subunit alpha	2.7.7.6	GO:0006351	transcription, DNA-templated	GO:0003899;GO:0046983	DNA-directed 5'-3' RNA polymerase activity;protein dimerization activity			Transcription;DNA-directed RNA polymerase;Transferase;Nucleotidyltransferase
hpylori104_01118	0.65666	0.947584	1.4593	0.992183	0.692955	0.84027	Singleton	Not spurious protein
hpylori174_00648	0.691534	1.07118	1.06022	0.923875	0.946097	1.46578	Singleton	Not spurious protein	AA973_03235	Membrane protein						GO:0016021	integral component of membrane	Membrane;Transmembrane helix;Transmembrane
hpylori01_00226	0.155853	3.34728	6.21325	1.69973	0.226335	4.05652	Core	Not spurious protein	dsbG	Disulfide isomerase	5.3.4.1			GO:0016853;GO:0003756	isomerase activity;protein disulfide isomerase activity			Isomerase
hpylori01_00417	0.209419	2.81815	1.86377	2.02367	0.25249	1.87515	Core	Not spurious protein	cbpA	Co-chaperone-curved DNA binding protein A		GO:0006457	protein folding	GO:0051082;GO:0003677	unfolded protein binding;DNA binding			Coiled coil;DNA-binding
hpylori127_01376	0.971002	0.951709	1.35567	0.994622	1.04439	0.959746	Singleton	Not spurious protein		TIR domain protein								Coiled coil
hpylori01_00346	0.0574345	3.52253	5.45267	3.15937	0.179542	7.04685	Core	Not spurious protein	dxs	1-deoxy-D-xylulose-5-phosphate synthase	2.2.1.7	GO:0052865;GO:0016114;GO:0009228	1-deoxy-D-xylulose 5-phosphate biosynthetic process;terpenoid biosynthetic process;thiamine biosynthetic process	GO:0030976;GO:0000287;GO:0008661	thiamine pyrophosphate binding;magnesium ion binding;1-deoxy-D-xylulose-5-phosphate synthase activity			Thiamine biosynthesis;Thiamine pyrophosphate;Metal-binding;Transferase;Magnesium;Isoprene biosynthesis	Metabolic intermediate biosynthesis
hpylori01_00103	0.769822	0.762014	0.801729	0.916049	0.905203	0.884733	Core	Not spurious protein	cpdB	2',3'-cyclic-nucleotide 2'-phosphodiesterase	3.1.4.16	GO:0009166	nucleotide catabolic process	GO:0000166;GO:0046872;GO:0016788;GO:0008663	nucleotide binding;metal ion binding;hydrolase activity, acting on ester bonds;2',3'-cyclic-nucleotide 2'-phosphodiesterase activity			Hydrolase;Nucleotide-binding
hpylori01_00692	0.762374	0.782951	0.817977	0.915011	0.976517	0.88963	Core	Not spurious protein	rimO	Ribosomal protein S12 methylthiotransferase RimO	2.8.4.4	GO:0018339;GO:0006400	peptidyl-L-beta-methylthioaspartic acid biosynthetic process from peptidyl-aspartic acid;tRNA modification	GO:0046872;GO:0103039;GO:0051539;GO:0008168	metal ion binding;protein methylthiotransferase activity;4 iron, 4 sulfur cluster binding;methyltransferase activity	GO:0005840	ribosome	Metal-binding;S-adenosyl-L-methionine;Cytoplasm;Ribosomal protein;Transferase;Methyltransferase;Iron-sulfur;Ribonucleoprotein;4Fe-4S;Iron
hpylori01_01456	0.129663	2.47863	2.73134	2.20759	0.25117	3.18077	Core	Not spurious protein	ybhS	Inner membrane transport permease YbhS						GO:0016021	integral component of membrane	Membrane;Transmembrane helix;Transmembrane
hpylori02_00926	0.526897	1.03347	0.906422	1.35061	0.611131	1.40656	Core	Not spurious protein	HPB8_916	Putative hydrolases of HD superfamily	3.8.1.-			GO:0016787	hydrolase activity			Coiled coil;Hydrolase
hpylori10_00971	0.990137	0.957839	1.03479	0.861771	0.848431	0.870754	Core	Not spurious protein	fliH	Flagellar assembly protein H								Coiled coil;Flagellum;Cilium;Cell projection
hpylori10_00534	0.242885	1.26882	1.72393	1.61342	0.494745	2.45092	Singleton	Not spurious protein	NY40_0543	KHP30-like phage protein						GO:0016021	integral component of membrane	Membrane;Transmembrane helix;Transmembrane
hpylori112_01246		1.16688	0.608833		1.37376	0.525537	Singleton	Not spurious protein	OUC_1566							GO:0016021	integral component of membrane	Membrane;Transmembrane;Transmembrane helix
hpylori79_00220		0.647887	1.12859		0.638839	1.87147	Singleton	Not spurious protein
hpylori01_01293	0.13143	2.0662	50	1.04079	0.441366	50	Accessory	Not spurious protein	rpmJ	50S ribosomal protein L36		GO:0006412	translation	GO:0003735	structural constituent of ribosome	GO:0005840	ribosome	Ribosomal protein;Ribonucleoprotein
hpylori01_00304	0.327459	1.38036	1.6758	2.3609	0.410749	2.21147	Core	Not spurious protein	OUO_0981	Putative membrane protein						GO:0016021	integral component of membrane	Membrane;Transmembrane helix;Transmembrane
hpylori01_00015	0.829907	0.821608	0.79578	0.965399	0.966805	0.980321	Core	Not spurious protein	dnaG	DNA primase	2.7.7.-			GO:0003896;GO:0008270;GO:0003677	DNA primase activity;zinc ion binding;DNA binding	GO:1990077	primosome complex	Primosome;Metal-binding;Transcription;Zinc;DNA-directed RNA polymerase;Zinc-finger;Transferase;Nucleotidyltransferase;DNA-binding;Magnesium;DNA replication
hpylori01_00556	0.0357437	6.99609	5.52904	1.80767	0.0846142	35.8484	Core	Not spurious protein	oorB	2-oxoglutarate-acceptor oxidoreductase subunit OorB	1.2.7.3;1.2.-.-			GO:0047553;GO:0030976;GO:0003824	2-oxoglutarate synthase activity;thiamine pyrophosphate binding;catalytic activity			Oxidoreductase
hpylori02_00706	0.775505	0.790191	0.756687	0.925026	0.918414	0.943482	Core	Not spurious protein	pldA	Phospholipase A1	3.1.1.32;3.1.1.4	GO:0006629	lipid metabolic process	GO:0052740;GO:0052739;GO:0008970;GO:0102568;GO:0004620	1-acyl-2-lysophosphatidylserine acylhydrolase activity;phosphatidylserine 1-acylhydrolase activity;phosphatidylcholine 1-acylhydrolase activity;phospholipase A2 activity consuming 1,2-dioleoylphosphatidylethanolamine);phospholipase activity	GO:0016020	membrane	Hydrolase
hpylori01_01409	0.828467			1.00059			Singleton	Not spurious protein	HPPN135_07260	Conserved hypothetical lipoprotein						GO:0016021	integral component of membrane	Coiled coil;Lipoprotein
hpylori01_00877	0.236334	1.43073	4.39352	1.46952	0.483929	2.66599	Core	Not spurious protein	gap	Glyceraldehyde-3-phosphate dehydrogenase	1.2.1.12;1.2.1.-	GO:0006096;GO:0006006	glycolytic process;glucose metabolic process	GO:0016620;GO:0051287;GO:0004365;GO:0050661	oxidoreductase activity, acting on the aldehyde or oxo group of donors, NAD or NADP as acceptor;NAD binding;glyceraldehyde-3-phosphate dehydrogenase (NAD+) (phosphorylating) activity;NADP binding			Glycolysis;Oxidoreductase;NAD	Carbohydrate degradation
hpylori01_00926	0.875896	0.946401	1.38074	1.00774	0.972395	1.00165	Cloud	Not spurious protein	ACM27_02805	GTPase				GO:0003924	GTPase activity			Coiled coil
hpylori01_01273	0.143212	2.17137	3.77692	1.81169	0.357788	3.30441	Core	Not spurious protein	manB	Phosphomannomutase	5.4.2.8;5.4.2.-;5.4.2.2;5.4.2.10	GO:0005975	carbohydrate metabolic process	GO:0004615;GO:0000287;GO:0008966;GO:0016868;GO:0004614	phosphomannomutase activity;magnesium ion binding;phosphoglucosamine mutase activity;intramolecular transferase activity, phosphotransferases;phosphoglucomutase activity			Metal-binding;Coiled coil;Isomerase;Magnesium
hpylori93_00867		0.898118	0.869056		1.01913	0.978854	Singleton	Spurious protein
hpylori02_00290	0.932157	0.8815	4.22887	0.876103	0.241284	0.844095	Core	Not spurious protein	rpoD	RNA polymerase sigma factor RpoD		GO:0001123	transcription initiation from bacterial-type RNA polymerase promoter	GO:0016987;GO:0016779;GO:0003700;GO:0003677;GO:0003743	bacterial sigma factor activity;nucleotidyltransferase activity;DNA binding transcription factor activity;DNA binding;translation initiation factor activity	GO:0005737	cytoplasm	Coiled coil;Sigma factor;Transcription;Transcription regulation;Cytoplasm;Nucleotidyltransferase;Protein biosynthesis;Initiation factor;DNA-binding
hpylori175_01290	0.491157	0.603328	3.46523	1.48827	0.441061	2.66246	Singleton	Not spurious protein
hpylori01_00575	0.934966	0.966473	0.965903	0.965278	1.02609	0.988632	Core	Not spurious protein	faaA	Flagella-associated autotransporter A, VacA-like protein								Coiled coil;Flagellum;Cilium;Cell projection
hpylori01_00340	0.183064	1.7894	2.64437	1.90736	0.357373	2.70351	Core	Not spurious protein	recJ	SsDNA-specific exonuclease RecJ	3.1.-.-	GO:0006281;GO:0006310	DNA repair;DNA recombination	GO:0008409;GO:0003676	5'-3' exonuclease activity;nucleic acid binding			Hydrolase;Exonuclease;Nuclease
hpylori01_00588	0.807957	0.823884	0.830506	0.991998	1.02166	1.02774	Core	Not spurious protein	jhp_0566	Putative						GO:0016021	integral component of membrane	Membrane;Transmembrane helix;Transmembrane
hpylori102_00468	0.97262			0.990712			Singleton	Not spurious protein
hpylori05_01297	0.922121			0.901628			Cloud	Not spurious protein	pz3sb	Uncharacterized protein pz3sb						GO:0016021	integral component of membrane	Membrane;Transmembrane helix;Transmembrane
hpylori01_00560		1.88472	0.545838		0.765923	0.874105	Core	Not spurious protein	jhp_0541	Putative						GO:0016021	integral component of membrane	Membrane;Transmembrane helix;Transmembrane
hpylori01_00199	0.103764	2.03583	4.61369	2.39182	0.254487	4.42796	Core	Not spurious protein	mpr	Iron-sulfur cluster carrier protein				GO:0046872;GO:0005524;GO:0051536;GO:0016887;GO:0016787	metal ion binding;ATP binding;iron-sulfur cluster binding;ATPase activity;hydrolase activity			Metal-binding;Hydrolase;ATP-binding;Iron-sulfur;Iron;Nucleotide-binding
hpylori01_01308	0.07762	3.61302	13.9305	2.98016	0.140799	11.8242	Core	Not spurious protein	rpsC	30S ribosomal protein S3		GO:0006412	translation	GO:0019843;GO:0003735;GO:0003729	rRNA binding;structural constituent of ribosome;mRNA binding	GO:0015935	small ribosomal subunit	rRNA-binding;Ribosomal protein;Ribonucleoprotein;RNA-binding
hpylori01_00427	0.0451258	8.50523	15.7123	5.87304	0.109834	11.1838	Core	Not spurious protein	hdhA	3-oxoacyl-acyl-carrier protein reductase	1.1.1.159;1.3.1.104;1.3.1.10			GO:0016491;GO:0008709	oxidoreductase activity;cholate 7-alpha-dehydrogenase activity			Coiled coil;Oxidoreductase
hpylori02_00749	0.826803	0.800883	0.79616	0.876376	0.895513	0.877716	Core	Not spurious protein	era	GTPase Era		GO:0042254;GO:0042274	ribosome biogenesis;ribosomal small subunit biogenesis	GO:0019843;GO:0070181;GO:0005525;GO:0003924	rRNA binding;small ribosomal subunit rRNA binding;GTP binding;GTPase activity	GO:0005886;GO:0005737	plasma membrane;cytoplasm	Membrane;rRNA-binding;GTP-binding;Ribosome biogenesis;Cytoplasm;Cell inner membrane;Cell membrane;Nucleotide-binding;RNA-binding
hpylori01_01228	0.114696	1.82935	3.01346	2.31659	0.358436	2.83415	Core	Not spurious protein	holB	DNA-directed DNA polymerase III subunit delta	2.7.7.7			GO:0003887	DNA-directed DNA polymerase activity			Coiled coil;Transferase;DNA-directed DNA polymerase;Nucleotidyltransferase
hpylori102_00819	0.866117	1.03793	0.899436	0.986383	0.977093	1.09682	Cloud	Not spurious protein						GO:0005525	GTP binding
hpylori01_01465	0.199824	1.7273	2.86924	2.27506	0.347478	2.67959	Core	Not spurious protein	tal	Transaldolase	2.2.1.2	GO:0006098;GO:0005975	pentose-phosphate shunt;carbohydrate metabolic process	GO:0004801	sedoheptulose-7-phosphate	GO:0005737	cytoplasm	Pentose shunt;Coiled coil;Cytoplasm;Transferase;Schiff base	Carbohydrate degradation
hpylori118_00983	0.551245	2.16048	1.23788	2.06836	0.371725	1.82492	Cloud	Not calculated (0 tblatn hits)
hpylori01_01138	0.134877	3.22383	3.57552	2.22859	0.206781	3.54304	Core	Not spurious protein	trmD	tRNA (guanine-N(1)-)-methyltransferase	2.1.1.228			GO:0052906	tRNA (guanine(37)-N(1))-methyltransferase activity	GO:0005737	cytoplasm	tRNA processing;S-adenosyl-L-methionine;Cytoplasm;Transferase;Methyltransferase
hpylori05_01610	0.876642	0.880388	0.845406	1.04634	1.01584	0.988378	Core	Not spurious protein	secD	Protein translocase subunit SecD		GO:0006605;GO:0043952;GO:0065002	protein targeting;protein transport by the Sec complex;intracellular protein transmembrane transport	GO:0015450	P-P-bond-hydrolysis-driven protein transmembrane transporter activity	GO:0005622	intracellular	Cell inner membrane;Protein transport;Translocation
hpylori01_00611	0.899181	0.986422	1.02697	0.800733	0.792805	0.842243	Core	Not spurious protein	jhp_0592	Putative	2.5.1.7			GO:0008760	UDP-N-acetylglucosamine 1-carboxyvinyltransferase activity	GO:0016021	integral component of membrane	Coiled coil;Membrane;Transmembrane helix;Transmembrane
hpylori136_01362	0.888193			0.969268			Cloud	Not spurious protein
hpylori01_00300	0.962406			1.44264			Core	Not spurious protein	jhp_0289	Putative				GO:0016829	lyase activity	GO:0042597	periplasmic space	Lyase;Signal
hpylori01_00801	0.213775	2.338	3.43009	1.86855	0.260238	2.1712	Core	Not spurious protein
hpylori01_00160	0.837417	0.914683	0.938367	0.889464	0.904605	0.913824	Accessory	Not spurious protein	jhp_0153	Putative								Coiled coil
hpylori01_00661	0.151176	3.02228	3.45725	2.06864	0.25764	3.15582	Core	Not spurious protein	gyrA	DNA gyrase subunit A	5.99.1.3	GO:0006265;GO:0006261	DNA topological change;DNA-dependent DNA replication	GO:0005524;GO:0003918;GO:0003677	ATP binding;DNA topoisomerase type II (ATP-hydrolyzing) activity;DNA binding	GO:0005737;GO:0005694	cytoplasm;chromosome	Coiled coil;ATP-binding;Topoisomerase;Isomerase;Cytoplasm;DNA-binding;Nucleotide-binding
hpylori164_01480		0.904263	1.03595		0.850672	1.52061	Cloud	Not calculated (0 tblatn hits)		Elongation factor Ts				GO:0003746	translation elongation factor activity			Coiled coil;Elongation factor
hpylori01_00747	0.079716	3.49541	6.79377	2.51455	0.205384	11.977	Core	Not spurious protein	hofF	Outer membrane protein HofF								Signal
hpylori13_00717	0.94559			1.05136			Cloud	Not spurious protein
hpylori01_01452	0.901856	0.905488	0.837509	0.804858	0.861281	0.94737	Core	Not spurious protein	xseB	Exodeoxyribonuclease 7 small subunit	3.1.11.6	GO:0006308	DNA catabolic process	GO:0008855	exodeoxyribonuclease VII activity	GO:0009318;GO:0005737	exodeoxyribonuclease VII complex;cytoplasm	Coiled coil;Hydrolase;Cytoplasm;Exonuclease;Nuclease
hpylori01_00840	0.975074	0.48821	50	0.236288	1.19948	49.9989	Cloud	Not spurious protein	jhp_0440	Putative		GO:0015969	guanosine tetraphosphate metabolic process	GO:0003700	DNA binding transcription factor activity			Coiled coil
hpylori80_00511	0.108907	50	50	0.218568	0.126759	50	Singleton	Not calculated (0 tblatn hits)
hpylori174_00632	0.708199	0.861403	0.846169	0.962858	0.680891	0.710909	Singleton	Not spurious protein		RloF						GO:0016021	integral component of membrane	Coiled coil
hpylori01_01336	0.230413	1.7371	1.82547	1.66187	0.48157	4.24798	Core	Not spurious protein	jhp_1262	Putative	4.2.1.8			GO:0008927	mannonate dehydratase activity	GO:0016021	integral component of membrane	Lyase;Membrane;Transmembrane helix;Transmembrane
hpylori144_01452		1.57728	0.908169		0.969634	0.743749	Singleton	Not calculated (0 tblatn hits)	KHP_1367							GO:0016021	integral component of membrane	Membrane;Transmembrane helix;Transmembrane
hpylori01_00875	0.73577	0.777572	0.772814	0.951206	0.942262	0.941417	Core	Not spurious protein	carB	Carbamoyl-phosphate synthase large chain	6.3.5.5	GO:0044205;GO:0006221;GO:0006526	'de novo' UMP biosynthetic process;pyrimidine nucleotide biosynthetic process;arginine biosynthetic process	GO:0046872;GO:0005524;GO:0004088	metal ion binding;ATP binding;carbamoyl-phosphate synthase (glutamine-hydrolyzing) activity			Metal-binding;Arginine biosynthesis;ATP-binding;Amino-acid biosynthesis;Repeat;Pyrimidine biosynthesis;Ligase;Magnesium;Manganese;Nucleotide-binding	Amino-acid biosynthesis
hpylori01_00828	0.179688	1.97089	3.72888	1.54665	0.332398	3.85194	Core	Not spurious protein	lpxB	Lipid-A-disaccharide synthase	2.4.1.182	GO:0009245	lipid A biosynthetic process	GO:0008083;GO:0008915	growth factor activity;lipid-A-disaccharide synthase activity			Lipid biosynthesis;Lipid A biosynthesis;Transferase;Lipid metabolism;Glycosyltransferase	Glycolipid biosynthesis
hpylori01_00796	0.0265856	4.01349	50	2.7217	0.143922	50	Core	Not spurious protein	jhp_0775	Putative						GO:0016021	integral component of membrane	Membrane;Transmembrane helix;Lipoprotein;Transmembrane
hpylori15_00493	0.849826	0.775739	0.820445	0.861112	0.959667	0.892196	Singleton	Not spurious protein	HPHPP4D_1391	VASP tetramerisation domain protein								Coiled coil
hpylori01_01105	0.07686	3.20341	4.35466	3.31491	0.147384	7.19681	Core	Not spurious protein	uvrB	UvrABC system protein B		GO:0006289;GO:0009432	nucleotide-excision repair;SOS response	GO:0004518;GO:0005524;GO:0009381;GO:0016887;GO:0003677;GO:0004386	nuclease activity;ATP binding;excinuclease ABC activity;ATPase activity;DNA binding;helicase activity	GO:0009380;GO:0005737	excinuclease repair complex;cytoplasm	Coiled coil;DNA excision;ATP-binding;Cytoplasm;Excision nuclease;Helicase;DNA repair;SOS response;Nucleotide-binding;DNA damage
hpylori172_00898	0.647602	1.5089	1.03945	1.23826	0.58799	1.11994	Singleton	Not spurious protein	OUE_1199	50S ribosome-binding GTPase family protein				GO:0003924	GTPase activity			Coiled coil
hpylori01_00694	0.159359	2.76921	3.0404	2.00313	0.290529	3.0182	Core	Not spurious protein	serC	Phosphoserine transaminase	2.6.1.-;2.6.1.44;2.6.1.52			GO:0004648;GO:0008453;GO:0008483	O-phospho-L-serine;alanine-glyoxylate transaminase activity;transaminase activity			Transferase;Aminotransferase;Pyridoxal phosphate
hpylori05_01131	0.639158	0.451368	2.86284	0.626951	0.722844	2.89434	Cloud	Not spurious protein	hcpH	Cysteine-rich protein H	3.5.2.6			GO:0008800	beta-lactamase activity			Signal;Hydrolase;TPR repeat
hpylori01_01167	0.0640148	3.53847	9.60447	3.08591	0.170266	13.3422	Core	Not spurious protein	yieG	NCS2 family nucleobase:cation symporter-2	2.4.2.8			GO:0022857;GO:0052657;GO:0004422	transmembrane transporter activity;guanine phosphoribosyltransferase activity;hypoxanthine phosphoribosyltransferase activity	GO:0016020;GO:0016021	membrane;integral component of membrane	Membrane;Transmembrane helix;Glycosyltransferase;Transmembrane
hpylori01_01164	0.898374	0.906049	0.906206	0.976002	0.979266	0.947333	Core	Not spurious protein	cjaA	ABC superfamily ATP binding cassette transporter, binding protein	4.2.1.91			GO:0047769;GO:0004970	arogenate dehydratase activity;ionotropic glutamate receptor activity	GO:0016020	membrane	Lyase;Signal
hpylori01_01077	0.371257	2.04806	1.64777	1.38026	0.523072	1.476	Core	Not spurious protein	pseC	UDP-4-keto-6-deoxy-N-acetylglucosamine 4-aminotransferase	2.6.1.92;2.6.1.50;2.6.1.-			GO:0080100;GO:0047310;GO:0003824;GO:0008483	L-glutamine;glutamine-scyllo-inositol transaminase activity;catalytic activity;transaminase activity			Transferase;Aminotransferase;Pyridoxal phosphate
hpylori01_00667	0.841906			0.955886			Core	Not spurious protein	jhp_0647	Putative						GO:0016021	integral component of membrane	Coiled coil;Membrane;Transmembrane helix;Transmembrane
hpylori01_01290	0.0496703	5.32505	17.2196	2.97756	0.118663	23.3295	Core	Not spurious protein	rpsD	30S ribosomal protein S4		GO:0006412	translation	GO:0019843;GO:0003735	rRNA binding;structural constituent of ribosome	GO:0015935	small ribosomal subunit	rRNA-binding;Ribosomal protein;Ribonucleoprotein;RNA-binding
hpylori169_00250	0.541965	1.29232	1.12735	1.1556	0.57681	0.820628	Cloud	Not calculated (evalue cutoff)		Cell division protein FtsB-like protein		GO:0051301	cell division					Cell cycle;Cell division;Coiled coil
hpylori01_00938	0.191762	2.55558	1.93023	2.58813	0.307373	2.16217	Core	Not spurious protein	bioA	Adenosylmethionine-8-amino-7-oxononanoate transaminase	2.6.1.62	GO:0009102	biotin biosynthetic process	GO:0004015;GO:0008483;GO:0030170	adenosylmethionine-8-amino-7-oxononanoate transaminase activity;transaminase activity;pyridoxal phosphate binding			Coiled coil;S-adenosyl-L-methionine;Transferase;Aminotransferase;Biotin biosynthesis;Pyridoxal phosphate
hpylori01_01388	0.897057	0.887953	0.922681	1.04464	1.04627	1.05111	Core	Not spurious protein	miaA	tRNA dimethylallyltransferase	2.5.1.75	GO:0008033	tRNA processing	GO:0005524;GO:0052381	ATP binding;tRNA dimethylallyltransferase activity			tRNA processing;ATP-binding;Transferase;Magnesium;Nucleotide-binding
hpylori178_01112	0.593389			1.76988			Cloud	Not spurious protein	MWE_1165	Trichohyalin domain protein				GO:0004519	endonuclease activity			Coiled coil;Endonuclease;Nuclease
hpylori36_01391	0.916973			1.10302			Cloud	Not spurious protein	cat	Chloramphenicol acetyltransferase	2.3.1.28	GO:0046677	response to antibiotic	GO:0008811	chloramphenicol O-acetyltransferase activity			Transposable element;Acyltransferase;Coiled coil;Antibiotic resistance;Transferase
hpylori106_01503		0.592984	0.670647		1.1282	0.939209	Cloud	Not spurious protein										Coiled coil
hpylori05_01595	0.706591			2.16065			Singleton	Not spurious protein
hpylori77_01259		0.721645	1.21254		1.04766	1.00926	Singleton	Not spurious protein										Coiled coil
hpylori118_01282	0.0325032	4.7684	28.5279	10.0788	0.183562	42.8827	Core	Not spurious protein	rplB	50S ribosomal protein L2		GO:0006412	translation	GO:0019843;GO:0003735;GO:0016740	rRNA binding;structural constituent of ribosome;transferase activity	GO:0015934	large ribosomal subunit	rRNA-binding;Ribosomal protein;Ribonucleoprotein;RNA-binding
hpylori01_00066	0.167938	2.30882	2.61205	3.29108	0.354849	3.17193	Core	Not spurious protein	ureH	Urease accessory protein UreH		GO:0006807	nitrogen compound metabolic process	GO:0016151	nickel cation binding	GO:0005737	cytoplasm	Chaperone;Cytoplasm;Nickel insertion
hpylori01_01310	0.062026	2.36724	9.22812	1.66954	0.165912	50	Core	Not spurious protein	rpsS	30S ribosomal protein S19		GO:0006412	translation	GO:0019843;GO:0003735	rRNA binding;structural constituent of ribosome	GO:0015935	small ribosomal subunit	rRNA-binding;Ribosomal protein;Ribonucleoprotein;RNA-binding
hpylori01_01368	0.0151438	3.77613	17.344	4.06605	0.108956	25.5245	Core	Not spurious protein	mreB	Rod shape-determining protein	3.6.1.-	GO:0000902	cell morphogenesis	GO:0016787	hydrolase activity			Coiled coil;Hydrolase
hpylori13_00494		0.968412	0.761752		1.19799	1.10572	Cloud	Not spurious protein	BCM300_01070	Putative membrane protein						GO:0016021	integral component of membrane	Membrane;Transmembrane helix;Transmembrane
hpylori80_01590		1.17833	0.940159		0.931501	0.962432	Cloud	Not spurious protein	HPSA_08304									Plasmid
hpylori01_00063	0.980226	1.01743	1.05947	1.16396	0.872591	0.783342	Accessory	Not spurious protein	cdrA	Cell division protein		GO:0051301	cell division					Cell cycle;Cell division
hpylori106_01341	0.845243			0.960908			Cloud	Not spurious protein	ACM27_04315	DNA methyltransferase				GO:0008168	methyltransferase activity			Signal;Transferase;Methyltransferase
hpylori02_00525	0.9294			0.817976			Cloud	Not spurious protein
hpylori174_00900		0.954802	0.987031		0.842509	0.860528	Singleton	Not spurious protein
hpylori01_00228	0.728969	0.750512	0.759776	1.05785	1.00001	1.02855	Core	Not spurious protein	gsp	Glutathionylspermidine synthase	6.3.1.-;2.5.1.9;3.5.1.78;6.3.1.8			GO:0016874;GO:0008885;GO:0008884;GO:0004746	ligase activity;glutathionylspermidine synthase activity;glutathionylspermidine amidase activity;riboflavin synthase activity			Hydrolase;Ligase
hpylori01_00022	0.0470562	4.12242	6.45255	5.28235	0.198092	4.24511	Core	Not spurious protein	cheV	Chemotaxis protein	2.7.3.-	GO:0052116;GO:0000160;GO:0006935	chemotaxis in host environment;phosphorelay signal transduction system;chemotaxis	GO:0004871;GO:0016740	signal transducer activity;transferase activity	GO:0005622	intracellular	Transferase;Phosphoprotein
hpylori05_01288	0.468636	2.9704	1.12485	2.80153	0.246539	1.07168	Accessory	Not spurious protein	pz13w	Uncharacterized protein pz13sb								Coiled coil
hpylori132_00465	0.85508		0.953164	1.21659	1.09401		Cloud	Not spurious protein
hpylori01_00386	0.176089	1.63496	2.79538	1.76381	0.352422	4.26879	Core	Not spurious protein	jhp_0370	Putative								Coiled coil
hpylori01_00670	0.169172	2.84671	3.01711	2.82139	0.262302	2.39005	Core	Not spurious protein	rpoN	RNA polymerase sigma-54 factor		GO:0006352	DNA-templated transcription, initiation	GO:0016987;GO:0003899;GO:0001216;GO:0003677;GO:0003743	bacterial sigma factor activity;DNA-directed 5'-3' RNA polymerase activity;bacterial-type RNA polymerase transcriptional activator activity, sequence-specific DNA binding;DNA binding;translation initiation factor activity			Sigma factor;Transcription;DNA-directed RNA polymerase;Transcription regulation;Transferase;Nucleotidyltransferase;Protein biosynthesis;Initiation factor;DNA-binding
hpylori01_01229	0.202444	1.55119	2.76248	1.82514	0.347772	2.20174	Core	Not spurious protein	folP	Dihydropteroate synthase	2.5.1.15;1.5.8.-	GO:0009396;GO:0046654;GO:0046656	folic acid-containing compound biosynthetic process;tetrahydrofolate biosynthetic process;folic acid biosynthetic process	GO:0004156;GO:0016491	dihydropteroate synthase activity;oxidoreductase activity			FMN;FAD;Flavoprotein;Folate biosynthesis;Magnesium;NAD
hpylori07_01293	0.136961	2.83918	0.701421	3.3562	0.259781	1.19614	Cloud	Not spurious protein
hpylori01_00530	0.832728	0.792734	0.894867	0.932124	0.982321	1.08608	Core	Not spurious protein	ykgB	Inner membrane protein ykgB						GO:0016021	integral component of membrane	Membrane;Transmembrane helix;Transmembrane
hpylori01_00109	0.351935	2.45535	1.2565	2.06551	0.359143	1.07818	Core	Not spurious protein	grpE	Protein GrpE		GO:0006457	protein folding	GO:0051087;GO:0042803;GO:0016853;GO:0000774	chaperone binding;protein homodimerization activity;isomerase activity;adenyl-nucleotide exchange factor activity	GO:0005737	cytoplasm	Chaperone;Isomerase;Cytoplasm;Stress response
hpylori01_01343	0.1363	2.2834	6.56903	1.7451	0.275569	7.28059	Core	Not spurious protein	prc	Carboxyl-terminal protease	3.4.21.-;3.4.21.102			GO:0008236	serine-type peptidase activity			Coiled coil;Hydrolase;Protease;Serine protease
hpylori128_01055		0.994064	0.806527		1.35455	0.796516	Singleton	Not spurious protein	HPF78_0993	ATP/GTP-binding protein				GO:0003924	GTPase activity			Coiled coil
hpylori01_01275	0.233224	1.44402	2.09988	1.40366	0.405425	2.69131	Core	Not spurious protein	trpA	Tryptophan synthase alpha chain	4.2.1.20			GO:0004834	tryptophan synthase activity			Lyase;Tryptophan biosynthesis;Amino-acid biosynthesis;Aromatic amino acid biosynthesis	Amino-acid biosynthesis
hpylori01_01460	0.768585	0.823966	0.77759	0.931535	0.960567	0.909078	Core	Not spurious protein	tlyC	CBS domain protein	1.1.1.205			GO:0016614;GO:0050660;GO:0003938	oxidoreductase activity, acting on CH-OH group of donors;flavin adenine dinucleotide binding;IMP dehydrogenase activity			CBS domain;Membrane;Transmembrane helix;Oxidoreductase;Transmembrane
hpylori01_01227	0.658511	0.6713	0.687277	0.947965	0.921012	0.91662	Core	Not spurious protein	HP_1230					GO:0042802;GO:0046872	identical protein binding;metal ion binding			Calcium;Metal-binding
hpylori109_00657	0.802716	0.724648	0.724999	0.841073	0.813046	0.898733	Cloud	Not spurious protein	jhp_1042	ATPase								Coiled coil
hpylori01_00525	0.883789	0.955186	0.913954	1.01075	1.05365	1.03035	Core	Not spurious protein	acpP	Acyl carrier protein		GO:0006633	fatty acid biosynthetic process	GO:0000036;GO:0031177	acyl carrier activity;phosphopantetheine binding	GO:0005737	cytoplasm	Phosphopantetheine;Lipid biosynthesis;Cytoplasm;Lipid metabolism;Phosphoprotein;Fatty acid biosynthesis;Fatty acid metabolism	Lipid metabolism
hpylori01_01327	0.131056	2.97086	2.30039	2.7847	0.240047	2.52232	Core	Not spurious protein	dnaJ	Chaperone protein DnaJ		GO:0009408;GO:0006457;GO:0006260	response to heat;protein folding;DNA replication	GO:0051082;GO:0005524;GO:0008270;GO:0031072	unfolded protein binding;ATP binding;zinc ion binding;heat shock protein binding	GO:0005737	cytoplasm	Metal-binding;Chaperone;Zinc;Cytoplasm;Zinc-finger;Repeat;Stress response;DNA replication
hpylori01_00351	0.760497	0.781199	0.723688	0.895702	0.921306	0.906251	Core	Not spurious protein	kgtP	Alpha-ketoglutarate permease		GO:0055085	transmembrane transport	GO:0022857;GO:0005215	transmembrane transporter activity;transporter activity	GO:0016021	integral component of membrane	Membrane;Transmembrane helix;Transmembrane
hpylori01_01211	0.058016	6.68542	4.84529	11.5875	0.241496	6.14108	Core	Not spurious protein	atpE	ATP synthase subunit c		GO:0015991;GO:0015986	ATP hydrolysis coupled proton transport;ATP synthesis coupled proton transport	GO:0008289;GO:0015078;GO:0046933	lipid binding;proton transmembrane transporter activity;proton-transporting ATP synthase activity, rotational mechanism	GO:0045263;GO:0005886	proton-transporting ATP synthase complex, coupling factor F(o);plasma membrane	Signal;CF(0);Membrane;Hydrolase;Cell inner membrane;Transmembrane helix;Lipid-binding;Hydrogen ion transport;Cell membrane;ATP synthesis;Ion transport;Transmembrane;Transport
hpylori05_01273	0.827855			1.22488			Accessory	Not spurious protein	trbL	Conjugal transfer protein L		GO:0030255	protein secretion by the type IV secretion system			GO:0016021	integral component of membrane	Membrane;Transmembrane helix;Transmembrane
hpylori175_00026		1.30154	0.737809		1.19295	0.978921	Singleton	Not spurious protein
hpylori174_01423		0.988572	0.758701		1.06402	1.06734	Singleton	Not spurious protein	AA973_07145	Lipoprotein								Coiled coil;Lipoprotein
hpylori01_01414	0.178569	1.9416	2.03977	1.79956	0.411225	3.26607	Core	Not spurious protein	ispE	4-(Cytidine 5'-diphospho)-2-C-methyl-D-erythritol kinase	2.7.1.148	GO:0019288;GO:0016114	isopentenyl diphosphate biosynthetic process, methylerythritol 4-phosphate pathway;terpenoid biosynthetic process	GO:0050515;GO:0005524	4-(cytidine 5'-diphospho)-2-C-methyl-D-erythritol kinase activity;ATP binding			Transferase;Kinase;Isoprene biosynthesis	Isoprenoid biosynthesis
hpylori07_00591	0.876384			1.08952			Cloud	Not spurious protein	175_ICEHptfs4b_22	Phage protein								Coiled coil
hpylori78_00546	0.952729	0.766632	1.63397	0.750563	1.10787	0.625427	Singleton	Not spurious protein
hpylori147_00730		0.971588	0.865798		1.1714	0.911736	Singleton	Not spurious protein	frp	Truncated NADPH-flavin oxidoreductase	1.-.-.-;1.5.1.34;1.6.99.-			GO:0000166;GO:0016491;GO:0042802	nucleotide binding;oxidoreductase activity;identical protein binding			FMN;Flavoprotein;Oxidoreductase
hpylori01_00430	0.180081	2.10045	2.9335	1.89587	0.292462	2.18695	Core	Not spurious protein	pyrD	Dihydroorotate dehydrogenase (quinone)	1.3.5.2	GO:0006207;GO:0044205;GO:0006222	'de novo' pyrimidine nucleobase biosynthetic process;'de novo' UMP biosynthetic process;UMP biosynthetic process	GO:0004152	dihydroorotate dehydrogenase activity	GO:0005886;GO:0005737	plasma membrane;cytoplasm	Membrane;FMN;Flavoprotein;Cell membrane;Pyrimidine biosynthesis;Oxidoreductase	Pyrimidine metabolism
hpylori05_01655	0.26185	1.87227	2.5788	1.50021	0.42962	1.98196	Cloud	Not spurious protein	175_ICEHptfs4b_35	Phage protein								Coiled coil
hpylori10_01352	0.669969	0.68103	0.649246	1.07973	1.04243	1.08692	Core	Not spurious protein	fliP	Flagellar biosynthetic protein FliP		GO:0009306;GO:0044781	protein secretion;bacterial-type flagellum organization			GO:0009425;GO:0005886;GO:0016021	bacterial-type flagellum basal body;plasma membrane;integral component of membrane	Bacterial flagellum biogenesis;Membrane;Flagellum;Protein transport;Transmembrane helix;Cell membrane;Cilium;Cell projection;Bacterial flagellum protein export;Transmembrane;Transport
hpylori107_01472		0.829709	1.23523		0.704231	1.00882	Cloud	Not spurious protein
hpylori01_00287	0.371653	5.14737	0.565876	3.76562	0.889073	0.557032	Core	Not spurious protein	pheA	Chorismate mutase	5.4.99.5;4.2.1.51	GO:0046417	chorismate metabolic process	GO:0004106;GO:0004664	chorismate mutase activity;prephenate dehydratase activity			Lyase;Coiled coil;Isomerase
hpylori150_00840	0.99211			1.06489			Singleton	Not spurious protein										Coiled coil
hpylori180_00575	0.873427			0.791887			Singleton	Not spurious protein		Type 11 methyltransferase				GO:0008168	methyltransferase activity			Methyltransferase;Transferase
hpylori09_00147	0.770235	0.744213	0.720083	0.92006	0.843304	0.866105	Cloud	Not spurious protein	jhp_0813	Putative								Coiled coil
hpylori02_00392	0.947732	0.883287	0.871803	0.805865	0.87939	0.861438	Accessory	Not spurious protein	HPF94_0100	PZ1b protein						GO:0016021	integral component of membrane	Membrane;Transmembrane helix;Plasmid;Transmembrane
hpylori01_00917	0.736874	0.749002	0.738229	1.10491	1.06574	1.09367	Core	Not spurious protein	lgt	Prolipoprotein diacylglyceryl transferase	2.4.99.-	GO:0042158	lipoprotein biosynthetic process	GO:0008961;GO:0016757	phosphatidylglycerol-prolipoprotein diacylglyceryl transferase activity;transferase activity, transferring glycosyl groups	GO:0005886;GO:0016021	plasma membrane;integral component of membrane	Membrane;Cell inner membrane;Transmembrane helix;Transferase;Cell membrane;Lipoprotein;Glycosyltransferase;Transmembrane	Protein modification
hpylori159_00819	0.491429	2.79646	1.09887	2.07432	0.399726	0.666972	Cloud	Not spurious protein	jhp_0802	Putative								Coiled coil
hpylori180_00380		0.901453	0.881938		0.805247	0.821666	Singleton	Not spurious protein
hpylori02_01457	0.871841	0.879732	0.849655	1.1475	1.16337	1.11579	Core	Not spurious protein	narK	Nitrite extrusion protein						GO:0016021	integral component of membrane	Membrane;Transmembrane helix;Transmembrane
hpylori01_01080	0.131716	2.68425	3.18723	2.96547	0.256183	4.69182	Core	Not spurious protein	pcm	Protein-L-isoaspartate O-methyltransferase	2.1.1.77	GO:0030091	protein repair	GO:0004719	protein-L-isoaspartate (D-aspartate) O-methyltransferase activity	GO:0005737	cytoplasm	S-adenosyl-L-methionine;Cytoplasm;Transferase;Methyltransferase
hpylori01_00824	0.805051	0.860062	0.888421	0.98234	0.997305	0.956195	Core	Not spurious protein	pgbB	Plasminogen-binding protein PgbB						GO:0009986	cell surface	Coiled coil
hpylori01_00825	0.14366	3.36939	2.21018	2.50384	0.262045	1.53758	Core	Not spurious protein	jhp_0798	Putative						GO:0005840;GO:0016021	ribosome;integral component of membrane	Membrane;Ribosomal protein;Transmembrane helix;Ribonucleoprotein;Transmembrane
hpylori01_00522	0.864312	0.882089	0.867326	0.928804	0.945072	0.964175	Core	Not spurious protein										Signal
hpylori01_01044	0.0357259	4.74348	3.62057	4.97816	0.150104	6.59195	Core	Not spurious protein	cheW	Purine-binding chemotaxis protein CheW	2.7.3.-	GO:0006935	chemotaxis	GO:0004871;GO:0016740	signal transducer activity;transferase activity			Transferase
hpylori01_01437	0.221496	2.27091	3.07623	1.92483	0.280066	2.60226	Core	Not spurious protein	ilvE	Branched-chain-amino-acid aminotransferase	2.6.1.42	GO:0009099;GO:0009081;GO:0009098;GO:0009097	valine biosynthetic process;branched-chain amino acid metabolic process;leucine biosynthetic process;isoleucine biosynthetic process	GO:0052654;GO:0052655;GO:0052656	L-leucine transaminase activity;L-valine transaminase activity;L-isoleucine transaminase activity			Amino-acid biosynthesis;Branched-chain amino acid biosynthesis KW ;Transferase;Aminotransferase;Pyridoxal phosphate	Amino-acid biosynthesis
hpylori01_00826	0.127933	4.69358	4.14632	1.90557	0.211813	3.87433	Core	Not spurious protein	dut	Deoxyuridine 5'-triphosphate nucleotidohydrolase	3.6.1.23	GO:0006226;GO:0046080	dUMP biosynthetic process;dUTP metabolic process	GO:0004170;GO:0000287	dUTP diphosphatase activity;magnesium ion binding			Nucleotide metabolism;Metal-binding;Hydrolase;Magnesium	Pyrimidine metabolism
hpylori01_00647	0.191928	1.78444	2.1503	2.31288	0.385344	2.15215	Core	Not spurious protein	wlaX	Polysaccharide biosynthesis protein				GO:0004527;GO:0003676	exonuclease activity;nucleic acid binding			Hydrolase;Exonuclease;Nuclease
hpylori01_00146	0.261783	1.45198	2.50383	2.02597	0.348347	3.29657	Core	Not spurious protein	jhp_0139	Putative						GO:0016021	integral component of membrane	Membrane;Transmembrane helix;Transmembrane
hpylori17_00167		1.54268	0.999494		0.838599	0.990661	Singleton	Not spurious protein	dcm_1	Cytosine methyltransferase	2.1.1.37	GO:0009307	DNA restriction-modification system	GO:0003886;GO:0004386;GO:0008168	DNA (cytosine-5-)-methyltransferase activity;helicase activity;methyltransferase activity			S-adenosyl-L-methionine;Transferase;Helicase;Methyltransferase
hpylori102_01321	0.4874			1.34661			Cloud	Not spurious protein		Transcriptional regulator								Coiled coil
hpylori01_01121	0.132599	10.2981	1.82287	1.9786	0.143865	5.34105	Core	Not spurious protein	atpC	ATP synthase epsilon chain		GO:0015986	ATP synthesis coupled proton transport	GO:0005524;GO:0046933	ATP binding;proton-transporting ATP synthase activity, rotational mechanism	GO:0045261	proton-transporting ATP synthase complex, catalytic core F(1)	Membrane;Hydrolase;Cell inner membrane;Hydrogen ion transport;CF(1);Cell membrane;ATP synthesis;Ion transport;Transport
hpylori01_00948	0.981087	1.29553	0.94041	0.995092	0.869547	0.832834	Accessory	Not spurious protein	mcrB	Restriction endonuclease				GO:0004519;GO:0016887	endonuclease activity;ATPase activity			Coiled coil;Hydrolase;Endonuclease;Nuclease
hpylori01_00479	0.787095	0.769899	0.762985	0.953163	0.895139	0.95633	Core	Not spurious protein	glcD	Glycolate oxidase, subunit GlcD	1.1.3.15;1.1.2.4;1.-.-.-			GO:0052853;GO:0004458;GO:0052852;GO:0052854;GO:0050660;GO:0008891	long-chain-(S)-2-hydroxy-long-chain-acid oxidase activity;D-lactate dehydrogenase (cytochrome) activity;very-long-chain-(S)-2-hydroxy-acid oxidase activity;medium-chain-(S)-2-hydroxy-acid oxidase activity;flavin adenine dinucleotide binding;glycolate oxidase activity	GO:0009339	glycolate oxidase complex	FAD;Flavoprotein;Oxidoreductase
hpylori01_01091	0.79431	0.824794	0.804346	0.921295	0.876364	0.894293	Core	Not spurious protein	zwf	Glucose-6-phosphate 1-dehydrogenase	1.1.1.49	GO:0006098;GO:0006006	pentose-phosphate shunt;glucose metabolic process	GO:0004345;GO:0050661	glucose-6-phosphate dehydrogenase activity;NADP binding			NADP;Glucose metabolism;Oxidoreductase;Carbohydrate metabolism	Carbohydrate degradation
hpylori01_00428	0.135552	2.89314	2.99178	1.57961	0.299043	5.3501	Core	Not spurious protein	dapA	4-hydroxy-tetrahydrodipicolinate synthase	4.3.3.7	GO:0009089;GO:0019877	lysine biosynthetic process via diaminopimelate;diaminopimelate biosynthetic process	GO:0008840	4-hydroxy-tetrahydrodipicolinate synthase	GO:0005737	cytoplasm	Lyase;Amino-acid biosynthesis;Cytoplasm;Diaminopimelate biosynthesis;Lysine biosynthesis;Schiff base	Amino-acid biosynthesis
hpylori179_00067	0.86224	1.02578	1.17175	0.988772	0.762946	0.960779	Cloud	Not spurious protein	AC785_02280	M protein repeat protein				GO:0003677;GO:0016740	DNA binding;transferase activity			Coiled coil;Homeobox
hpylori122_00123	0.680052			1.64242			Cloud	Not calculated (0 tblatn hits)
hpylori179_00180	0.806426			0.814055			Cloud	Not spurious protein	HPSA20_0195	Putative membrane protein				GO:0008233	peptidase activity	GO:0016021	integral component of membrane	Membrane;Transmembrane helix;Transmembrane
hpylori01_00623	0.27025	0.849898	0.850442	1.74105	0.973417	0.94187	Core	Not spurious protein	surA	Chaperone SurA				GO:0016853	isomerase activity			Signal;Coiled coil;Isomerase;Lipoprotein
hpylori79_01368		0.993275	1.01233		0.897961	0.876595	Singleton	Not spurious protein						GO:0003677	DNA binding
hpylori01_01449	0.81968	0.846726	0.816862	0.975877	0.99299	0.96779	Core	Not spurious protein	OUG_0046	TPR repeat family protein						GO:0016021	integral component of membrane	Coiled coil;Membrane;TPR repeat;Transmembrane helix;Transmembrane
hpylori01_00423	0.898911	0.855807	0.858433	0.913641	0.88398	0.901788	Core	Not spurious protein	degP	Periplasmic serine endoprotease DegP-like	3.4.21.107			GO:0004252	serine-type endopeptidase activity	GO:0042597	periplasmic space	Signal;Hydrolase;Protease;Stress response;Serine protease
hpylori07_00515		2.34707	0.620417		0.847644	0.652853	Cloud	Not spurious protein
hpylori121_01339	0.872011			0.902474			Singleton	Not spurious protein		TIR domain protein								Coiled coil
hpylori01_00278	0.140948	3.0599	2.68913	2.01618	0.274146	3.55781	Core	Not spurious protein	OUG_0843	TrkA-C domain protein		GO:0006813	potassium ion transport	GO:0008324	cation transmembrane transporter activity			Coiled coil
hpylori01_00700	0.0695087	2.16041	7.88054	1.73071	0.273238	16.8787	Core	Not spurious protein	prsA	Ribose-phosphate pyrophosphokinase	2.7.6.1	GO:0009156;GO:0009116;GO:0009165;GO:0006015	ribonucleoside monophosphate biosynthetic process;nucleoside metabolic process;nucleotide biosynthetic process;5-phosphoribose 1-diphosphate biosynthetic process	GO:0005524;GO:0016301;GO:0000287;GO:0004749	ATP binding;kinase activity;magnesium ion binding;ribose phosphate diphosphokinase activity	GO:0005737	cytoplasm	Nucleotide biosynthesis;Metal-binding;ATP-binding;Cytoplasm;Transferase;Kinase;Magnesium;Nucleotide-binding	Metabolic intermediate biosynthesis
hpylori01_00604	0.180499	2.87461	2.02718	3.09269	0.354923	2.67952	Core	Not spurious protein	queC	7-cyano-7-deazaguanine synthase	6.3.4.20	GO:0008616	queuosine biosynthetic process	GO:0016874;GO:0008270;GO:0016879	ligase activity;zinc ion binding;ligase activity, forming carbon-nitrogen bonds			Metal-binding;ATP-binding;Zinc;Ligase;Queuosine biosynthesis;Nucleotide-binding	Purine metabolism
hpylori161_00493		0.897877	0.917688		1.11999	0.872063	Core	Not spurious protein	hpaim	Methyltransferase	2.1.1.-	GO:0006306	DNA methylation	GO:0015667;GO:0008170;GO:0003677	site-specific DNA-methyltransferase (cytosine-N4-specific) activity;N-methyltransferase activity;DNA binding			Transferase;Methyltransferase
hpylori01_00835	0.145842	2.96495	3.54308	2.08297	0.251647	5.09272	Core	Not spurious protein
hpylori01_01489	0.735435	0.744328	0.755023	0.917528	0.892761	0.966607	Core	Not spurious protein	ACM23_05420	Membrane protein								Signal
hpylori175_00127	0.859561			1.61018			Singleton	Not spurious protein
hpylori01_01041	0.878298	0.904408	0.890999	0.955413	0.942805	1.00615	Core	Not spurious protein	HP0394	Uncharacterized protein HP0394				GO:0016787	hydrolase activity			Hydrolase
hpylori112_00112		0.737045	1.0236		1.11774	0.963682	Cloud	Not spurious protein	BCM300_00118	McrBC restriction endonuclease system McrB subunit				GO:0004519;GO:0016887	endonuclease activity;ATPase activity			Coiled coil;Hydrolase;Endonuclease;Nuclease
hpylori01_00161	0.814761	0.84431	0.879083	0.919115	0.937086	0.864067	Core	Not spurious protein	jhp_0154	Putative								TPR repeat
hpylori36_01118	0.814497			0.730568			Cloud	Not calculated (0 tblatn hits)
hpylori02_01594	0.775748	0.769009	0.766913	1.22687	1.17882	1.22303	Core	Not spurious protein	queF	NADPH-dependent 7-cyano-7-deazaguanine reductase	1.7.1.13	GO:0008616	queuosine biosynthetic process	GO:0046857;GO:0033739	oxidoreductase activity, acting on other nitrogenous compounds as donors, with NAD or NADP as acceptor;preQ1 synthase activity			NADP;Cytoplasm;Queuosine biosynthesis;Oxidoreductase	tRNA modification
hpylori01_00613	0.833388	0.862692	0.838903	0.860676	0.83355	0.889362	Core	Not spurious protein	aspA	Aspartate ammonia-lyase	4.3.1.1	GO:0006099;GO:0006531	tricarboxylic acid cycle;aspartate metabolic process	GO:0008797	aspartate ammonia-lyase activity			Lyase
hpylori01_00897	0.669716	0.707275	0.67893	1.06029	1.03389	1.04795	Core	Not spurious protein	tcyB	Amino acid ABC superfamily ATP binding cassette transporter, membrane protein	3.6.3.21	GO:0055085;GO:0071705	transmembrane transport;nitrogen compound transport	GO:0022857;GO:0015426	transmembrane transporter activity;polar-amino acid-transporting ATPase activity	GO:0043190	ATP-binding cassette (ABC) transporter complex	Membrane;Hydrolase;Transmembrane helix;Cell membrane;Transmembrane;Transport
hpylori106_01617		1.17039	0.811452		1.0921	0.85659	Cloud	Not spurious protein	HPF38_1387	Lipoprotein								Coiled coil;Lipoprotein
hpylori01_00777	0.30813	2.28167	1.13662	2.26274	0.378817	1.34189	Core	Not spurious protein	proWX	Glycine betaine/proline ABC superfamily ATP binding cassette transporter, ABC protein	3.6.3.32			GO:0022857;GO:0102908;GO:0015418	transmembrane transporter activity;quarternary amine transporter activity;quaternary-ammonium-compound-transporting ATPase activity	GO:0043190	ATP-binding cassette (ABC) transporter complex	Membrane;Hydrolase;Transmembrane helix;Transmembrane;Transport
hpylori124_00594		0.528965	3.14247		1.28534	1.67017	Singleton	Not calculated (0 tblatn hits)	cag2	CagEpsilon protein		GO:0006265	DNA topological change	GO:0016853;GO:0003677;GO:0003916	isomerase activity;DNA binding;DNA topoisomerase activity	GO:0016021;GO:0005694	integral component of membrane;chromosome	Coiled coil;Membrane;Isomerase;Transmembrane helix;Transmembrane
hpylori01_00059	0.938018	0.980548	0.794946	1.03391	1.01974	0.781344	Accessory	Not spurious protein	OUO_1636	Putative dihydrolipoamide acetyltransferase				GO:0016740	transferase activity			Coiled coil;Transferase
hpylori01_00837	0.732249	0.774874	0.768666	0.912563	0.907349	0.923558	Core	Not spurious protein	frpB	Iron-regulated outer membrane protein		GO:0071281	cellular response to iron ion			GO:0016021;GO:0009279	integral component of membrane;cell outer membrane	Receptor;Membrane;Cell outer membrane;Transmembrane beta strand;TonB box;Transmembrane
hpylori07_01271	0.179625	2.03173	2.25329	2.25948	0.377326	2.07416	Cloud	Not spurious protein		Putative cell division protein		GO:0051301	cell division					Cell cycle;Cell division;Coiled coil;Plasmid
hpylori175_01122	0.937669	0.929501	0.896394	0.843978	0.844475	0.893951	Singleton	Not spurious protein	BB396_06325	Sporulation protein		GO:0051301	cell division	GO:0042834	peptidoglycan binding			Cell cycle;Signal;Coiled coil;Cell division
hpylori133_01158	0.699445	50	0.001	0.357283	0.425532	50	Cloud	Not spurious protein	djlA	DnaJ-like protein						GO:0016021	integral component of membrane	Coiled coil;Stress response
hpylori05_00455		0.704474	1.15219		1.41106	0.887435	Cloud	Not spurious protein
hpylori01_01139	0.8201	0.828233	0.815664	0.923142	0.944806	0.919417	Core	Not spurious protein	rimM	Ribosome maturation factor RimM		GO:0042274;GO:0006364	ribosomal small subunit biogenesis;rRNA processing	GO:0043022	ribosome binding	GO:0005840	ribosome	Chaperone;Ribosome biogenesis;Cytoplasm
hpylori01_00618	0.104416	2.88599	3.14578	2.51509	0.191672	4.40298	Core	Not spurious protein	mqnE	Aminodeoxyfutalosine synthase	2.5.1.120	GO:0009234	menaquinone biosynthetic process	GO:0005506;GO:0051536;GO:0102573;GO:0051539	iron ion binding;iron-sulfur cluster binding;aminodeoxyfutalosine synthase activity;4 iron, 4 sulfur cluster binding			Metal-binding;S-adenosyl-L-methionine;Transferase;Menaquinone biosynthesis;Iron-sulfur;4Fe-4S;Iron	Quinol/quinone metabolism
hpylori114_01517	0.795786			1.71979			Cloud	Not spurious protein
hpylori114_01546	0.288812	2.09647	1.54775	1.85696	0.423345	1.15687	Cloud	Not spurious protein	repB	Replication protein B		GO:0006270	DNA replication initiation	GO:0003887	DNA-directed DNA polymerase activity	GO:0005727	extrachromosomal circular DNA	Coiled coil;Plasmid
hpylori01_00414	0.834935	0.819059	0.852727	0.82355	0.805713	0.82749	Core	Not spurious protein	fur	Ferric uptake regulation protein		GO:0045892;GO:0071281;GO:0045893	negative regulation of transcription, DNA-templated;cellular response to iron ion;positive regulation of transcription, DNA-templated	GO:0000976;GO:0043565;GO:0001216;GO:0001217;GO:0001130;GO:0042802	transcription regulatory region sequence-specific DNA binding;sequence-specific DNA binding;bacterial-type RNA polymerase transcriptional activator activity, sequence-specific DNA binding;bacterial-type RNA polymerase transcriptional repressor activity, sequence-specific DNA binding;bacterial-type RNA polymerase transcription factor activity, sequence-specific DNA binding;identical protein binding	GO:0032993	protein-DNA complex	Metal-binding;Transcription;Zinc;Transcription regulation;Cytoplasm;DNA-binding;Repressor;Iron
hpylori01_01529	0.7671	0.752646	0.760215	1.07383	1.02646	1.03673	Core	Not spurious protein	secF	Protein-export membrane protein SecF		GO:0043952;GO:0065002;GO:0006605;GO:0006886	protein transport by the Sec complex;intracellular protein transmembrane transport;protein targeting;intracellular protein transport	GO:0015450	P-P-bond-hydrolysis-driven protein transmembrane transporter activity	GO:0005886;GO:0016021;GO:0005622	plasma membrane;integral component of membrane;intracellular	Membrane;Protein transport;Cell inner membrane;Transmembrane helix;Cell membrane;Translocation;Transmembrane;Transport
hpylori12_00619		1.11213	1.09639		0.572911	2.02205	Singleton	Not spurious protein
hpylori159_01055		1.23814	0.743625		1.09384	0.631754	Singleton	Not spurious protein	AA977_05260	AAA domain protein		GO:0016192	vesicle-mediated transport			GO:0016020	membrane	Coiled coil
hpylori159_01446		0.729114	0.992977		0.686365	0.792012	Singleton	Not spurious protein										Coiled coil
hpylori01_00600	0.320747	1.3414	1.57257	1.50287	0.430482	2.05859	Accessory	Not spurious protein
hpylori105_01309	0.16146	2.22784	7.76622	1.58564	0.244497	5.94394	Accessory	Not spurious protein	r	Restriction endonuclease				GO:0004519	endonuclease activity			Hydrolase;Endonuclease;Nuclease
hpylori01_00722	0.0861675	1.94242	5.04507	2.52745	0.249958	6.49689	Core	Not spurious protein	ftsY	Signal recognition particle receptor FtsY		GO:0051301;GO:0006614	cell division;SRP-dependent cotranslational protein targeting to membrane	GO:0005525;GO:0003924	GTP binding;GTPase activity	GO:0031226;GO:0005737	intrinsic component of plasma membrane;cytoplasm	Cell cycle;Receptor;Membrane;GTP-binding;Cytoplasm;Cell inner membrane;Cell membrane;Cell division;Nucleotide-binding
hpylori175_00210	0.155556	3.58765	3.95574	1.6995	0.249862	4.16186	Singleton	Not spurious protein	Hac_0166	LPP20 lipofamily protein								Signal
hpylori02_00471	0.760473	2.47652	0.758899	0.995969	1.0172	5.34746	Core	Not spurious protein	cusA	Copper efflux system membrane protein CusA				GO:0008324;GO:0022857	cation transmembrane transporter activity;transmembrane transporter activity	GO:0016021	integral component of membrane	Membrane;Transmembrane helix;Transmembrane
hpylori106_00356		0.780903	1.21371		0.90033	0.848674	Accessory	Not spurious protein
hpylori01_01450	0.143486	2.6751	3.25231	2.10208	0.320697	2.41101	Core	Not spurious protein	serS	Serine--tRNA ligase	6.1.1.11	GO:0097056;GO:0006434;GO:0016260	selenocysteinyl-tRNA(Sec) biosynthetic process;seryl-tRNA aminoacylation;selenocysteine biosynthetic process	GO:0004828;GO:0005524	serine-tRNA ligase activity;ATP binding	GO:0005737	cytoplasm	Coiled coil;ATP-binding;Cytoplasm;Aminoacyl-tRNA synthetase;Protein biosynthesis;Ligase;Nucleotide-binding	Aminoacyl-tRNA biosynthesis
hpylori01_01244		1.03992	1.2161		1.068	0.68221	Core	Not spurious protein	rpsF	30S ribosomal protein S6		GO:0006412	translation	GO:0019843;GO:0003735	rRNA binding;structural constituent of ribosome	GO:0005840	ribosome	rRNA-binding;Ribosomal protein;Ribonucleoprotein;RNA-binding
hpylori01_00422	0.198476	1.43821	2.79887	1.6385	0.319728	3.47582	Core	Not spurious protein	ispD	Bifunctional enzyme IspD/IspF	2.7.7.60;4.6.1.12	GO:0019288;GO:0016114	isopentenyl diphosphate biosynthetic process, methylerythritol 4-phosphate pathway;terpenoid biosynthetic process	GO:0046872;GO:0008685;GO:0050518	metal ion binding;2-C-methyl-D-erythritol 2,4-cyclodiphosphate synthase activity;2-C-methyl-D-erythritol 4-phosphate cytidylyltransferase activity			Lyase;Metal-binding;Transferase;Nucleotidyltransferase;Isoprene biosynthesis	Isoprenoid biosynthesis
hpylori01_01512	0.152313	2.85639	1.51126	1.38954	0.29053	2.50372	Core	Not spurious protein
hpylori07_00585	0.356937	2.09038	2.36038	3.50811	0.464765	1.56224	Cloud	Not spurious protein		KHP30-like phage protein						GO:0016021	integral component of membrane	Coiled coil;Membrane;Transmembrane helix;Transmembrane
hpylori159_00854	0.943068	0.85947	0.905798	0.991441	1.04159	0.901427	Cloud	Not spurious protein										Coiled coil
hpylori113_00378		1.20218	0.937461		1.32039	0.815868	Cloud	Not spurious protein	Hac_0572	AAA family ATPase				GO:0016787	hydrolase activity			Coiled coil
hpylori02_00595	0.34929	0.810178	3.35785	2.3767	0.463123	2.46984	Accessory	Not spurious protein
hpylori02_01264	0.790782	0.765551	0.763743	0.903668	0.882351	0.887985	Core	Not spurious protein	accC	Acetyl-CoA carboxylase biotin carboxylase subunit	6.3.4.14;6.4.1.2			GO:0016874;GO:0004075;GO:0003989	ligase activity;biotin carboxylase activity;acetyl-CoA carboxylase activity			ATP-binding;Ligase;Nucleotide-binding
hpylori02_01208		1.09355	1.04707		1.10166	1.12943	Accessory	Not spurious protein		ORF6								Coiled coil;Plasmid
hpylori59_01317		1.45003	0.802851		0.629125	0.944046	Singleton	Not spurious protein	OA23_06485	DNA methyltransferase				GO:0008168	methyltransferase activity			Signal;Transferase;Methyltransferase
hpylori01_01012	0.918828			1.04325			Accessory	Not spurious protein	OUK_0008							GO:0016021	integral component of membrane	Coiled coil;Membrane;Transmembrane;Transmembrane helix
hpylori110_01493	0.423352	1.15787	1.54085	1.41894	0.571792	1.07248	Singleton	Not calculated (0 tblatn hits)	HPPN120_07735									Signal;Coiled coil
hpylori06_00135	0.0877876	4.10646	3.58959	2.64303	0.1888	5.29962	Core	Not spurious protein	aroF	Phospho-2-dehydro-3-deoxyheptonate aldolase	2.5.1.54	GO:0009073	aromatic amino acid family biosynthetic process	GO:0003849	3-deoxy-7-phosphoheptulonate synthase activity			Transferase
hpylori01_00846	0.899386			0.947899			Cloud	Not spurious protein	lpsG	Lipopolysaccharide 1,2-glucosyltransferase	2.4.1.-;2.4.1.58			GO:0008919;GO:0016757	lipopolysaccharide glucosyltransferase I activity;transferase activity, transferring glycosyl groups			Coiled coil;Glycosyltransferase;Transferase
hpylori02_00089	0.959496			0.795934			Accessory	Not spurious protein	pz40w	Putative								Coiled coil;Signal
hpylori01_00349	0.114364	4.89841	4.02327	4.378	0.130783	4.06157	Accessory	Not spurious protein	HPYLSS1_00338	Type II restriction enzyme, TauI prototype				GO:0004518;GO:0003676	nuclease activity;nucleic acid binding
hpylori01_01318	0.334444	1.16904	3.11023	1.54781	0.494786	2.0875	Core	Not spurious protein	rnhB	Ribonuclease HII	3.1.26.4	GO:0006401	RNA catabolic process	GO:0004523;GO:0003723;GO:0030145	RNA-DNA hybrid ribonuclease activity;RNA binding;manganese ion binding	GO:0005737	cytoplasm	Metal-binding;Hydrolase;Endonuclease;Cytoplasm;Nuclease;Manganese
hpylori155_01437	0.540017	1.03501	1.69696	0.598658	0.917918	0.710829	Singleton	Not spurious protein										Coiled coil
hpylori01_01197	0.0118304	23.7773	3.1047	27.9464	0.0584561	26.1612	Core	Not spurious protein	rpmG	50S ribosomal protein L33		GO:0006412	translation	GO:0003735	structural constituent of ribosome	GO:0005840	ribosome	Ribosomal protein;Ribonucleoprotein
hpylori12_00098	0.89062	0.87081	0.888557	0.920453	0.885457	0.887656	Singleton	Not spurious protein		TIR domain protein								Coiled coil
hpylori15_00487	0.256792	1.10917	2.08079	1.41977	0.551368	1.76363	Singleton	Not calculated (evalue cutoff)		KHP30-like phage protein								Coiled coil
hpylori01_00230	0.774187	0.809652	0.789752	0.862034	0.897004	0.926586	Core	Not spurious protein	hcpE	Beta-lactamase	3.5.2.6			GO:0008800	beta-lactamase activity			Signal;Hydrolase
hpylori01_01413	0.222302	1.50052	1.8326	1.62208	0.622232	1.49391	Core	Not spurious protein	csrA	Translational regulator CsrA		GO:0006417;GO:0044781;GO:0006109;GO:1902208;GO:0045947;GO:0006402	regulation of translation;bacterial-type flagellum organization;regulation of carbohydrate metabolic process;regulation of bacterial-type flagellum assembly;negative regulation of translational initiation;mRNA catabolic process	GO:0003723;GO:0048027	RNA binding;mRNA 5'-UTR binding	GO:0005737	cytoplasm	Translation regulation;Bacterial flagellum biogenesis;Cytoplasm;Repressor;RNA-binding
hpylori35_00784		1.0395	0.974532		0.904741	0.9233	Singleton	Not calculated (0 tblatn hits)
hpylori01_00857	0.831093	0.864354	0.965865	0.973362	0.857208	0.953449	Core	Not spurious protein	hypD	Hydrogenase maturation factor				GO:0046872	metal ion binding
hpylori01_00788	0.0402235	3.46455	14.4437	3.35158	0.128101	16.6349	Core	Not spurious protein	guaB	Inosine-5'-monophosphate dehydrogenase	1.1.1.205	GO:0006177	GMP biosynthetic process	GO:0000166;GO:0046872;GO:0003938	nucleotide binding;metal ion binding;IMP dehydrogenase activity			CBS domain;Metal-binding;GMP biosynthesis;Repeat;Purine biosynthesis;Potassium;Oxidoreductase;NAD	Purine metabolism
hpylori116_00918	0.751194			1.11654			Accessory	Not spurious protein	jhp_0899	GTPase				GO:0003924	GTPase activity			Coiled coil
hpylori01_00235	0.152064	2.35623	2.34953	2.61948	0.314792	2.88792	Core	Not spurious protein	ispB	Octaprenyl-diphosphate synthase	2.5.1.-;2.5.1.29	GO:0008299	isoprenoid biosynthetic process	GO:0004311;GO:0016740	farnesyltranstransferase activity;transferase activity			Transferase
hpylori01_01137	0.115583	1.69487	6.12448	1.39244	0.283894	6.42022	Core	Not spurious protein	rplS	50S ribosomal protein L19		GO:0006412	translation	GO:0003735	structural constituent of ribosome	GO:0005840	ribosome	Ribosomal protein;Ribonucleoprotein
hpylori01_01116	0.250958	5.35601	2.41317	2.5019	0.263968	2.47415	Core	Not spurious protein	palA	Peptidoglycan-associated lipoprotein						GO:0016021;GO:0009279	integral component of membrane;cell outer membrane	Membrane;Lipoprotein
hpylori01_01563	0.857457	0.86774	0.861429	0.853223	0.838499	0.837725	Core	Not spurious protein	metN	Methionine import ATP-binding protein MetN	3.6.3.-	GO:0015821	methionine transport	GO:0005524;GO:0042626;GO:0015424	ATP binding;ATPase activity, coupled to transmembrane movement of substances;amino acid-transporting ATPase activity	GO:0005886	plasma membrane	Membrane;Hydrolase;Amino-acid transport;ATP-binding;Cell inner membrane;Cell membrane;Nucleotide-binding;Transport
hpylori110_01562		1.70622	0.749271		0.871741	0.90936	Cloud	Not spurious protein	fic-1	Fic-1								Coiled coil;Plasmid
hpylori01_00416	0.0531437	5.45072	6.93375	3.20832	0.221271	5.30722	Core	Not spurious protein	hspR	Heat shock transcriptional regulator		GO:0006355	regulation of transcription, DNA-templated	GO:0003677	DNA binding			Coiled coil;Stress response
hpylori148_01413		0.900079	0.57828		1.2143	0.727228	Cloud	Not calculated (0 tblatn hits)
hpylori133_01311		1.10934	1.08146		0.950573	0.995435	Cloud	Not calculated (evalue cutoff)
hpylori01_00115	0.901148	0.895259	0.942523	0.906443	0.908398	0.909924	Core	Not spurious protein	topA	DNA topoisomerase 1	5.99.1.2	GO:0006265	DNA topological change	GO:0046872;GO:0003917;GO:0003677	metal ion binding;DNA topoisomerase type I activity;DNA binding	GO:0005694	chromosome	Metal-binding;Coiled coil;Zinc;Topoisomerase;Isomerase;Zinc-finger;Repeat;DNA-binding;Magnesium
hpylori01_00356	0.343815	1.22136	1.67122	2.05829	0.440937	1.32391	Core	Not spurious protein	rrmJ	Ribosomal RNA large subunit methyltransferase J	2.1.1.-	GO:0019836	hemolysis by symbiont of host erythrocytes	GO:0003723;GO:0008168	RNA binding;methyltransferase activity			Transferase;Methyltransferase;RNA-binding
hpylori159_00454			1.30347		0.681206		Singleton	Not spurious protein
hpylori116_00650	0.649758			0.864546			Cloud	Not spurious protein
hpylori01_00541	0.137656	2.58947	3.53478	2.34322	0.27789	2.68859	Core	Not spurious protein	lepB	Signal peptidase I	3.4.21.89			GO:0008236	serine-type peptidase activity	GO:0016021	integral component of membrane	Membrane;Hydrolase;Protease;Transmembrane helix;Transmembrane
hpylori01_00727		0.896821	0.899697		0.924189	0.925916	Accessory	Not spurious protein	moaA	GTP 3',8-cyclase	4.1.99.22	GO:0006777	Mo-molybdopterin cofactor biosynthetic process	GO:0046872;GO:1904047;GO:0016829;GO:0005525;GO:0051539;GO:0061798	metal ion binding;S-adenosyl-L-methionine binding;lyase activity;GTP binding;4 iron, 4 sulfur cluster binding;GTP 3',8'-cyclase activity	GO:0019008	molybdopterin synthase complex	Lyase;Metal-binding;GTP-binding;S-adenosyl-L-methionine;Molybdenum cofactor biosynthesis;Iron-sulfur;4Fe-4S;Iron;Nucleotide-binding	Cofactor biosynthesis
hpylori05_01643	0.111097	1.7123	50	0.963985	0.441743	3.03814	Singleton	Not spurious protein										Coiled coil
hpylori175_00467	0.870052	0.865263	0.878399	0.940872	0.967114	0.940334	Singleton	Not spurious protein	omp24	Outer membrane protein 24								Signal
hpylori01_00126	0.881896	0.884317	0.891295	1.05706	1.0525	1.06691	Core	Not spurious protein	sdaA	L-serine ammonia-lyase	4.3.1.17	GO:0006094	gluconeogenesis	GO:0046872;GO:0003941;GO:0051539	metal ion binding;L-serine ammonia-lyase activity;4 iron, 4 sulfur cluster binding			Lyase;Coiled coil;Iron-sulfur;4Fe-4S;Gluconeogenesis;Iron	Carbohydrate biosynthesis
hpylori01_00110	0.827942	0.81713	0.83176	0.980236	1.05152	1.04893	Core	Not spurious protein	hrcA	Heat-inducible transcription repressor HrcA		GO:0045892;GO:0006351	negative regulation of transcription, DNA-templated;transcription, DNA-templated	GO:0003677	DNA binding			Transcription;Transcription regulation;Stress response;Repressor
hpylori01_00481	0.601987	0.783657	1.93887	0.422056	1.01328	1.33132	Accessory	Not spurious protein	HPPN135_02500							GO:0016021	integral component of membrane	Membrane;Transmembrane;Transmembrane helix
hpylori159_00046		0.997243	0.934543		1.42932	1.56578	Cloud	Not calculated (0 tblatn hits)
hpylori72_00394	0.570156	0.753885	2.44901	0.52495	0.818602	1.1261	Cloud	Not calculated (0 tblatn hits)
hpylori01_00646	0.731422	0.716377	0.725349	0.946225	0.90908	0.968704	Core	Not spurious protein	feoB	Ferrous iron transport protein B		GO:0055072	iron ion homeostasis	GO:0015093;GO:0005525	ferrous iron transmembrane transporter activity;GTP binding	GO:0005886;GO:0016021	plasma membrane;integral component of membrane	Coiled coil;Membrane;GTP-binding;Transmembrane helix;Iron transport;Ion transport;Iron;Transmembrane;Nucleotide-binding;Transport
hpylori01_00027	0.0419614	3.50301	7.60712	2.98427	0.199641	9.35213	Core	Not spurious protein	gltA	Citrate synthase	2.3.3.16	GO:0006099	tricarboxylic acid cycle	GO:0004108;GO:0046912	citrate (Si)-synthase activity;transferase activity, transferring acyl groups, acyl groups converted into alkyl on transfer			Acyltransferase;Transferase;Tricarboxylic acid cycle	Carbohydrate metabolism
hpylori01_00504		0.852447	0.841211		1.07032	1.04762	Accessory	Not spurious protein	cagP	CagP protein						GO:0016021	integral component of membrane	Membrane;Transmembrane helix;Transmembrane
hpylori01_00313	0.144749	2.64283	2.81303	2.5349	0.292004	3.21556	Core	Not spurious protein	argS	Arginine--tRNA ligase	6.1.1.19	GO:0006420	arginyl-tRNA aminoacylation	GO:0005524;GO:0004814	ATP binding;arginine-tRNA ligase activity	GO:0005737	cytoplasm	ATP-binding;Cytoplasm;Aminoacyl-tRNA synthetase;Protein biosynthesis;Ligase;Nucleotide-binding
hpylori01_00676	0.935844	0.875709	0.910861	0.972694	0.971365	1.00053	Core	Not spurious protein	znuA	High-affinity zinc transporter periplasmic component								Signal
hpylori89_00735		0.989442	0.984465		1.06728	1.05453	Accessory	Not spurious protein	OUG_0516	50S ribosome-binding GTPase family protein				GO:0005525	GTP binding			Coiled coil
hpylori01_00277	0.123269	2.36409	3.34221	2.00422	0.287717	4.35686	Core	Not spurious protein	tgt	Queuine tRNA-ribosyltransferase	2.4.2.29	GO:0101030;GO:0008616	tRNA-guanine transglycosylation;queuosine biosynthetic process	GO:0046872;GO:0008479	metal ion binding;queuine tRNA-ribosyltransferase activity			tRNA processing;Metal-binding;Zinc;Transferase;Queuosine biosynthesis;Glycosyltransferase	tRNA modification
hpylori01_00591	0.0457066	3.23313	16.0741	2.94899	0.174169	16.8413	Core	Not spurious protein	ispG	4-hydroxy-3-methylbut-2-en-1-yl diphosphate synthase (flavodoxin)	1.17.7.3	GO:0019288;GO:0016114	isopentenyl diphosphate biosynthetic process, methylerythritol 4-phosphate pathway;terpenoid biosynthetic process	GO:0005506;GO:0051539;GO:0046429	iron ion binding;4 iron, 4 sulfur cluster binding;4-hydroxy-3-methylbut-2-en-1-yl diphosphate synthase activity			Metal-binding;Iron-sulfur;4Fe-4S;Oxidoreductase;Isoprene biosynthesis;Iron	Isoprenoid biosynthesis
hpylori01_00456	0.731178	1.08517	0.933659	1.13902	0.708053	0.94333	Accessory	Not spurious protein	dcm3	Cytosine-specific methyltransferase	2.1.1.37	GO:0009307	DNA restriction-modification system	GO:0003886;GO:0008168	DNA (cytosine-5-)-methyltransferase activity;methyltransferase activity			S-adenosyl-L-methionine;Transferase;Methyltransferase
hpylori05_01320	0.0949517	2.09326	5.63026	1.40309	0.375625	3.34156	Cloud	Not spurious protein	BGL80_04755	DNA-binding protein				GO:0043565;GO:0003677	sequence-specific DNA binding;DNA binding			Coiled coil;DNA-binding
hpylori101_01394	0.351117	50	1.1985	1.23785	0.315257	1.05461	Accessory	Not calculated (0 tblatn hits)	HP_1432	Histidine and glutamine-rich protein				GO:0005524	ATP binding			Coiled coil;ATP-binding;Nucleotide-binding
hpylori01_00132	0.877547	0.789513	0.823232	0.846447	0.882749	0.904542	Core	Not spurious protein	lutB	Lactate utilization protein B		GO:0019516	lactate oxidation	GO:0051536	iron-sulfur cluster binding			Coiled coil
hpylori01_01381	0.778092	0.724929	0.787497	1.10112	1.10917	1.11646	Core	Not spurious protein	yihY	YihY family inner membrane domain protein	3.1.-.-			GO:0016787	hydrolase activity	GO:0005886;GO:0016021	plasma membrane;integral component of membrane	Membrane;Transmembrane helix;Cell inner membrane;Cell membrane;Transmembrane
hpylori01_00267	0.335888	1.78737	1.50946	2.39743	0.480237	1.63457	Core	Not spurious protein	N203_00805									Coiled coil
hpylori02_00092		2.87112	0.748688		0.857697	0.652563	Accessory	Not spurious protein
hpylori02_01244	0.193298	2.3316	3.92957	1.2487	0.225214	4.26987	Core	Not spurious protein	tagD	Thiol peroxidase	1.11.1.15	GO:0045454	cell redox homeostasis	GO:0008379	thioredoxin peroxidase activity	GO:0005623	cell	Antioxidant;Disulfide bond;Redox-active center;Peroxidase;Oxidoreductase
hpylori106_01344	0.320498	1.40851	0.705566	1.18886	1.57446	0.632884	Singleton	Not spurious protein										Coiled coil
hpylori75_00699	0.108913	1.37254	1.98263	1.49778	0.259212	2.43269	Cloud	Not spurious protein	OUI_0991									Coiled coil
hpylori117_01144		1.12206	1.05068		1.00001	0.697224	Cloud	Not spurious protein	SZ55_0862	Translation-disabling ACNase RloC		GO:0016192	vesicle-mediated transport			GO:0016020	membrane	Coiled coil
hpylori01_01396	0.204546	1.9454	2.45239	1.66477	0.356677	2.52558	Core	Not spurious protein	ileS	Isoleucine--tRNA ligase	6.1.1.5	GO:0006428	isoleucyl-tRNA aminoacylation	GO:0000049;GO:0005524;GO:0002161;GO:0008270;GO:0004822	tRNA binding;ATP binding;aminoacyl-tRNA editing activity;zinc ion binding;isoleucine-tRNA ligase activity	GO:0005737	cytoplasm	Metal-binding;Coiled coil;ATP-binding;Zinc;Cytoplasm;Aminoacyl-tRNA synthetase;Protein biosynthesis;Ligase;Nucleotide-binding
hpylori01_00519	0.237543	1.75402	2.65203	1.79224	0.289645	2.62124	Core	Not spurious protein	rsmI	Ribosomal RNA small subunit methyltransferase I	2.1.1.198	GO:0006364;GO:0000453	rRNA processing;enzyme-directed rRNA 2'-O-methylation	GO:0070677;GO:0008168	rRNA (cytosine-2'-O-)-methyltransferase activity;methyltransferase activity	GO:0005737	cytoplasm	S-adenosyl-L-methionine;Cytoplasm;Transferase;Methyltransferase;rRNA processing
hpylori01_00224	0.906705	0.852408	0.888268	0.823964	0.715723	0.845294	Core	Not spurious protein	hopA	Outer membrane protein HopA								Coiled coil
hpylori01_00696	0.877257	0.882033	0.894927	0.96521	0.967106	0.958724	Core	Not spurious protein	ddl	D-alanine--D-alanine ligase	6.3.2.4	GO:0009252;GO:0071555;GO:0008360	peptidoglycan biosynthetic process;cell wall organization;regulation of cell shape	GO:0046872;GO:0005524;GO:0008716	metal ion binding;ATP binding;D-alanine-D-alanine ligase activity	GO:0005737	cytoplasm	Metal-binding;ATP-binding;Cytoplasm;Cell wall biogenesis/degradation;Ligase;Magnesium;Cell shape;Manganese;Peptidoglycan synthesis;Nucleotide-binding	Cell wall biogenesis
hpylori103_01341	0.840806	0.836052	0.858635	1.08992	1.0506	1.10556	Cloud	Not spurious protein	hp908_1322									Signal
hpylori159_01517	0.313182	2.98777	0.706958	1.66212	0.375286	1.76912	Singleton	Not calculated (0 tblatn hits)	AA977_07590			GO:0071988	protein localization to spindle pole body					Coiled coil
hpylori01_00383	0.133226	5.05404	4.76103	4.16388	0.222618	3.91247	Core	Not spurious protein	panB	3-methyl-2-oxobutanoate hydroxymethyltransferase	2.1.2.11	GO:0015940	pantothenate biosynthetic process	GO:0046872;GO:0003864;GO:0008168	metal ion binding;3-methyl-2-oxobutanoate hydroxymethyltransferase activity;methyltransferase activity	GO:0005737	cytoplasm	Metal-binding;Cytoplasm;Transferase;Methyltransferase;Magnesium;Pantothenate biosynthesis	Cofactor biosynthesis
hpylori01_00003	0.139832	2.45859	4.06925	2.22845	0.218778	4.52868	Core	Not spurious protein	kdsA	2-dehydro-3-deoxyphosphooctonate aldolase	2.5.1.55	GO:0009103;GO:0019294	lipopolysaccharide biosynthetic process;keto-3-deoxy-D-manno-octulosonic acid biosynthetic process	GO:0008676	3-deoxy-8-phosphooctulonate synthase activity	GO:0005737	cytoplasm	Lipopolysaccharide biosynthesis;Cytoplasm;Transferase	Carbohydrate biosynthesis;Bacterial outer membrane biogenesis
hpylori10_00072	0.062371	3.55998	6.15704	2.87067	0.184274	16.3814	Core	Not spurious protein	glk	Glucokinase	2.7.1.2	GO:0006096	glycolytic process	GO:0005524;GO:0004340	ATP binding;glucokinase activity	GO:0005737	cytoplasm	Glycolysis;ATP-binding;Cytoplasm;Transferase;Kinase;Nucleotide-binding
hpylori01_00709	0.128186	3.26726	3.21819	2.30455	0.238432	3.01564	Core	Not spurious protein	OUM_0904	Peptidase M23 family protein								Coiled coil
hpylori01_01124	0.0368687	4.68048	5.99463	3.992	0.12604	13.4767	Core	Not spurious protein	atpA	ATP synthase subunit alpha	3.6.3.14	GO:0015986	ATP synthesis coupled proton transport	GO:0005524;GO:0046933	ATP binding;proton-transporting ATP synthase activity, rotational mechanism	GO:0045261	proton-transporting ATP synthase complex, catalytic core F(1)	Membrane;Hydrolase;ATP-binding;Cell inner membrane;Hydrogen ion transport;CF(1);Cell membrane;ATP synthesis;Ion transport;Nucleotide-binding;Transport
hpylori01_00364	0.891651	1.1262	1.16406	0.876874	0.916562	0.916355	Accessory	Not spurious protein	HP1078	HP1078								Coiled coil
hpylori01_00635	0.606138	0.693265	1.66672	47.1702	0.516502	0.580786	Accessory	Not spurious protein								GO:0016021	integral component of membrane	Coiled coil
hpylori02_00354	0.135189	2.31083	3.30437	2.7982	0.310641	2.44384	Core	Not spurious protein	mqnD	1,4-dihydroxy-6-naphtoate synthase	4.1.-.-	GO:0009234	menaquinone biosynthetic process	GO:0016874;GO:0016830	ligase activity;carbon-carbon lyase activity			Lyase;Menaquinone biosynthesis;Ligase	Quinol/quinone metabolism
hpylori01_00288	0.795267	0.806541	0.805753	0.851616	0.861226	0.847364	Core	Not spurious protein	ispF	MECPP-synthase	4.6.1.12	GO:0016114;GO:0019288	terpenoid biosynthetic process;isopentenyl diphosphate biosynthetic process, methylerythritol 4-phosphate pathway	GO:0008685;GO:0046872	2-C-methyl-D-erythritol 2,4-cyclodiphosphate synthase activity;metal ion binding			Coiled coil;Isoprene biosynthesis;Lyase	Isoprenoid biosynthesis
hpylori175_00597		0.91806	0.911956		0.87454	0.887927	Singleton	Not spurious protein
hpylori02_00040	0.814893	0.821052	0.852211	0.948776	0.935733	0.971716	Core	Not spurious protein	pit	Phosphate transporter		GO:0006817	phosphate ion transport	GO:0005315	inorganic phosphate transmembrane transporter activity	GO:0016020;GO:0016021	membrane;integral component of membrane	Membrane;Transmembrane helix;Transmembrane;Transport;Phosphate transport
hpylori97_00859	0.36708	1.92285	1.27289	0.982311	0.373861	0.871363	Singleton	Not spurious protein
hpylori02_00823	0.542243	2.01881	0.661546	2.12041	0.523079	0.833284	Accessory	Not spurious protein	OUG_0387	ABC transporter family protein	3.6.3.34			GO:0005524;GO:0102026;GO:0015623;GO:0016887	ATP binding;ferric dicitrate transporter activity;iron-chelate-transporting ATPase activity;ATPase activity			ATP-binding;Plasmid;Nucleotide-binding
hpylori11_01500	0.642021	1.19983	0.918972	1.30558	0.765572	1.09328	Cloud	Not spurious protein	OUK_0219	Ubiquinol-cytochrome C chaperone family protein						GO:0016021	integral component of membrane	Coiled coil;Flagellum;Membrane;Transmembrane helix;Cilium;Cell projection;Transmembrane
hpylori02_00379	0.18497	3.55222	4.02623	3.37501	0.303162	2.04065	Cloud	Not spurious protein	CG709_16205	DNA cytosine methyltransferase				GO:0008168	methyltransferase activity			Methyltransferase;Transferase
hpylori01_00361	0.241066	1.97304	1.9839	1.5595	0.405733	2.47376	Core	Not spurious protein	OUG_0760	Neuraminyllactose-binding hemagglutinin family protein								Coiled coil
hpylori06_01469	0.155556	3.58765	3.95574	1.6995	0.249862	4.16186	Core	Not spurious protein	jhp_1347	Putative								Signal
hpylori01_00024	0.847936	0.875673	0.848796	1.00843	1.00444	0.952786	Core	Not spurious protein	lpxE	Lipid A 1-phosphatase						GO:0016021	integral component of membrane	Membrane;Transmembrane helix;Transmembrane
hpylori01_01274		0.872638	0.722259		1.15346	1.06925	Accessory	Not spurious protein	HP_1276									Coiled coil
hpylori02_00189	0.191871	1.91318	5.47225	1.20206	0.304376	3.72517	Core	Not spurious protein	pdxA	4-hydroxythreonine-4-phosphate dehydrogenase	1.1.1.262	GO:0008615;GO:0042823	pyridoxine biosynthetic process;pyridoxal phosphate biosynthetic process	GO:0050897;GO:0051287;GO:0008270;GO:0000287;GO:0050570	cobalt ion binding;NAD binding;zinc ion binding;magnesium ion binding;4-hydroxythreonine-4-phosphate dehydrogenase activity	GO:0005737	cytoplasm	Pyridoxine biosynthesis;Metal-binding;NADP;Cobalt;Zinc;Cytoplasm;Magnesium;Oxidoreductase;NAD	Cofactor biosynthesis
hpylori05_00751	0.933483			0.95318			Singleton	Not spurious protein	OUK_0933	Restriction endonuclease family protein				GO:0004518;GO:0005524;GO:0003676;GO:0004519;GO:0016787;GO:0003677;GO:0004386;GO:0008168	nuclease activity;ATP binding;nucleic acid binding;endonuclease activity;hydrolase activity;DNA binding;helicase activity;methyltransferase activity			Coiled coil;Hydrolase;ATP-binding;Endonuclease;Helicase;Nuclease;Nucleotide-binding
hpylori01_00867		0.542968	0.983608		1.10969	1.09664	Accessory	Not spurious protein	hpy8I	Restriction endonuclease Hpy8I				GO:0004519	endonuclease activity			Hydrolase;Endonuclease;Nuclease
hpylori01_00939	0.821299	0.854642	0.84188	0.89084	0.898287	0.883128	Core	Not spurious protein	ppiD	Pedidyl-prolyl cis-trans isomerase D	5.2.1.8			GO:0003755;GO:0016853	peptidyl-prolyl cis-trans isomerase activity;isomerase activity	GO:0016021	integral component of membrane	Coiled coil;Membrane;Isomerase;Transmembrane helix;Transmembrane
hpylori05_01159	0.962312			2.16868			Cloud	Not spurious protein										Coiled coil
hpylori01_01333	0.129045	1.18134	4.88182	1.64635	0.23968	6.80003	Core	Not spurious protein	exbB	Biopolymer transporter ExbB		GO:0015031;GO:0055085	protein transport;transmembrane transport			GO:0016020;GO:0016021	membrane;integral component of membrane	Membrane;Protein transport;Transmembrane helix;Transmembrane;Transport
hpylori10_00316		0.952663	0.875569		1.12648	0.898433	Accessory	Not spurious protein	rei1	Helicase		GO:0015074;GO:0006310	DNA integration;DNA recombination	GO:0004386	helicase activity			Hydrolase;ATP-binding;Helicase;Plasmid;Nucleotide-binding
hpylori01_00302	0.789569	0.807664	0.805388	0.921669	1.01299	0.956206	Core	Not spurious protein	hemL	Glutamate-1-semialdehyde 2,1-aminomutase	5.4.3.8	GO:0006782;GO:0006779	protoporphyrinogen IX biosynthetic process;porphyrin-containing compound biosynthetic process	GO:0042286;GO:0008483;GO:0030170	glutamate-1-semialdehyde 2,1-aminomutase activity;transaminase activity;pyridoxal phosphate binding			Isomerase;Cytoplasm;Transferase;Porphyrin biosynthesis;Aminotransferase;Pyridoxal phosphate	Porphyrin-containing compound metabolism
hpylori118_01048	0.12174	1.37562	1.80186	4.06311	0.163825	2.51259	Cloud	Not spurious protein
hpylori01_00558	0.938923			0.906094			Accessory	Not spurious protein	HPF72_0601	JHP540 family protein	1.3.99.1	GO:0008152	metabolic process	GO:0016787;GO:0000104	hydrolase activity;succinate dehydrogenase activity	GO:0016021	integral component of membrane	Hydrolase;Membrane;Transmembrane helix;Transmembrane
hpylori06_01275		0.824701	0.765805		0.752312	0.670057	Accessory	Not calculated (0 tblatn hits)	jhp_1197	Putative								Coiled coil
hpylori02_01622	0.837497	0.903432	0.816005	1.06045	1.09304	1.08063	Core	Not spurious protein	jhp_1333	Putative								Signal
hpylori01_00800	0.210598	1.67654	2.9662	1.48003	0.393887	2.56948	Core	Not spurious protein	dfp	Coenzyme A biosynthesis bifunctional protein CoaBC	4.1.1.36;6.3.2.5	GO:0015937;GO:0015941	coenzyme A biosynthetic process;pantothenate catabolic process	GO:0010181;GO:0004633;GO:0003824;GO:0004632	FMN binding;phosphopantothenoylcysteine decarboxylase activity;catalytic activity;phosphopantothenate--cysteine ligase activity			Lyase;FMN;Flavoprotein;Ligase;Decarboxylase	Cofactor biosynthesis
hpylori175_00451	0.186016	1.89653	3.25684	1.81749	0.369573	2.80476	Singleton	Not spurious protein	omp26	Outer membrane protein 26				GO:0008233	peptidase activity			Signal;Coiled coil;Protease
hpylori13_00346	0.783993	0.70669	0.788796	0.524578	0.500568	0.497772	Singleton	Not spurious protein
hpylori01_01314	0.029379	6.50314	19.3762	2.09235	0.122884	19.5367	Core	Not spurious protein	rplC	50S ribosomal protein L3		GO:0006412	translation	GO:0019843;GO:0003735	rRNA binding;structural constituent of ribosome	GO:0005840	ribosome	rRNA-binding;Ribosomal protein;Ribonucleoprotein;RNA-binding
hpylori01_01349	0.207035	3.96609	1.25285	4.47072	0.221843	1.32935	Core	Not spurious protein	jhp_1276	Putative						GO:0016021	integral component of membrane	Coiled coil;Membrane;Transmembrane helix;Transmembrane
hpylori01_00152	0.166125	2.61399	3.48583	1.95253	0.278213	3.75941	Core	Not spurious protein	aroK	Shikimate kinase	2.7.1.71	GO:0009073;GO:0009423	aromatic amino acid family biosynthetic process;chorismate biosynthetic process	GO:0005524;GO:0000287;GO:0004765	ATP binding;magnesium ion binding;shikimate kinase activity	GO:0005737	cytoplasm	Metal-binding;Coiled coil;ATP-binding;Amino-acid biosynthesis;Cytoplasm;Transferase;Aromatic amino acid biosynthesis;Kinase;Magnesium;Nucleotide-binding	Metabolic intermediate biosynthesis
hpylori05_01644	0.0832408	2.51441	3.83509	2.69527	0.23676	4.43498	Cloud	Not spurious protein	HPGAM_01065	Phage-related CUP0950-like protein				GO:0004386	helicase activity			Coiled coil;Helicase
hpylori159_00063	0.733715	0.960242	0.964022	0.964147	0.987709	0.883671	Singleton	Not spurious protein	AA977_00330	5-methyltetrahydrofolate--homocysteine methyltransferase				GO:0004519;GO:0008168	endonuclease activity;methyltransferase activity			Coiled coil;Endonuclease;Transferase;Methyltransferase;Nuclease
hpylori05_01638	0.116707	1.82391	3.7047	1.7935	0.315212	3.04322	Cloud	Not spurious protein
hpylori01_00517	0.830589	0.840851	0.825026	1.03372	1.02275	1.05311	Core	Not spurious protein	rho	Transcription termination factor Rho	3.6.4.-	GO:0006353;GO:0006355	DNA-templated transcription, termination;regulation of transcription, DNA-templated	GO:0008186;GO:0003723;GO:0004386	RNA-dependent ATPase activity;RNA binding;helicase activity			Transcription termination;Hydrolase;Transcription;ATP-binding;Transcription regulation;Helicase;Nucleotide-binding;RNA-binding
hpylori01_00614	0.282668	1.63395	2.29557	1.92326	0.394915	1.82432	Accessory	Not spurious protein	HPF210_0760	Transferase	3.2.2.-	GO:0008152	metabolic process	GO:0016779;GO:0016740	nucleotidyltransferase activity;transferase activity			Transferase;Nucleotidyltransferase;Glycosidase
hpylori01_00535	0.814203	0.834513	0.836169	0.945763	0.937668	0.903121	Core	Not spurious protein	pepA	Probable cytosol aminopeptidase	3.4.11.1;3.4.11.10			GO:0004177;GO:0008235;GO:0030145	aminopeptidase activity;metalloexopeptidase activity;manganese ion binding	GO:0005737	cytoplasm	Metal-binding;Hydrolase;Protease;Cytoplasm;Aminopeptidase;Manganese
hpylori01_00540	0.182736	1.94517	2.72418	2.30935	0.286179	3.60457	Core	Not spurious protein	spoIVFB	Peptidase M50	3.4.24.-			GO:0008237;GO:0016787;GO:0008233	metallopeptidase activity;hydrolase activity;peptidase activity	GO:0016021	integral component of membrane	Membrane;Protease;Transmembrane helix;Transmembrane;Metalloprotease
hpylori174_00120	0.921606	0.810022	0.980659	0.75165	1.17003	0.900459	Singleton	Not spurious protein	HP_0119	Phosphoenolpyruvate carboxykinase family protein				GO:0016301	kinase activity	GO:0016021	integral component of membrane	Coiled coil;Transmembrane;Transmembrane helix
hpylori01_01352	0.758621	0.74935	0.742739	0.983945	0.981537	1.00955	Core	Not spurious protein	comE	Competence locus E						GO:0016021	integral component of membrane	Membrane;Transmembrane helix;Transmembrane
hpylori16_00526			0.840398		1.04421		Cloud	Not spurious protein										Coiled coil
hpylori72_00400		0.875789	0.887946		0.763704	0.786216	Cloud	Not spurious protein	AA976_00575	M protein repeat protein				GO:0003677;GO:0016740	DNA binding;transferase activity			Coiled coil;Homeobox
hpylori108_00097	0.991797			0.968103			Singleton	Not spurious protein
hpylori97_00847	0.136827	1.66439	5.52862	1.35519	0.319406	2.56994	Singleton	Not spurious protein	OUC_0780	Histidinol dehydrogenase								Coiled coil
hpylori01_00482	0.0647433	3.91505	5.43968	3.0018	0.178213	6.66809	Core	Not spurious protein	glnA	Glutamine synthetase (Glutamate--ammonia ligase)	5.4.4.3;6.3.1.2	GO:0006542;GO:0009399	glutamine biosynthetic process;nitrogen fixation	GO:0034022;GO:0004356	3-(hydroxyamino)phenol mutase activity;glutamate-ammonia ligase activity	GO:0005737	cytoplasm	Isomerase;Ligase;Magnesium
hpylori01_01045	0.454204	1.39201	1.63355	0.957281	0.585038	2.16856	Accessory	Not spurious protein	jhp_1209	Membrane protein						GO:0016021	integral component of membrane	Membrane;Transmembrane helix;Transmembrane
hpylori159_00651		0.914511	4.27033		1.01696	0.679314	Cloud	Not spurious protein										Coiled coil
hpylori01_01013	0.0479567	4.4932	6.97244	3.14995	0.190358	10.6346	Core	Not spurious protein	speA	Arginine decarboxylase	4.1.1.19	GO:0006527;GO:0008295	arginine catabolic process;spermidine biosynthetic process	GO:0004497;GO:0008792	monooxygenase activity;arginine decarboxylase activity			Lyase;Coiled coil;Monooxygenase;Spermidine biosynthesis;Magnesium;Pyridoxal phosphate;Decarboxylase
hpylori01_00111	0.0937867	1.6103	3.48106	1.37624	0.291634	4.24767	Core	Not spurious protein	fucA	L-fuculose-1-phosphate aldolase	4.1.2.17			GO:0008738	L-fuculose-phosphate aldolase activity			Lyase
hpylori175_00959	0.956315			1.17969			Cloud	Not spurious protein	AC783_04755	ATP/GTP-binding protein				GO:0003924	GTPase activity			Coiled coil
hpylori01_00671	0.0688683	2.42304	17.0401	2.06816	0.258744	11.4749	Core	Not spurious protein	yhbG	Putative abc transporter, ATP-binding protein	3.6.3.-;3.6.3.31	GO:0055085	transmembrane transport	GO:0005524;GO:0016887;GO:0015417	ATP binding;ATPase activity;polyamine-transporting ATPase activity	GO:0043190	ATP-binding cassette (ABC) transporter complex	Hydrolase;ATP-binding;Nucleotide-binding
hpylori01_00738	0.287281	2.37136	0.950254	2.66938	0.387801	1.2289	Core	Not spurious protein	acnB	Aconitate hydratase B	4.2.1.3;4.2.1.99	GO:0006099;GO:0019629	tricarboxylic acid cycle;propionate catabolic process, 2-methylcitrate cycle	GO:0047456;GO:0046872;GO:0003994;GO:0003730;GO:0051539;GO:0003729	2-methylisocitrate dehydratase activity;metal ion binding;aconitate hydratase activity;mRNA 3'-UTR binding;4 iron, 4 sulfur cluster binding;mRNA binding	GO:0005829	cytosol	Lyase;Metal-binding;Coiled coil;Iron-sulfur;4Fe-4S;Tricarboxylic acid cycle;Iron;RNA-binding	Carbohydrate metabolism
hpylori05_01316			8.21883		1.47115		Singleton	Not spurious protein
hpylori02_00294	0.903536	0.968282	0.901151	0.930414	0.95665	0.88414	Accessory	Not spurious protein	hrgA	HrgA		GO:0006351;GO:0006355	transcription, DNA-templated;regulation of transcription, DNA-templated	GO:0004519	endonuclease activity			Coiled coil;Hydrolase;Endonuclease;Nuclease
hpylori01_00804	0.98587			0.91624			Cloud	Not spurious protein	neuA	N-acylneuraminate cytidylyltransferase	2.7.7.-;2.7.7.43;2.7.7.82			GO:0016779;GO:0008781	nucleotidyltransferase activity;N-acylneuraminate cytidylyltransferase activity			Flagellum;Transferase;Cilium;Nucleotidyltransferase;Cell projection
hpylori121_01333		0.94039	0.796984		1.07771	0.754401	Cloud	Not spurious protein	f2	Nucleoside 5-triphosphatase RdgB (DHAPTP, dITP,XTP-specific)	2.1.1.72;3.6.1.15;4.1.3.36	GO:0009143	nucleoside triphosphate catabolic process	GO:0003676;GO:0008168;GO:0008935;GO:0009007;GO:0017111;GO:0047429	nucleic acid binding;methyltransferase activity;1,4-dihydroxy-2-naphthoyl-CoA synthase activity;site-specific DNA-methyltransferase (adenine-specific) activity;nucleoside-triphosphatase activity;nucleoside-triphosphate diphosphatase activity			Coiled coil;Membrane;Plasmid;Transmembrane;Transmembrane helix
hpylori01_01538	0.0815924	2.30756	15.1654	3.51971	0.165361	16.4197	Core	Not spurious protein	petA	Ubiquinol-cytochrome c reductase, iron-sulfur subunit	1.10.2.2			GO:0051537;GO:0008121;GO:0016679	2 iron, 2 sulfur cluster binding;ubiquinol-cytochrome-c reductase activity;oxidoreductase activity, acting on diphenols and related substances as donors			Membrane;Transmembrane helix;Electron transport;Oxidoreductase;Transmembrane
hpylori159_00754		1.02018	0.782469		1.0405	0.616057	Cloud	Not spurious protein	Hac_0926	Putative metalloprotease	3.4.24.-			GO:0008237	metallopeptidase activity			Hydrolase;Protease;Metalloprotease
hpylori02_01549	0.167073	2.0697	3.9733	2.0496	0.307553	4.85527	Core	Not spurious protein	dauA	C4-dicarboxylic acid transporter DauA	4.2.1.1			GO:0004089;GO:0015116	carbonate dehydratase activity;sulfate transmembrane transporter activity	GO:0016021	integral component of membrane	Lyase;Membrane;Transmembrane helix;Transmembrane
hpylori01_00945	0.853375	0.921681	0.909341	0.802988	0.870635	0.810537	Core	Not spurious protein	mscS	Small conductance mechanosensitive ion channel, MscS family		GO:0006811;GO:0055085	ion transport;transmembrane transport			GO:0016020;GO:0016021	membrane;integral component of membrane	Ion channel;Membrane;Cell inner membrane;Transmembrane helix;Ion transport;Transmembrane
hpylori01_01403	0.91015	0.937339	0.899132	0.921834	0.878475	0.936512	Core	Not spurious protein	rsmA	Ribosomal RNA small subunit methyltransferase A	2.1.1.182			GO:0000179;GO:0003723;GO:0052908	rRNA (adenine-N6,N6-)-dimethyltransferase activity;RNA binding;16S rRNA (adenine(1518)-N(6)/adenine(1519)-N(6))-dimethyltransferase activity			S-adenosyl-L-methionine;Cytoplasm;Transferase;Methyltransferase;rRNA processing;RNA-binding
hpylori01_01277	0.249498	1.53152	1.89573	1.2371	0.402522	2.29726	Core	Not spurious protein	trpF	Bifunctional indole-3-glycerol phosphate synthase/phosphoribosylanthranilate isomerase	4.1.1.48;5.3.1.24	GO:0000162	tryptophan biosynthetic process	GO:0004640;GO:0004425	phosphoribosylanthranilate isomerase activity;indole-3-glycerol-phosphate synthase activity			Lyase;Tryptophan biosynthesis;Amino-acid biosynthesis;Isomerase;Aromatic amino acid biosynthesis;Decarboxylase	Amino-acid biosynthesis
hpylori01_00408	0.0942772	7.43152	3.307	8.92287	0.167572	2.61524	Core	Not spurious protein	hp908_0431	Putative integral membrane protein				GO:0016779	nucleotidyltransferase activity	GO:0016021	integral component of membrane	Membrane;Transmembrane helix;Transmembrane
hpylori01_00787	0.0379726	8.80774	7.33624	5.24416	0.112904	16.5913	Core	Not spurious protein	atpB	ATP synthase subunit a		GO:0015986	ATP synthesis coupled proton transport	GO:0015078;GO:0046933	proton transmembrane transporter activity;proton-transporting ATP synthase activity, rotational mechanism	GO:0045263	proton-transporting ATP synthase complex, coupling factor F(o)	CF(0);Membrane;Hydrolase;Cell inner membrane;Transmembrane helix;Hydrogen ion transport;Cell membrane;ATP synthesis;Ion transport;Transmembrane;Transport
hpylori01_00367	0.872006	0.885423	0.902868	0.939833	0.979629	0.949027	Core	Not spurious protein	csd4	Peptidoglycan DL-carboxypeptidase	2.4.2.1			GO:0004180;GO:0005507;GO:0004731	carboxypeptidase activity;copper ion binding;purine-nucleoside phosphorylase activity			Carboxypeptidase;Signal;Calcium;Hydrolase;Protease;Lipoprotein;Glycosyltransferase
hpylori01_00899	0.91113	0.927515	0.930773	1.0337	1.04034	1.05798	Core	Not spurious protein	alr	Alanine racemase	5.1.1.1	GO:0030632;GO:0006522	D-alanine biosynthetic process;alanine metabolic process	GO:0030170;GO:0008784	pyridoxal phosphate binding;alanine racemase activity			Isomerase;Pyridoxal phosphate	Amino-acid biosynthesis
hpylori01_01540	0.0813692	5.34204	5.13891	3.87833	0.234003	4.98931	Core	Not spurious protein	fbcC	Ubiquinol-cytochrome c reductase cytochrome c1 subunit	1.10.2.2			GO:0046872;GO:0020037;GO:0009055;GO:0008121	metal ion binding;heme binding;electron transfer activity;ubiquinol-cytochrome-c reductase activity	GO:0016021	integral component of membrane	Metal-binding;Membrane;Transmembrane helix;Heme;Oxidoreductase;Iron;Transmembrane
hpylori01_01132		1.03653	1.0001		0.985057	0.873088	Cloud	Not spurious protein	OUE_1266	AAA domain protein				GO:0016787	hydrolase activity			Coiled coil
hpylori01_00501	0.0856537	4.9435	2.39653	3.4994	0.199387	2.6901	Accessory	Not spurious protein	cagT	Cag pathogenicity island protein		GO:0009306	protein secretion			GO:0019867;GO:0005886	outer membrane;plasma membrane	Signal;Coiled coil;Palmitate;Cell membrane;Lipoprotein
hpylori01_00576	0.748251	0.865402	0.834736	1.00187	0.996255	1.06715	Accessory	Not spurious protein	HMU01050	Putative ABC-transporter Transmembrane domain				GO:0004930	G-protein coupled receptor activity	GO:0016021	integral component of membrane	Membrane;Transmembrane helix;Plasmid;Transmembrane
hpylori01_01326	0.108912	2.49933	6.51402	2.40166	0.204582	5.53671	Core	Not spurious protein	azlC	Azaleucine resistance protein AzlC						GO:0016021	integral component of membrane	Membrane;Transmembrane helix;Transmembrane
hpylori166_00739	0.858883	0.922872	0.806115	0.881471	1.1527	0.961772	Cloud	Not spurious protein
hpylori121_01592	0.858777			1.06446			Singleton	Not spurious protein
hpylori72_01224	0.615042	0.228302	2.43857	0.58472	0.856879	3.11753	Singleton	Spurious protein	U064_1235	Ferric uptake regulation protein FUR								Coiled coil
hpylori159_01260		1.19096	0.757716		1.14957	0.645005	Cloud	Not spurious protein	Hac_1659							GO:0016021	integral component of membrane	Membrane;Transmembrane helix;Transmembrane
hpylori01_00885	0.256534	1.67784	2.19287	1.64275	0.400348	2.27624	Core	Not spurious protein	ispA	Geranyltranstransferase	2.5.1.10;2.5.1.29;2.5.1.1	GO:0008299	isoprenoid biosynthetic process	GO:0004161;GO:0004337;GO:0004311;GO:0016740	dimethylallyltranstransferase activity;geranyltranstransferase activity;farnesyltranstransferase activity;transferase activity			Transferase
hpylori106_00819	0.352159	0.56603	1.74957	1.12845	0.46863	2.28706	Singleton	Not spurious protein
hpylori133_00379		0.778033	1.14256		0.975011	0.951624	Cloud	Not spurious protein
hpylori102_01325	0.312811	1.92423	0.866047	1.60831	0.446316	1.22554	Cloud	Not spurious protein				GO:0044038	cell wall macromolecule biosynthetic process					Coiled coil
hpylori01_00017	0.150219	2.13538	2.85557	2.217	0.247583	2.60678	Core	Not spurious protein	OUM_0092	Putative valyl-tRNA synthetase				GO:0004812	aminoacyl-tRNA ligase activity			Aminoacyl-tRNA synthetase;Ligase
hpylori01_00094	0.751079	0.771391	0.764698	0.819899	0.804523	0.807397	Core	Not spurious protein	jhp_0087	Putative								Coiled coil
hpylori36_00527			0.733005		1.18614		Cloud	Not spurious protein	C2840_02670	DUF1524 domain-containing protein		GO:0006281	DNA repair	GO:0003824	catalytic activity			Coiled coil;Plasmid
hpylori165_01190		0.895543	0.597411		2.29652	0.844768	Singleton	Not spurious protein
hpylori05_01646		0.947796				0.876948	Cloud	Not spurious protein	175_ICEHptfs4b_26	Phage protein						GO:0016021	integral component of membrane	Coiled coil;Membrane;Transmembrane helix;Transmembrane
hpylori02_00660	0.280106	1.86694	2.8682	1.34342	0.33821	3.14177	Core	Not spurious protein	ylqC	KH domain RNA binding protein				GO:0003723	RNA binding
hpylori88_00508	0.900245	0.266971	0.626451	3.20191	0.561006	0.702452	Singleton	Not calculated (0 tblatn hits)
hpylori175_00292	0.276691	1.65374	3.61853	1.077	0.447302	3.12728	Singleton	Not spurious protein	HPAKL86_01440	Putative lipoprotein								Signal;Lipoprotein
hpylori90_01413		0.817441	0.640709		1.49561	0.656156	Singleton	Not spurious protein								GO:0016021	integral component of membrane	Coiled coil;Membrane;Transmembrane;Transmembrane helix
hpylori05_01659		1.24693	0.514552		1.23477	0.482336	Cloud	Not spurious protein	OUI_0819	Putative hac prophage II protein								Coiled coil
hpylori01_00184	0.0361798	3.81692	6.21171	4.06579	0.139574	17.3065	Core	Not spurious protein	frdA	Fumarate reductase flavoprotein subunit	1.3.1.6;1.3.99.1;1.3.5.4			GO:0016491;GO:0016156;GO:0102040;GO:0000104	oxidoreductase activity;fumarate reductase (NADH) activity;fumarate reductase (menaquinone);succinate dehydrogenase activity			Coiled coil;Oxidoreductase
hpylori68_00201		1.20571	1.17542		0.711446	0.808173	Cloud	Not spurious protein
hpylori120_00361	0.693556	1.08074	1.41928	0.64824	0.929411	1.15983	Singleton	Spurious protein
hpylori01_00140	0.220138	1.43885	2.47403	1.9287	0.184458	4.69391	Core	Not spurious protein	fixQ	Cb-type cytochrome c oxidase subunit IV	1.9.3.1			GO:0004129	cytochrome-c oxidase activity	GO:0016021	integral component of membrane	Membrane;Transmembrane helix;Oxidoreductase;Transmembrane
hpylori01_00763	0.0785538	4.37515	5.89214	3.83303	0.22998	5.20369	Core	Not spurious protein	ribB	3,4-dihydroxy-2-butanone 4-phosphate synthase	4.1.99.12	GO:0009231	riboflavin biosynthetic process	GO:0008686;GO:0000287;GO:0016787;GO:0030145	3,4-dihydroxy-2-butanone-4-phosphate synthase activity;magnesium ion binding;hydrolase activity;manganese ion binding			Lyase;Metal-binding;Hydrolase;Riboflavin biosynthesis;Magnesium;Manganese	Cofactor biosynthesis
hpylori02_00457	0.796361	0.853522	0.83315	0.992632	0.997671	1.00692	Core	Not spurious protein	msrA	Peptide methionine sulfoxide reductase MsrA	1.8.4.12;1.8.4.11	GO:0006979;GO:0030091;GO:0006464	response to oxidative stress;protein repair;cellular protein modification process	GO:0008113;GO:0033743	peptide-methionine (S)-S-oxide reductase activity;peptide-methionine (R)-S-oxide reductase activity			Signal;Oxidoreductase
hpylori02_00324	0.765156	0.752421	0.751087	0.937254	0.97839	0.954669	Core	Not spurious protein	ppsA	Phosphoenolpyruvate synthase	2.7.9.2	GO:0006094;GO:0006090	gluconeogenesis;pyruvate metabolic process	GO:0008986	pyruvate, water dikinase activity			Metal-binding;ATP-binding;Pyruvate;Transferase;Kinase;Magnesium;Nucleotide-binding	Carbohydrate biosynthesis
hpylori01_01366	0.485763	1.13783	1.24997	1.26317	0.617423	1.15182	Accessory	Not spurious protein	res-2	Type III restriction enzyme R protein	3.1.21.5			GO:0005524;GO:0004519;GO:0015668;GO:0016787;GO:0003677;GO:0004386	ATP binding;endonuclease activity;Type III site-specific deoxyribonuclease activity;hydrolase activity;DNA binding;helicase activity			Coiled coil;Hydrolase;Endonuclease;Helicase;Nuclease
hpylori02_00946	0.47594			0.905116			Accessory	Not spurious protein	HP_0733	GTPase				GO:0005525;GO:0016887	GTP binding;ATPase activity			Coiled coil
hpylori01_01119	0.0228576	8.35906	8.31791	9.90901	0.0554661	32.674	Core	Not spurious protein	exbD	Biopolymer transport protein		GO:0015031	protein transport	GO:0022857	transmembrane transporter activity	GO:0005886;GO:0016021	plasma membrane;integral component of membrane	Membrane;Protein transport;Transmembrane helix;Transmembrane;Transport
hpylori01_00633	0.10199	6.64551	3.60889	4.20802	0.181894	5.36482	Core	Not spurious protein	horF	Outer membrane protein HorF								Signal
hpylori178_00042	0.696915	1.59592	0.627039	1.12179	0.600981	1.1577	Singleton	Spurious protein		Response regulator receiver domain protein								DNA-binding;Phosphoprotein
hpylori01_00759	0.92141	0.485068	1.46834	0.538191	0.94931	2.10706	Core	Not spurious protein	moaE	Molybdopterin converting factor, subunit 2	2.-.-.-;2.8.1.12	GO:0006777	Mo-molybdopterin cofactor biosynthetic process	GO:0030366;GO:0016740	molybdopterin synthase activity;transferase activity			Transferase
hpylori01_00652	0.0438076	4.07729	5.92946	2.94748	0.157937	17.6584	Core	Not spurious protein	scoA	3-ketoacid-coenzyme A transferase subunit A	2.8.3.5;2.8.3.-;2.8.3.6	GO:0008152	metabolic process	GO:0008410;GO:0008260;GO:0047569	CoA-transferase activity;3-oxoacid CoA-transferase activity;3-oxoadipate CoA-transferase activity			Coiled coil;Transferase
hpylori01_01307	0.0035097	9.54643	50	8.40354	0.089756	50	Core	Not spurious protein	rplP	50S ribosomal protein L16		GO:0006412	translation	GO:0000049;GO:0019843;GO:0003735	tRNA binding;rRNA binding;structural constituent of ribosome	GO:0005840	ribosome	rRNA-binding;Ribosomal protein;tRNA-binding;Ribonucleoprotein;RNA-binding
hpylori01_01165	0.89615	0.846507	0.861058	0.876938	0.855665	0.849419	Core	Not spurious protein	MWE_1365									Signal
hpylori72_00082	0.803057	0.880597	0.783371	1.01163	1.0061	0.97434	Cloud	Not spurious protein								GO:0016021	integral component of membrane	Membrane;Transmembrane;Transmembrane helix
hpylori09_00655	0.404878	0.926788	1.56838	0.698936	0.693945	2.37732	Cloud	Not calculated (evalue cutoff)
hpylori163_01302		0.946086	0.951183		0.789819	0.786487	Cloud	Spurious protein
hpylori97_00858	0.225837	2.305	1.30171	1.10977	0.335578	1.00097	Singleton	Not spurious protein
hpylori01_00195	0.248054	1.9888	5.58365	1.23436	0.371822	2.64056	Core	Not spurious protein	hp0203	Putative								Signal;Coiled coil
hpylori01_01035	0.0386618	4.29955	4.36083	2.48607	0.129958	11.8693	Core	Not spurious protein	ispH	4-hydroxy-3-methylbut-2-enyl diphosphate reductase	1.17.7.4	GO:0019288;GO:0016114;GO:0050992	isopentenyl diphosphate biosynthetic process, methylerythritol 4-phosphate pathway;terpenoid biosynthetic process;dimethylallyl diphosphate biosynthetic process	GO:0046872;GO:0051745;GO:0051539	metal ion binding;4-hydroxy-3-methylbut-2-en-1-yl diphosphate reductase activity;4 iron, 4 sulfur cluster binding			Metal-binding;Iron-sulfur;4Fe-4S;Oxidoreductase;Isoprene biosynthesis;Iron	Isoprenoid biosynthesis
hpylori109_01556	0.605918	1.10137	0.951535	1.28479	0.910112	1.02504	Cloud	Not spurious protein	HPY1089_06125	Lipoprotein						GO:0016021	integral component of membrane	Coiled coil;Lipoprotein
hpylori01_01117	0.707427	0.718142	0.687044	0.93994	1.01397	0.973558	Core	Not spurious protein	tolB	Tol-Pal system protein TolB		GO:0051301;GO:0017038;GO:0007049	cell division;protein import;cell cycle			GO:0042597	periplasmic space	Periplasm;Cell cycle;Signal;Cell division
hpylori01_01036	0.135736	3.31821	3.93315	2.99848	0.293238	2.60674	Core	Not spurious protein	rpsA	30S ribosomal protein S1	1.17.1.2	GO:0006412	translation	GO:0051745;GO:0003676;GO:0003735;GO:0003723	4-hydroxy-3-methylbut-2-en-1-yl diphosphate reductase activity;nucleic acid binding;structural constituent of ribosome;RNA binding	GO:0005840	ribosome	Coiled coil;Repeat;Ribosomal protein;Ribonucleoprotein;RNA-binding
hpylori07_00632	0.551412	1.0053	2.40136	0.909953	0.636615	2.54944	Cloud	Not spurious protein	OUQ_1503	Putative membrane protein						GO:0016021	integral component of membrane	Membrane;Transmembrane helix;Transmembrane
hpylori05_01347	0.972239	0.973775	0.962827	0.850362	0.8912	0.881379	Cloud	Not spurious protein	hp908_0175									Coiled coil
hpylori01_01466	0.135821	3.77328	11.7583	1.7549	0.220029	11.3847	Core	Not spurious protein	rplY	50S ribosomal protein L25		GO:0006412	translation	GO:0008097;GO:0003735	5S rRNA binding;structural constituent of ribosome	GO:0005840	ribosome	rRNA-binding;Ribosomal protein;Ribonucleoprotein;RNA-binding
hpylori06_01442	0.918475			0.941741			Accessory	Not spurious protein	pz8w	VirB8						GO:0016020;GO:0016021	membrane;integral component of membrane	Membrane;Transmembrane helix;Transmembrane
hpylori01_00553	0.799467	0.80766	0.787907	0.935413	0.977718	0.940999	Core	Not spurious protein	mltG	Endolytic murein transglycosylase	4.2.2.-	GO:0009252;GO:0071555	peptidoglycan biosynthetic process;cell wall organization	GO:0008932;GO:0016829	lytic endotransglycosylase activity;lyase activity	GO:0005887	integral component of plasma membrane	Lyase;Membrane;Transmembrane helix;Cell inner membrane;Cell wall biogenesis/degradation;Cell membrane;Transmembrane
hpylori01_01281	0.852604	0.865132	0.879371	1.04061	1.02709	0.995684	Accessory	Not spurious protein	OUK_1578	Glycosyltransferase 9 family protein		GO:0008152	metabolic process	GO:0016757	transferase activity, transferring glycosyl groups			Transferase
hpylori01_00813		0.936542	0.954188		0.91959	0.923357	Accessory	Not spurious protein	haeIIIR	Type-2 restriction enzyme HaeIII	3.1.21.4;2.1.1.37	GO:0006298;GO:0009307	mismatch repair;DNA restriction-modification system	GO:0003886;GO:0004519;GO:0009036	DNA (cytosine-5-)-methyltransferase activity;endonuclease activity;Type II site-specific deoxyribonuclease activity			Hydrolase;S-adenosyl-L-methionine;Endonuclease;Methyltransferase;Restriction system;Nuclease
hpylori01_00276	0.157606	2.3754	3.1285	3.1462	0.275165	3.82145	Core	Not spurious protein	ibpB	Chaperone IbpB	2.3.1.-			GO:0016746;GO:0016740	transferase activity, transferring acyl groups;transferase activity			Acyltransferase;Membrane;Transmembrane helix;Transferase;Stress response;Transmembrane
hpylori01_00716	0.769943	0.761613	0.766203	0.960846	0.973419	0.969895	Core	Not spurious protein	cpa	N-carbamoylputrescine amidase	3.5.1.77;3.5.1.4;3.5.1.53;4.1.3.-;3.5.1.6;3.5.-.-	GO:0006807	nitrogen compound metabolic process	GO:0047417;GO:0016829;GO:0004040;GO:0003837;GO:0016787;GO:0050126;GO:0016746	N-carbamoyl-D-amino acid hydrolase activity;lyase activity;amidase activity;beta-ureidopropionase activity;hydrolase activity;N-carbamoylputrescine amidase activity;transferase activity, transferring acyl groups			Lyase;Acyltransferase;Hydrolase;Lipoprotein
hpylori01_00953	0.909095	0.950479	0.925548	0.91518	0.920662	0.965751	Accessory	Not spurious protein	OUM_1211	Phosphatase 2C family protein				GO:0003824	catalytic activity
hpylori06_01053	0.835952	0.805561	0.81264	0.997541	1.01357	1.0137	Core	Not spurious protein	cheA	Chemotaxis protein cheA	2.7.3.-;2.7.13.3	GO:0006935	chemotaxis	GO:0000155	phosphorelay sensor kinase activity	GO:0005737	cytoplasm	Coiled coil;Transferase;Phosphoprotein;Kinase
hpylori65_00099	0.129383	0.715235	3.51853	1.95182	0.68463	1.66913	Cloud	Not spurious protein
hpylori88_01158	0.955389			1.06245			Singleton	Not spurious protein	HPNQ4076_0253	Transposase, IS605 OrfB family				GO:0003677	DNA binding			Coiled coil;Plasmid;DNA-binding
hpylori01_01272	0.882062	0.876266	0.87651	0.889344	0.915686	0.864088	Core	Not spurious protein	pflA	Paralysed flagella protein								Flagellum;TPR repeat;Cilium;Cell projection
hpylori01_00921	0.333124	1.82535	1.80396	1.51236	0.414052	1.95996	Core	Not spurious protein	Cj0705	GTP cyclohydrolase 1 type 2	3.5.4.16			GO:0003934	GTP cyclohydrolase I activity			Metal-binding;Hydrolase;GTP-binding;Nucleotide-binding	Cofactor biosynthesis
hpylori01_01550	0.0660259	8.87745	2.44165	13.0663	0.102325	10.9552	Core	Not spurious protein	tsaA	Putative peroxiredoxin	1.11.1.15;1.8.1.-	GO:0045454	cell redox homeostasis	GO:0051920;GO:0004601;GO:0042802	peroxiredoxin activity;peroxidase activity;identical protein binding	GO:0005623	cell	Antioxidant;Disulfide bond;Redox-active center;Peroxidase;Oxidoreductase
hpylori01_00698	0.226656	2.36067	1.76158	2.87472	0.334213	2.31914	Core	Not spurious protein	murF	UDP-N-acetylmuramoyl-tripeptide--D-alanyl-D-alanine ligase	6.3.2.10	GO:0009058	biosynthetic process	GO:0005524;GO:0047480;GO:0016874	ATP binding;UDP-N-acetylmuramoyl-tripeptide-D-alanyl-D-alanine ligase activity;ligase activity	GO:0016021	integral component of membrane	Membrane;Transmembrane helix;Ligase;Transmembrane
hpylori01_00051		0.932734	0.922547		0.948979	0.988428	Accessory	Not spurious protein	mnlIR	MnlI restriction endonuclease	2.1.1.37	GO:0009307	DNA restriction-modification system	GO:0003886;GO:0003676;GO:0004519;GO:0008168	DNA (cytosine-5-)-methyltransferase activity;nucleic acid binding;endonuclease activity;methyltransferase activity			Hydrolase;Endonuclease;Methyltransferase;Nuclease
hpylori78_01060	0.292968	1.50086	0.269322	2.29135	50	0.347412	Singleton	Not calculated (0 tblatn hits)
hpylori01_01247	0.22807	1.45382	2.08678	1.72815	0.39762	3.20818	Core	Not spurious protein	aroE	Shikimate dehydrogenase (NADP(+))	1.1.1.25	GO:0009073;GO:0019632;GO:0009423	aromatic amino acid family biosynthetic process;shikimate metabolic process;chorismate biosynthetic process	GO:0004764;GO:0050661	shikimate 3-dehydrogenase (NADP+) activity;NADP binding			NADP;Amino-acid biosynthesis;Aromatic amino acid biosynthesis;Oxidoreductase	Metabolic intermediate biosynthesis
hpylori01_00785	0.245377	1.38372	1.72463	1.3261	0.316391	2.38482	Core	Not spurious protein	galT	Beta-4-galactosyltransferase	2.-.-.-;2.4.1.-			GO:0016757;GO:0016740	transferase activity, transferring glycosyl groups;transferase activity			Transferase;Glycosyltransferase
hpylori01_00127	0.798271	0.783768	0.846266	1.03888	1.03026	1.04516	Core	Not spurious protein	stp	Serine transporter				GO:0015171	amino acid transmembrane transporter activity	GO:0016021	integral component of membrane	Membrane;Transmembrane helix;Transmembrane
hpylori01_00085	0.818866	0.826125	0.817688	0.899836	0.898876	0.95421	Core	Not spurious protein	HMU07180	Putative lipoprotein				GO:0016787	hydrolase activity			Signal;Hydrolase;Lipoprotein
hpylori01_00597	0.0462063	4.59496	6.24309	4.71389	0.151378	11.1734	Core	Not spurious protein	hyaB	Quinone-reactive Ni/Fe hydrogenase HydB	1.12.99.6;1.12.-.-;1.12.5.1;1.12.7.2			GO:0016151;GO:0047067;GO:0033748;GO:0008901	nickel cation binding;hydrogen;hydrogenase (acceptor) activity;ferredoxin hydrogenase activity			Nickel;Metal-binding;Oxidoreductase
hpylori01_01556	0.681871	0.740043	0.66425	0.984354	0.966429	0.947607	Core	Not spurious protein	jhp_1477	Putative						GO:0016021	integral component of membrane	Membrane;Transmembrane helix;Transmembrane
hpylori01_00305	0.165999	2.13188	2.63453	2.23467	0.252386	3.09276	Accessory	Not spurious protein	jhp_0294	Putative	3.5.1.111;3.5.1.77	GO:0006807	nitrogen compound metabolic process	GO:0047417;GO:0106008;GO:0016787	N-carbamoyl-D-amino acid hydrolase activity;2-oxoglutaramate amidase activity;hydrolase activity			Hydrolase
hpylori116_01348		1.2347	0.752274		1.0032	0.632169	Singleton	Not spurious protein	HMU00640	Restriction endonuclease	2.1.1.72;3.1.21.4	GO:0006304	DNA modification	GO:0003677;GO:0004519;GO:0008168;GO:0009007;GO:0009036	DNA binding;endonuclease activity;methyltransferase activity;site-specific DNA-methyltransferase (adenine-specific) activity;Type II site-specific deoxyribonuclease activity			Coiled coil;Endonuclease;Hydrolase;Methyltransferase;Nuclease;Transferase
hpylori01_00816	0.785095	0.764602	0.752009	0.888216	0.865183	0.920002	Core	Not spurious protein	yheS	Putative ABC transporter ATP-binding protein YheS	3.6.3.41;3.6.3.34			GO:0103115;GO:0005524;GO:0102026;GO:0015623;GO:0015439;GO:0016887	protoheme IX ABC transporter activity;ATP binding;ferric dicitrate transporter activity;iron-chelate-transporting ATPase activity;heme-transporting ATPase activity;ATPase activity			Coiled coil;ATP-binding;Nucleotide-binding
hpylori155_01146		1.24003	0.584849		1.68394	0.844874	Singleton	Not spurious protein	iceA1	Ulcer-associated gene restriction endonuclease	3.1.21.4	GO:0009307	DNA restriction-modification system	GO:0004519;GO:0009036	endonuclease activity;Type II site-specific deoxyribonuclease activity			Hydrolase;Endonuclease;Restriction system;Nuclease
hpylori01_00764	0.127274	1.49281	2.00789	1.95437	0.373897	2.98071	Core	Not spurious protein	lex2B1	Glycosyl transferase, family 25	2.-.-.-;2.4.1.-			GO:0016757;GO:0016740	transferase activity, transferring glycosyl groups;transferase activity			Transferase;Glycosyltransferase
hpylori01_01495	0.0626903	2.674	41.4727	8.87795	0.147263	43.5495	Core	Not spurious protein	AA976_07045	DUF2443 domain-containing protein								Coiled coil
hpylori01_00485	0.106161	3.95936	7.94437	5.56149	0.147191	5.54387	Core	Not spurious protein	hslV	ATP-dependent protease subunit HslV	3.4.25.2	GO:0051603	proteolysis involved in cellular protein catabolic process	GO:0046872;GO:0004298	metal ion binding;threonine-type endopeptidase activity	GO:0005839;GO:0009376	proteasome core complex;HslUV protease complex	Metal-binding;Hydrolase;Protease;Cytoplasm;Stress response;Threonine protease;Sodium
hpylori159_00647	0.26604	2.31194	1.08913	2.38021	0.321184	1.63745	Cloud	Not spurious protein	HMPREF1425_01588							GO:0016021	integral component of membrane	Coiled coil;Membrane;Transmembrane helix;Transmembrane
hpylori01_01347	0.149345	1.98329	3.82099	2.08009	0.284609	3.46628	Core	Not spurious protein	nadA	Quinolinate synthase	2.5.1.72	GO:0009435	NAD biosynthetic process	GO:0046872;GO:0016765;GO:0008987;GO:0051539;GO:0016740	metal ion binding;transferase activity, transferring alkyl or aryl (other than methyl) groups;quinolinate synthetase A activity;4 iron, 4 sulfur cluster binding;transferase activity			Pyridine nucleotide biosynthesis;Metal-binding;Transferase;Iron-sulfur;4Fe-4S;Iron	Cofactor biosynthesis
hpylori01_00102	0.0467939	4.80519	50	4.30564	0.289324	50	Core	Not spurious protein	tlpB	Methyl-accepting chemotaxis protein tlpB putative signal peptide		GO:0006935	chemotaxis	GO:0004871	signal transducer activity	GO:0016021	integral component of membrane	Coiled coil;Membrane;Transmembrane helix;Transmembrane;Transducer
hpylori01_01029	0.166667	1.86586	1.89845	2.92333	0.310748	2.07864	Core	Not spurious protein	C2840_02095	DUF3972 domain-containing protein								Coiled coil
hpylori01_01337	0.0396247	3.22596	7.18357	2.35352	0.175629	21.8796	Core	Not spurious protein	corA	Magnesium transport protein CorA				GO:0015095;GO:0015087;GO:0046873	magnesium ion transmembrane transporter activity;cobalt ion transmembrane transporter activity;metal ion transmembrane transporter activity	GO:0005886;GO:0016021	plasma membrane;integral component of membrane	Membrane;Transmembrane helix;Cell membrane;Ion transport;Magnesium;Transmembrane;Transport
hpylori01_00412	0.901498	0.991009	0.949556	0.894193	0.907503	0.884247	Core	Not spurious protein	fliM2	Flagellar motor-switch protein				GO:0046872	metal ion binding			Flagellum;Cilium;Cell projection
hpylori97_00856	0.17835	2.43522	2.16461	1.78996	0.556877	1.37313	Singleton	Not spurious protein		Transcriptional regulator				GO:0003677	DNA binding			Coiled coil;DNA-binding
hpylori06_01455	0.526141		1.10951	1.28526	0.746641		Singleton	Not spurious protein	HPGAM_07565	Conserved hypothetical lipoprotein						GO:0016021	integral component of membrane	Coiled coil;Lipoprotein
hpylori01_01101	0.0323737	8.24419	5.2156	7.20217	0.101018	8.36227	Core	Not spurious protein	porA	Pyruvate flavodoxin oxidoreductase subunit alpha	1.2.7.1			GO:0019164;GO:0016491	pyruvate synthase activity;oxidoreductase activity			Pyruvate;Oxidoreductase
hpylori01_00889		0.955669	0.939853		0.98158	0.975849	Core	Not spurious protein	queE	7-carboxy-7-deazaguanine synthase	4.3.99.3	GO:0008616	queuosine biosynthetic process	GO:0016840;GO:0016491;GO:1904047;GO:0000287;GO:0051539	carbon-nitrogen lyase activity;oxidoreductase activity;S-adenosyl-L-methionine binding;magnesium ion binding;4 iron, 4 sulfur cluster binding			Lyase;Metal-binding;S-adenosyl-L-methionine;Iron-sulfur;4Fe-4S;Magnesium;Queuosine biosynthesis;Iron	Purine metabolism
hpylori02_00751	0.958347	0.990205	0.978568	1.03214	0.997585	1.0798	Accessory	Not spurious protein
hpylori172_01493	0.676084			0.523847			Singleton	Not spurious protein		TIR domain protein								Coiled coil
hpylori15_00467	0.281345	1.75456	2.59271	1.48129	0.494544	1.81084	Singleton	Not spurious protein		DNA-binding protein				GO:0003677	DNA binding			DNA-binding
hpylori06_01447		1.00192	0.793474		1.66446	0.697218	Cloud	Not spurious protein										Coiled coil
hpylori01_01309	0.773039	0.79984	0.728325	0.840426	0.88771	0.878862	Core	Not spurious protein	rplV	50S ribosomal protein L22		GO:0006412	translation	GO:0019843;GO:0003735	rRNA binding;structural constituent of ribosome	GO:0015934	large ribosomal subunit	rRNA-binding;Ribosomal protein;Ribonucleoprotein;RNA-binding
hpylori105_00200		0.924933				1.03279	Singleton	Not spurious protein										Coiled coil
hpylori14_00070		1.14677	0.807671		1.06837	0.603515	Cloud	Not spurious protein	BZK24_00940	HNH endonuclease				GO:0004519	endonuclease activity			Hydrolase;Endonuclease;Nuclease
hpylori122_00002	0.984644			1.3106			Cloud	Spurious protein
hpylori01_00264	0.224568	4.87171	1.02667	6.71484	0.171317	1.17773	Core	Not spurious protein
hpylori02_01106	0.910406	0.911922	0.89088	0.974084	0.927368	1.0086	Accessory	Not spurious protein										Coiled coil
hpylori06_01625	0.227496	2.68336	1.76146	1.95844	0.315471	1.43919	Cloud	Not spurious protein	repA	RepA		GO:0006270	DNA replication initiation	GO:0003887	DNA-directed DNA polymerase activity	GO:0005727	extrachromosomal circular DNA	Coiled coil;Plasmid
hpylori01_00641		0.917692	0.93602		0.956256	0.954784	Cloud	Not spurious protein	HPHPP15B_0660	Putative membrane protein						GO:0016021	integral component of membrane	Membrane;Transmembrane helix;Transmembrane
hpylori06_00188	0.852199	0.859998	0.869592	0.896039	0.916778	0.904433	Core	Not spurious protein	clsA	Major cardiolipin synthase ClsA	3.1.-.-;2.7.8.-			GO:0016787;GO:0003824;GO:0016740	hydrolase activity;catalytic activity;transferase activity			Hydrolase;Transferase;Repeat
hpylori01_00965	0.908126	1.10168	0.920036	0.766935	0.851098	0.710756	Cloud	Not spurious protein	pz29sb	Uncharacterized protein pz29sb								Signal;Coiled coil
hpylori118_01208	0.955044	0.634487	0.250261	2.83565	1.09865	0.339981	Singleton	Not calculated (0 tblatn hits)
hpylori02_01048	0.112165	2.21774	4.26823	2.57923	0.262124	6.03992	Core	Not spurious protein	der	GTPase Der		GO:0042254	ribosome biogenesis	GO:0005525	GTP binding			Coiled coil;GTP-binding;Ribosome biogenesis;Repeat;Nucleotide-binding
hpylori01_00212	0.170838	1.36379	3.54667	1.9285	0.302634	2.53417	Core	Not spurious protein	pbp	Putative kinase inhibitor protein				GO:0016301	kinase activity			Transferase;Kinase
hpylori82_01507	0.619929	0.977663	1.26919	1.17199	0.589522	1.21915	Cloud	Not spurious protein										Coiled coil
hpylori02_00464	0.217506	3.00643	2.76654	3.11576	0.318358	2.45676	Core	Not spurious protein	nadD	Probable nicotinate-nucleotide adenylyltransferase	2.7.7.18	GO:0009435	NAD biosynthetic process	GO:0005524;GO:0004515	ATP binding;nicotinate-nucleotide adenylyltransferase activity			Pyridine nucleotide biosynthesis;ATP-binding;Transferase;Nucleotidyltransferase;Nucleotide-binding;NAD	Cofactor biosynthesis
hpylori01_00765	0.271765	1.13752	1.73531	1.1816	0.515972	1.92404	Core	Not spurious protein	jhp_0742	Putative	3.4.24.-			GO:0008237	metallopeptidase activity			Coiled coil;Hydrolase;Protease;Metalloprotease
hpylori01_00830	0.0824287	2.28534	31.8163	2.09393	0.172309	27.1161	Core	Not spurious protein	hypA	Hydrogenase maturation factor HypA		GO:0051604;GO:0006464	protein maturation;cellular protein modification process	GO:0016151;GO:0008270	nickel cation binding;zinc ion binding			Nickel;Metal-binding;Zinc
hpylori01_00249	0.269672	2.07319	1.85457	1.57939	0.351954	2.57307	Core	Not spurious protein	hopF	Outer membrane protein HopF								Coiled coil;Signal
hpylori01_00668	0.96139			1.02232			Accessory	Not spurious protein	ilvH	Acetolactate synthase 3 regulatory subunit	2.2.1.6			GO:0003984;GO:0016740	acetolactate synthase activity;transferase activity			Signal;Transferase
hpylori05_01110		0.944911	0.925777		1.00818	1.04092	Accessory	Not spurious protein		ATP-dependent OLD family endonuclease				GO:0004519;GO:0005524	endonuclease activity;ATP binding	GO:0016021	integral component of membrane	Coiled coil;Endonuclease;Nuclease
hpylori01_00282	0.808907	0.791912	0.769655	0.976135	0.999566	1.00435	Core	Not spurious protein	ftsH	Cell division protein	3.4.24.-	GO:0051301	cell division	GO:0005524;GO:0004222	ATP binding;metalloendopeptidase activity	GO:0016021	integral component of membrane	Cell cycle;Membrane;ATP-binding;Protease;Transmembrane helix;Cell division;Transmembrane;Nucleotide-binding;Metalloprotease
hpylori02_00102		1.04666	1.04077		0.991132	0.974996	Cloud	Not spurious protein	pz22w							GO:0016021	integral component of membrane	Coiled coil;Membrane;Transmembrane helix;Transmembrane
hpylori116_01076	0.328048	2.31774	0.928105	2.39709	0.390534	1.09913	Singleton	Not spurious protein				GO:0044038	cell wall macromolecule biosynthetic process					Coiled coil
hpylori01_00874	0.182019	2.16149	2.56259	2.63078	0.328602	2.9728	Core	Not spurious protein	tsaC	Threonylcarbamoyl-AMP synthase TsaC	2.7.7.87			GO:0003725;GO:0061710	double-stranded RNA binding;L-threonylcarbamoyladenylate synthase			Transferase;Nucleotidyltransferase
hpylori179_01144	0.765796	1.15172	1.11689	1.06529	0.813487	0.871559	Singleton	Not spurious protein	BB400_07890	ATPase				GO:0005524;GO:0003824	ATP binding;catalytic activity			Coiled coil
hpylori01_00342	0.505679	1.9109	1.30772	2.03045	0.491048	1.43811	Accessory	Not spurious protein	jhp_0324	Putative						GO:0016021	integral component of membrane	Membrane;Transmembrane helix;Transmembrane
hpylori138_00950	0.950761	2.35381	0.512972	3.16873	2.72453	0.610636	Cloud	Not calculated (0 tblatn hits)
hpylori01_01067	0.156872	1.89703	4.16723	2.08105	0.290869	3.05035	Core	Not spurious protein	hemH	Ferrochelatase	4.99.1.1	GO:0006783	heme biosynthetic process	GO:0046872;GO:0004325	metal ion binding;ferrochelatase activity	GO:0005737	cytoplasm	Lyase;Metal-binding;Cytoplasm;Heme biosynthesis;Porphyrin biosynthesis;Iron	Porphyrin-containing compound metabolism
hpylori164_01300		1.3929	0.577867		0.357227	2.25602	Singleton	Not calculated (0 tblatn hits)
hpylori146_00928		1.05687	0.91872		0.975591	1.11683	Singleton	Not spurious protein		ATPase				GO:0005525	GTP binding			Coiled coil
hpylori05_01652	0.0608442	2.68364	3.39306	1.81728	0.235942	6.056	Cloud	Not spurious protein
hpylori01_01458	0.0601607	2.4438	4.84948	2.86996	0.206291	9.87503	Core	Not spurious protein	farA	HlyD family secretion protein		GO:0009306	protein secretion			GO:0016021	integral component of membrane	Membrane;Transmembrane helix;Transmembrane
hpylori01_00241	0.813289	0.863127	0.863788	0.914319	0.939689	0.945852	Core	Not spurious protein	flgI	Flagellar P-ring protein		GO:0071973	bacterial-type flagellum-dependent cell motility	GO:0005198	structural molecule activity	GO:0030288;GO:0009428	outer membrane-bounded periplasmic space;bacterial-type flagellum basal body, distal rod, P ring	Periplasm;Signal;Flagellum;Bacterial flagellum;Cilium;Cell projection
hpylori01_00301	0.132898	3.33396	4.00679	4.52566	0.232331	4.04418	Core	Not spurious protein	yceI	Base-induced polyisoprenoid-binding periplasmic protein								Signal
hpylori01_01305	0.0302169	4.75326	20.3498	4.21605	0.136774	15.204	Core	Not spurious protein	rpsQ	30S ribosomal protein S17		GO:0006412	translation	GO:0019843;GO:0003735	rRNA binding;structural constituent of ribosome	GO:0005840	ribosome	rRNA-binding;Ribosomal protein;Ribonucleoprotein;RNA-binding
hpylori17_01518			1.01589		0.826283		Singleton	Not spurious protein		TIR domain protein								Coiled coil
hpylori01_00323	0.220909	1.83703	2.90019	1.53061	0.383065	2.7647	Core	Not spurious protein	lpxK	Tetraacyldisaccharide 4'-kinase	2.7.1.130	GO:0009245	lipid A biosynthetic process	GO:0005524;GO:0009029	ATP binding;tetraacyldisaccharide 4'-kinase activity	GO:0016021	integral component of membrane	Membrane;Lipid biosynthesis;Lipid A biosynthesis;ATP-binding;Transmembrane helix;Transferase;Lipid metabolism;Kinase;Transmembrane;Nucleotide-binding	Glycolipid biosynthesis
hpylori01_00536	0.0850626	3.24911	2.36349	5.11346	0.205053	4.21052	Core	Not spurious protein	yohD_1	Inner membrane protein YohD						GO:0016021	integral component of membrane	Membrane;Transmembrane helix;Transmembrane
hpylori108_00959	0.758108	2.4922	0.98419	2.39055	0.867808	0.787813	Cloud	Not spurious protein
hpylori01_00295	0.0455057	4.35367	50	2.83786	0.137793	8.97446	Core	Not spurious protein	dppB	Dipeptide ABC transporter permease		GO:0055085	transmembrane transport			GO:0016020;GO:0005886;GO:0016021	membrane;plasma membrane;integral component of membrane	Membrane;Transmembrane helix;Transmembrane;Transport
hpylori01_01328	0.247942	2.65305	1.45081	2.12059	0.391659	1.71263	Core	Not spurious protein	jhp_1253	Putative								Signal;Coiled coil
hpylori07_00192	0.672184	1.31451	0.787481	0.871228	0.716623	2.48359	Cloud	Not calculated (evalue cutoff)
hpylori01_00549	0.0688614	5.31806	4.70051	18.8781	0.107967	7.3324	Core	Not spurious protein	fliN	Flagellar motor switch protein FliN		GO:0006935;GO:0071973	chemotaxis;bacterial-type flagellum-dependent cell motility	GO:0003774	motor activity	GO:0009425;GO:0016020	bacterial-type flagellum basal body;membrane	Coiled coil;Flagellum;Cilium;Cell projection
hpylori01_00858	0.127613	1.44719	9.0018	1.75404	0.254398	5.15777	Core	Not spurious protein	hypC	Hydrogenase isoenzymes formation protein								Coiled coil
hpylori01_01047	0.327281	2.12967	2.17604	1.49958	0.57521	2.2436	Cloud	Spurious protein	ureA	Urease subunit alpha	3.5.1.5	GO:0043419	urea catabolic process	GO:0016151;GO:0009039;GO:0042802	nickel cation binding;urease activity;identical protein binding	GO:0005737	cytoplasm	Hydrolase;Cytoplasm	Nitrogen metabolism
hpylori01_01493	0.17759	1.72983	4.91797	1.51811	0.270599	2.52491	Core	Not spurious protein	dnaA	Chromosomal replication initiator protein DnaA		GO:0006275;GO:0006270	regulation of DNA replication;DNA replication initiation	GO:0005524;GO:0003688	ATP binding;DNA replication origin binding	GO:0005737	cytoplasm	Coiled coil;ATP-binding;Cytoplasm;DNA-binding;Nucleotide-binding;DNA replication
hpylori143_00596	0.48089	1.25612	0.871557	2.1104	0.449819	1.2847	Cloud	Not calculated (evalue cutoff)										Coiled coil
hpylori116_01074		0.942691	0.915035		0.826748	0.851177	Singleton	Not spurious protein
hpylori150_01515	0.816961	0.836153	0.871995	0.880256	0.927903	0.914327	Singleton	Not spurious protein
hpylori01_01222	0.302108	0.514824	3.97131	1.11485	0.544917	11.0816	Core	Not spurious protein	crcB	Putative fluoride ion transporter CrcB				GO:0015103	inorganic anion transmembrane transporter activity	GO:0005886;GO:0005887	plasma membrane;integral component of plasma membrane	Membrane;Cell inner membrane;Transmembrane helix;Cell membrane;Transmembrane;Transport
hpylori01_01560	0.138137	2.10686	2.36584	2.18097	0.303983	2.75022	Core	Not spurious protein	tatD	Mg-dependent DNase	3.1.21.-			GO:0004527;GO:0016888	exonuclease activity;endodeoxyribonuclease activity, producing 5'-phosphomonoesters			Hydrolase;Exonuclease;Nuclease
hpylori01_00602	0.912076	0.796037	0.88938	1.00106	0.912572	1.06501	Core	Not spurious protein	jhp_0580	Putative						GO:0016021	integral component of membrane	Membrane;Transmembrane helix;Transmembrane
hpylori116_01070	0.483517	1.69821	5.57222	1.16395	0.868852	1.05287	Singleton	Not spurious protein		Putative Hac prophage II domain protein								Coiled coil
hpylori111_00213		0.800365				0.768954	Cloud	Not spurious protein	OUM_0296							GO:0016021	integral component of membrane	Membrane;Transmembrane helix;Transmembrane
hpylori05_01481	0.635958	0.852349	1.86226	0.67339	0.872871	0.869889	Accessory	Not spurious protein	OUI_0049	BZIP transcription factor family protein				GO:0003677;GO:0016740	DNA binding;transferase activity			Coiled coil;Homeobox
hpylori01_01258	0.0809731	4.22053	4.79556	2.75475	0.208735	5.78271	Core	Not spurious protein	nuoA	NADH-quinone oxidoreductase subunit	1.6.5.11			GO:0048038;GO:0008137	quinone binding;NADH dehydrogenase (ubiquinone) activity	GO:0005886;GO:0016021	plasma membrane;integral component of membrane	Membrane;Transmembrane helix;Quinone;Oxidoreductase;Ubiquinone;Transmembrane;NAD
hpylori01_00440	0.174419	6.53237	2.10133	4.73607	0.273519	3.19728	Core	Not spurious protein	jhp_0419	Putative						GO:0016021	integral component of membrane	Coiled coil;Membrane;Transmembrane helix;Transmembrane
hpylori172_01173		1.38594	0.877001		0.747212	0.374433	Singleton	Not spurious protein
hpylori01_00697	0.761762	0.834863	0.82038	0.929505	0.865992	0.908856	Core	Not spurious protein	mhpC	2-hydroxy-6-oxohepta-2,4-dienoate hydrolase				GO:0016787	hydrolase activity			Hydrolase
hpylori10_00514		0.701961	0.800335		0.936331	1.51202	Singleton	Not spurious protein		Putative Hac prophage II domain protein								Coiled coil
hpylori01_00721	0.456169	1.44396	1.88627	1.25717	0.545154	1.32943	Accessory	Not spurious protein	KHP_0564	Putative lipoprotein						GO:0016021	integral component of membrane	Signal;Lipoprotein
hpylori114_00461	0.718151	1.41996	0.858987	0.868105	0.934519	0.871336	Cloud	Not calculated (0 tblatn hits)
hpylori05_01660	0.281345	1.75456	2.59271	1.48129	0.494544	1.81084	Singleton	Not spurious protein		DNA-binding protein				GO:0003677	DNA binding			DNA-binding
hpylori01_00119	0.819769	0.836634	0.847801	0.970224	0.974234	0.974365	Core	Not spurious protein	thrS	Threonine--tRNA ligase	6.1.1.3	GO:0006435	threonyl-tRNA aminoacylation	GO:0000049;GO:0046872;GO:0004829;GO:0005524	tRNA binding;metal ion binding;threonine-tRNA ligase activity;ATP binding	GO:0005737	cytoplasm	Metal-binding;ATP-binding;Zinc;Cytoplasm;Aminoacyl-tRNA synthetase;tRNA-binding;Protein biosynthesis;Ligase;Nucleotide-binding;RNA-binding
hpylori15_00488		0.937455	0.943134		0.909423	0.985316	Singleton	Not spurious protein	HPHPP11B_0298	Adenine specific DNA methyltransferase				GO:0008168	methyltransferase activity			Signal;Transferase;Methyltransferase
hpylori175_00128	0.831583	0.872818	0.84292	0.875753	0.897894	0.898246	Singleton	Not spurious protein	Hac_1723	Putative motility protein with HslJ and META domain						GO:0016021	integral component of membrane	Flagellum;Membrane;Transmembrane helix;Cilium;Lipoprotein;Cell projection;Transmembrane
hpylori150_01107	0.532964	0.0562959	0.239207	0.407274	3.45698	0.49238	Singleton	Not spurious protein
hpylori85_01011		1.03145	0.954733		0.721141	1.33746	Singleton	Not spurious protein
hpylori163_00723	0.998763			0.885097			Singleton	Not spurious protein	HPMKM1_0730	Ancestral polypeptide				GO:0005525	GTP binding	GO:0016021	integral component of membrane	Coiled coil;Membrane;Transmembrane helix;Transmembrane
hpylori09_00391	0.789378	0.794931	0.765491	0.94588	0.967663	0.943059	Core	Not spurious protein	hydA	Quinone-reactive Ni/Fe hydrogenase small subunit	1.12.-.-;1.12.5.1;1.12.7.2			GO:0046872;GO:0047067;GO:0008901;GO:0051538;GO:0051539	metal ion binding;hydrogen;ferredoxin hydrogenase activity;3 iron, 4 sulfur cluster binding;4 iron, 4 sulfur cluster binding	GO:0009375	ferredoxin hydrogenase complex	3Fe-4S;Metal-binding;Iron-sulfur;4Fe-4S;Oxidoreductase;Iron
hpylori01_00864	0.946767	0.834723	1.26283	0.816129	0.915855	1.03407	Core	Not spurious protein	fliK	Flagellar hook-length control protein								Coiled coil;Flagellum;Cilium;Cell projection
hpylori74_01012	0.900912			1.08429			Singleton	Not calculated (evalue cutoff)	OUI_1158							GO:0016021	integral component of membrane	Membrane;Transmembrane helix;Transmembrane
hpylori01_00859	0.840353	0.889362	0.830353	0.938223	0.943438	0.897158	Core	Not spurious protein	hypB	Hydrogenase accessory protein HypB		GO:0051604	protein maturation	GO:0016151;GO:0005525;GO:0003924	nickel cation binding;GTP binding;GTPase activity			Nickel;Zinc;GTP-binding;Nucleotide-binding
hpylori116_01080		1.15045	0.825827		1.06695	0.75482	Singleton	Not spurious protein	AA971_05365	UV radiation resistance protein								Coiled coil
hpylori174_00257	0.211243	1.31981	1.11519	1.40758	0.86402	1.52837	Singleton	Not spurious protein
hpylori01_00552	0.834166	0.852462	0.852064	0.887271	0.875296	0.876067	Core	Not spurious protein	hp908_0596	Putative periplasmic protein						GO:0016021	integral component of membrane	Membrane;Transmembrane helix;Transmembrane
hpylori01_01398	0.275694	1.93667	2.62894	1.41493	0.296443	3.52106	Core	Not spurious protein	HPSA20_1475	Putative lipoprotein								Signal;Lipoprotein
hpylori65_01361		0.95873	0.849877		1.18739	0.828047	Cloud	Not spurious protein	kan	Kanamycin resistance protein	2.7.1.95	GO:0046677	response to antibiotic	GO:0005524;GO:0016798;GO:0016301;GO:0008910;GO:0016773	ATP binding;hydrolase activity, acting on glycosyl bonds;kinase activity;kanamycin kinase activity;phosphotransferase activity, alcohol group as acceptor			Antibiotic resistance;ATP-binding;Transferase;Plasmid;Kinase;Nucleotide-binding
hpylori01_00798	0.798659	0.814807	0.796055	0.997319	0.988916	0.982123	Core	Not spurious protein	ompP1	Outer membrane protein								Signal
hpylori120_00866		0.837602	0.579194		1.49922	0.965929	Singleton	Spurious protein								GO:0016021	integral component of membrane	Transmembrane;Transmembrane helix
hpylori01_01298	0.0118455	5.20226	18.0726	29.1142	0.158064	19.7169	Core	Not spurious protein	rpsE	30S ribosomal protein S5		GO:0006412	translation	GO:0019843;GO:0003735	rRNA binding;structural constituent of ribosome	GO:0015935	small ribosomal subunit	rRNA-binding;Ribosomal protein;Ribonucleoprotein;RNA-binding
hpylori01_01397	0.243629	2.36777	2.31032	1.96794	0.248867	3.67875	Core	Not spurious protein	rps4	S4 RNA-binding domain protein				GO:0003723	RNA binding			Stress response;RNA-binding
hpylori01_00113	0.152568	3.57719	2.33545	3.5731	0.244836	2.35142	Core	Not spurious protein	maf	Motility accessory factor						GO:0016021	integral component of membrane	Coiled coil;Membrane;Transmembrane helix;Transmembrane
hpylori01_01204	0.313336	1.54653	1.97231	1.63888	0.449704	2.63669	Core	Not spurious protein	gph	Phosphoglycolate phosphatase	3.1.3.18	GO:0008152	metabolic process	GO:0008967;GO:0016787	phosphoglycolate phosphatase activity;hydrolase activity			Hydrolase
hpylori159_00577	0.320765	1.34144	1.57247	1.50287	0.430482	2.05867	Cloud	Not spurious protein
hpylori107_01347		0.989805				0.988413	Singleton	Not spurious protein		TIR domain protein								Coiled coil
hpylori116_01075	0.8576	0.812798	0.831848	0.821294	1.11069	0.975363	Singleton	Not spurious protein		Transcriptional regulator								Coiled coil
hpylori01_01545	0.0905958	5.72871	6.16155	2.99082	0.239454	4.04902	Core	Not spurious protein	flgC	Flagellar basal-body rod protein FlgC		GO:0071973	bacterial-type flagellum-dependent cell motility			GO:0030694	bacterial-type flagellum basal body, rod	Flagellum;Bacterial flagellum;Cilium;Cell projection
hpylori01_00886	0.0814885	1.51654	5.4041	1.11267	0.289918	5.71732	Core	Not spurious protein	surE	5'-nucleotidase SurE	3.1.3.5			GO:0000166;GO:0046872;GO:0008253	nucleotide binding;metal ion binding;5'-nucleotidase activity	GO:0005737	cytoplasm	Metal-binding;Hydrolase;Cytoplasm;Nucleotide-binding
hpylori01_01099	0.0359683	5.4441	8.32099	3.70843	0.120676	8.92282	Core	Not spurious protein	porG	Pyruvate flavodoxin oxidoreductase subunit gamma	1.2.7.1			GO:0019164;GO:0016625	pyruvate synthase activity;oxidoreductase activity, acting on the aldehyde or oxo group of donors, iron-sulfur protein as acceptor			Pyruvate;Oxidoreductase
hpylori06_01002		1.12516	1.11629		0.828476	0.795232	Cloud	Not calculated (0 tblatn hits)
hpylori01_00491	0.183347	2.00049	2.72462	2.58726	0.371343	2.05929	Accessory	Not spurious protein	cag3	Cag3								Signal;Coiled coil
hpylori01_00130	0.0876702	2.92446	2.91333	4.86535	0.209443	3.66546	Core	Not spurious protein	bcp	Bacterioferritin comigratory protein	1.11.1.15;1.11.1.-	GO:0045454	cell redox homeostasis	GO:0016491;GO:0051920;GO:0016209;GO:0004601	oxidoreductase activity;peroxiredoxin activity;antioxidant activity;peroxidase activity	GO:0005623	cell	Antioxidant;Disulfide bond;Redox-active center;Peroxidase;Oxidoreductase
hpylori169_00076	0.911217	2.22575	0.6696	1.04294	0.403	0.77768	Cloud	Not spurious protein	OUG_0016									Coiled coil
hpylori01_01412	0.133783	3.39289	6.48994	2.37153	0.18028	3.40385	Core	Not spurious protein	ppiB	Peptidyl-prolyl cis-trans isomerase	5.2.1.8	GO:0006457	protein folding	GO:0003755	peptidyl-prolyl cis-trans isomerase activity			Isomerase;Rotamase
[truncated: 1,377 more rows]

## Sheet: Non-coding genes
ID	Frame +1	Frame +2	Frame +3	Frame -1	Frame -2	Frame -3
[truncated: 22 more rows]
